# Supplementary material for: Androgen receptor uses relaxed response element stringency for selective chromatin binding and transcriptional regulation in vivo
Source: Nucleic Acids Res. 2014 Jan 22;42(7):4230–40. doi: 10.1093/nar/gkt1401 (PMC3985627; doi:10.1093/nar/gkt1401)
Supplement: Supplementary Data [file supp_gkt1401_nar-03055-x-2013-File010.xlsx]

## Sheet: Dataset S1
AR-binding sites in caput epididymis of wild-type mice (final set)
Overlap of wt-AR peaks called using MACS2 (FDR < 5%) and HOMER (FDR < 2%) from 2 concatanated biological replicates
chr1	4847559	4847686	WT_AR_vs_IgG_macs2_homer_ovl_1	5.95752
chr1	6015803	6015923	WT_AR_vs_IgG_macs2_homer_ovl_2	29.2847
chr1	6303297	6303434	WT_AR_vs_IgG_macs2_homer_ovl_3	42.3325
chr1	6787952	6788069	WT_AR_vs_IgG_macs2_homer_ovl_4	8.54974
chr1	6810030	6810167	WT_AR_vs_IgG_macs2_homer_ovl_5	66.0092
chr1	7167803	7167879	WT_AR_vs_IgG_macs2_homer_ovl_6	17.9296
chr1	9541260	9541337	WT_AR_vs_IgG_macs2_homer_ovl_7	3.58534
chr1	9554740	9554810	WT_AR_vs_IgG_macs2_homer_ovl_8	3.31523
chr1	9621707	9621818	WT_AR_vs_IgG_macs2_homer_ovl_9	6.44907
chr1	9841610	9841747	WT_AR_vs_IgG_macs2_homer_ovl_10	48.7317
chr1	9849521	9849658	WT_AR_vs_IgG_macs2_homer_ovl_11	93.8029
chr1	10762547	10762684	WT_AR_vs_IgG_macs2_homer_ovl_12	22.867
chr1	11645044	11645179	WT_AR_vs_IgG_macs2_homer_ovl_13	4.58593
chr1	12282691	12282820	WT_AR_vs_IgG_macs2_homer_ovl_14	22.6563
chr1	12772973	12773103	WT_AR_vs_IgG_macs2_homer_ovl_15	10.7867
chr1	12828261	12828384	WT_AR_vs_IgG_macs2_homer_ovl_16	43.2273
chr1	13108586	13108674	WT_AR_vs_IgG_macs2_homer_ovl_17	9.43862
chr1	13186961	13187087	WT_AR_vs_IgG_macs2_homer_ovl_18	13.9976
chr1	13192386	13192523	WT_AR_vs_IgG_macs2_homer_ovl_19	83.4985
chr1	13235960	13236097	WT_AR_vs_IgG_macs2_homer_ovl_20	12.5832
chr1	13244267	13244396	WT_AR_vs_IgG_macs2_homer_ovl_21	9.02806
chr1	13245954	13246074	WT_AR_vs_IgG_macs2_homer_ovl_22	19.0569
chr1	13291991	13292111	WT_AR_vs_IgG_macs2_homer_ovl_23	19.6934
chr1	13365676	13365776	WT_AR_vs_IgG_macs2_homer_ovl_24	13.2441
chr1	13454156	13454253	WT_AR_vs_IgG_macs2_homer_ovl_25	12.6247
chr1	13455973	13456047	WT_AR_vs_IgG_macs2_homer_ovl_26	13.4037
chr1	13492188	13492325	WT_AR_vs_IgG_macs2_homer_ovl_27	5.82522
chr1	13515256	13515340	WT_AR_vs_IgG_macs2_homer_ovl_28	6.97216
chr1	13551725	13551843	WT_AR_vs_IgG_macs2_homer_ovl_29	17.4891
chr1	14169724	14169840	WT_AR_vs_IgG_macs2_homer_ovl_30	2.90633
chr1	14478175	14478304	WT_AR_vs_IgG_macs2_homer_ovl_31	19.0766
chr1	16609245	16609313	WT_AR_vs_IgG_macs2_homer_ovl_32	3.58534
chr1	17136986	17137109	WT_AR_vs_IgG_macs2_homer_ovl_33	59.8002
chr1	17934858	17934953	WT_AR_vs_IgG_macs2_homer_ovl_34	10.5049
chr1	19224256	19224341	WT_AR_vs_IgG_macs2_homer_ovl_35	4.97521
chr1	19573889	19574008	WT_AR_vs_IgG_macs2_homer_ovl_36	12.9931
chr1	19889995	19890109	WT_AR_vs_IgG_macs2_homer_ovl_37	11.6881
chr1	20131122	20131257	WT_AR_vs_IgG_macs2_homer_ovl_38	25.6185
chr1	21295745	21295880	WT_AR_vs_IgG_macs2_homer_ovl_39	24.2812
chr1	22981922	22982059	WT_AR_vs_IgG_macs2_homer_ovl_40	47.3214
chr1	23209392	23209495	WT_AR_vs_IgG_macs2_homer_ovl_41	5.06518
chr1	23211227	23211328	WT_AR_vs_IgG_macs2_homer_ovl_42	13.7845
chr1	23327828	23327962	WT_AR_vs_IgG_macs2_homer_ovl_43	11.6881
chr1	23366524	23366593	WT_AR_vs_IgG_macs2_homer_ovl_44	3.93845
chr1	23663180	23663317	WT_AR_vs_IgG_macs2_homer_ovl_45	30.4241
chr1	32053300	32053375	WT_AR_vs_IgG_macs2_homer_ovl_46	6.44907
chr1	33702641	33702771	WT_AR_vs_IgG_macs2_homer_ovl_47	16.4653
chr1	34674078	34674177	WT_AR_vs_IgG_macs2_homer_ovl_48	19.0766
chr1	34688436	34688541	WT_AR_vs_IgG_macs2_homer_ovl_49	9.02806
chr1	35389018	35389111	WT_AR_vs_IgG_macs2_homer_ovl_50	23.8582
chr1	35442554	35442670	WT_AR_vs_IgG_macs2_homer_ovl_51	14.5105
chr1	35786867	35786996	WT_AR_vs_IgG_macs2_homer_ovl_52	14.6332
chr1	35811189	35811303	WT_AR_vs_IgG_macs2_homer_ovl_53	2.64439
chr1	35870794	35870918	WT_AR_vs_IgG_macs2_homer_ovl_54	18.3148
chr1	35949956	35950080	WT_AR_vs_IgG_macs2_homer_ovl_55	14.8735
chr1	35971333	35971470	WT_AR_vs_IgG_macs2_homer_ovl_56	19.5179
chr1	35988159	35988254	WT_AR_vs_IgG_macs2_homer_ovl_57	5.26242
chr1	36230862	36230972	WT_AR_vs_IgG_macs2_homer_ovl_58	7.46143
chr1	36287892	36287988	WT_AR_vs_IgG_macs2_homer_ovl_59	9.89642
chr1	36288241	36288378	WT_AR_vs_IgG_macs2_homer_ovl_60	22.5543
chr1	36291499	36291636	WT_AR_vs_IgG_macs2_homer_ovl_61	19.4476
chr1	36307073	36307208	WT_AR_vs_IgG_macs2_homer_ovl_62	24.9266
chr1	36307636	36307769	WT_AR_vs_IgG_macs2_homer_ovl_63	16.4653
chr1	36370648	36370785	WT_AR_vs_IgG_macs2_homer_ovl_64	19.0569
chr1	36474471	36474571	WT_AR_vs_IgG_macs2_homer_ovl_65	10.3575
chr1	36530446	36530566	WT_AR_vs_IgG_macs2_homer_ovl_66	21.3695
chr1	36575203	36575340	WT_AR_vs_IgG_macs2_homer_ovl_67	68.6183
chr1	36699510	36699608	WT_AR_vs_IgG_macs2_homer_ovl_68	14.253
chr1	36701146	36701246	WT_AR_vs_IgG_macs2_homer_ovl_69	3.58534
chr1	36759175	36759303	WT_AR_vs_IgG_macs2_homer_ovl_70	15.3675
chr1	36918434	36918538	WT_AR_vs_IgG_macs2_homer_ovl_71	10.5862
chr1	37568955	37569077	WT_AR_vs_IgG_macs2_homer_ovl_72	6.69666
chr1	37723541	37723619	WT_AR_vs_IgG_macs2_homer_ovl_73	1.95307
chr1	37753193	37753330	WT_AR_vs_IgG_macs2_homer_ovl_74	84.3444
chr1	37778073	37778204	WT_AR_vs_IgG_macs2_homer_ovl_75	3.58534
chr1	38137980	38138113	WT_AR_vs_IgG_macs2_homer_ovl_76	9.55742
chr1	38186912	38187021	WT_AR_vs_IgG_macs2_homer_ovl_77	6.88563
chr1	38291566	38291646	WT_AR_vs_IgG_macs2_homer_ovl_78	11.2259
chr1	38535150	38535278	WT_AR_vs_IgG_macs2_homer_ovl_79	11.1492
chr1	39221767	39221893	WT_AR_vs_IgG_macs2_homer_ovl_80	4.97521
chr1	39244039	39244127	WT_AR_vs_IgG_macs2_homer_ovl_81	3.58534
chr1	39419059	39419196	WT_AR_vs_IgG_macs2_homer_ovl_82	22.4399
chr1	39474790	39474927	WT_AR_vs_IgG_macs2_homer_ovl_83	38.6683
chr1	39515456	39515577	WT_AR_vs_IgG_macs2_homer_ovl_84	30.4241
chr1	39522502	39522636	WT_AR_vs_IgG_macs2_homer_ovl_85	19.6021
chr1	39584392	39584526	WT_AR_vs_IgG_macs2_homer_ovl_86	21.7204
chr1	39661225	39661362	WT_AR_vs_IgG_macs2_homer_ovl_87	93.8029
chr1	39662697	39662807	WT_AR_vs_IgG_macs2_homer_ovl_88	8.17963
chr1	39744084	39744187	WT_AR_vs_IgG_macs2_homer_ovl_89	15.7822
chr1	39805571	39805657	WT_AR_vs_IgG_macs2_homer_ovl_90	7.46143
chr1	39816734	39816834	WT_AR_vs_IgG_macs2_homer_ovl_91	12.3516
chr1	39963822	39963954	WT_AR_vs_IgG_macs2_homer_ovl_92	5.95752
chr1	39991603	39991715	WT_AR_vs_IgG_macs2_homer_ovl_93	19.7632
chr1	40020894	40021031	WT_AR_vs_IgG_macs2_homer_ovl_94	14.8821
chr1	40025981	40026047	WT_AR_vs_IgG_macs2_homer_ovl_95	5.00381
chr1	40186265	40186402	WT_AR_vs_IgG_macs2_homer_ovl_96	43.6001
chr1	40188728	40188853	WT_AR_vs_IgG_macs2_homer_ovl_97	29.858
chr1	40330451	40330567	WT_AR_vs_IgG_macs2_homer_ovl_98	8.17963
chr1	40360185	40360322	WT_AR_vs_IgG_macs2_homer_ovl_99	24.2812
chr1	40396329	40396442	WT_AR_vs_IgG_macs2_homer_ovl_100	35.3725
chr1	40397004	40397082	WT_AR_vs_IgG_macs2_homer_ovl_101	6.70319
chr1	40765422	40765556	WT_AR_vs_IgG_macs2_homer_ovl_102	14.5105
chr1	40782983	40783100	WT_AR_vs_IgG_macs2_homer_ovl_103	6.44907
chr1	40826467	40826554	WT_AR_vs_IgG_macs2_homer_ovl_104	9.59667
chr1	40886326	40886463	WT_AR_vs_IgG_macs2_homer_ovl_105	36.2403
chr1	42363160	42363297	WT_AR_vs_IgG_macs2_homer_ovl_106	21.7204
chr1	42419429	42419508	WT_AR_vs_IgG_macs2_homer_ovl_107	8.51565
chr1	42543509	42543621	WT_AR_vs_IgG_macs2_homer_ovl_108	13.9976
chr1	42544673	42544769	WT_AR_vs_IgG_macs2_homer_ovl_109	12.4778
chr1	42554572	42554683	WT_AR_vs_IgG_macs2_homer_ovl_110	9.59667
chr1	42581427	42581514	WT_AR_vs_IgG_macs2_homer_ovl_111	4.59724
chr1	42615720	42615848	WT_AR_vs_IgG_macs2_homer_ovl_112	25.2828
chr1	42778102	42778205	WT_AR_vs_IgG_macs2_homer_ovl_113	15.7126
chr1	42943015	42943137	WT_AR_vs_IgG_macs2_homer_ovl_114	11.5488
chr1	42989736	42989841	WT_AR_vs_IgG_macs2_homer_ovl_115	11.5014
chr1	43415165	43415260	WT_AR_vs_IgG_macs2_homer_ovl_116	5.76796
chr1	43467121	43467209	WT_AR_vs_IgG_macs2_homer_ovl_117	3.48087
chr1	43548652	43548737	WT_AR_vs_IgG_macs2_homer_ovl_118	7.43067
chr1	43611353	43611485	WT_AR_vs_IgG_macs2_homer_ovl_119	10.5049
chr1	43951326	43951454	WT_AR_vs_IgG_macs2_homer_ovl_120	5.76796
chr1	43990636	43990773	WT_AR_vs_IgG_macs2_homer_ovl_121	7.43067
chr1	44126883	44126962	WT_AR_vs_IgG_macs2_homer_ovl_122	11.8301
chr1	45732665	45732802	WT_AR_vs_IgG_macs2_homer_ovl_123	13.5577
chr1	51854253	51854357	WT_AR_vs_IgG_macs2_homer_ovl_124	9.89642
chr1	51886558	51886669	WT_AR_vs_IgG_macs2_homer_ovl_125	6.44422
chr1	52069823	52069924	WT_AR_vs_IgG_macs2_homer_ovl_126	19.5021
chr1	52211752	52211889	WT_AR_vs_IgG_macs2_homer_ovl_127	48.1989
chr1	52290218	52290308	WT_AR_vs_IgG_macs2_homer_ovl_128	3.6371
chr1	54657271	54657366	WT_AR_vs_IgG_macs2_homer_ovl_129	14.5105
chr1	54732461	54732577	WT_AR_vs_IgG_macs2_homer_ovl_130	9.51798
chr1	54735062	54735199	WT_AR_vs_IgG_macs2_homer_ovl_131	22.4524
chr1	54773955	54774043	WT_AR_vs_IgG_macs2_homer_ovl_132	5.46329
chr1	54887170	54887300	WT_AR_vs_IgG_macs2_homer_ovl_133	52.3916
chr1	55083015	55083141	WT_AR_vs_IgG_macs2_homer_ovl_134	22.5432
chr1	55096007	55096076	WT_AR_vs_IgG_macs2_homer_ovl_135	5.00381
chr1	55259314	55259399	WT_AR_vs_IgG_macs2_homer_ovl_136	7.6543
chr1	55693350	55693435	WT_AR_vs_IgG_macs2_homer_ovl_137	11.5014
chr1	55771361	55771484	WT_AR_vs_IgG_macs2_homer_ovl_138	5.04894
chr1	55774256	55774393	WT_AR_vs_IgG_macs2_homer_ovl_139	34.2394
chr1	55795957	55796092	WT_AR_vs_IgG_macs2_homer_ovl_140	13.5726
chr1	57443177	57443279	WT_AR_vs_IgG_macs2_homer_ovl_141	6.44907
chr1	58467749	58467863	WT_AR_vs_IgG_macs2_homer_ovl_142	22.4524
chr1	58918029	58918094	WT_AR_vs_IgG_macs2_homer_ovl_143	18.3011
chr1	58965871	58966005	WT_AR_vs_IgG_macs2_homer_ovl_144	25.923
chr1	59013147	59013231	WT_AR_vs_IgG_macs2_homer_ovl_145	8.17963
chr1	59969351	59969488	WT_AR_vs_IgG_macs2_homer_ovl_146	105.886
chr1	60073272	60073373	WT_AR_vs_IgG_macs2_homer_ovl_147	19.6706
chr1	60464855	60464938	WT_AR_vs_IgG_macs2_homer_ovl_148	7.42088
chr1	60631626	60631762	WT_AR_vs_IgG_macs2_homer_ovl_149	18.5711
chr1	60665870	60665994	WT_AR_vs_IgG_macs2_homer_ovl_150	16.5086
chr1	60886746	60886835	WT_AR_vs_IgG_macs2_homer_ovl_151	6.44907
chr1	61706669	61706804	WT_AR_vs_IgG_macs2_homer_ovl_152	33.6834
chr1	62100392	62100486	WT_AR_vs_IgG_macs2_homer_ovl_153	9.59667
chr1	62701943	62702012	WT_AR_vs_IgG_macs2_homer_ovl_154	4.16429
chr1	62799358	62799485	WT_AR_vs_IgG_macs2_homer_ovl_155	23.2594
chr1	62908339	62908450	WT_AR_vs_IgG_macs2_homer_ovl_156	5.97434
chr1	63001979	63002097	WT_AR_vs_IgG_macs2_homer_ovl_157	11.5014
chr1	64748504	64748619	WT_AR_vs_IgG_macs2_homer_ovl_158	14.8821
chr1	64877213	64877322	WT_AR_vs_IgG_macs2_homer_ovl_159	22.6563
chr1	64904019	64904137	WT_AR_vs_IgG_macs2_homer_ovl_160	45.6676
chr1	66187377	66187477	WT_AR_vs_IgG_macs2_homer_ovl_161	7.61297
chr1	67150209	67150312	WT_AR_vs_IgG_macs2_homer_ovl_162	15.7126
chr1	70400315	70400435	WT_AR_vs_IgG_macs2_homer_ovl_163	61.2571
chr1	71063359	71063446	WT_AR_vs_IgG_macs2_homer_ovl_164	6.44907
chr1	71770500	71770633	WT_AR_vs_IgG_macs2_homer_ovl_165	7.61297
chr1	72128546	72128638	WT_AR_vs_IgG_macs2_homer_ovl_166	11.8301
chr1	72416605	72416739	WT_AR_vs_IgG_macs2_homer_ovl_167	59.3025
chr1	72492165	72492302	WT_AR_vs_IgG_macs2_homer_ovl_168	33.9056
chr1	72509275	72509325	WT_AR_vs_IgG_macs2_homer_ovl_169	5.82522
chr1	72640391	72640517	WT_AR_vs_IgG_macs2_homer_ovl_170	17.1517
chr1	72645761	72645898	WT_AR_vs_IgG_macs2_homer_ovl_171	31.573
chr1	73163250	73163373	WT_AR_vs_IgG_macs2_homer_ovl_172	6.5472
chr1	73802455	73802565	WT_AR_vs_IgG_macs2_homer_ovl_173	9.59667
chr1	73840747	73840882	WT_AR_vs_IgG_macs2_homer_ovl_174	13.5726
chr1	73886131	73886257	WT_AR_vs_IgG_macs2_homer_ovl_175	12.6135
chr1	73897053	73897190	WT_AR_vs_IgG_macs2_homer_ovl_176	49.8222
chr1	73952060	73952144	WT_AR_vs_IgG_macs2_homer_ovl_177	25.2845
chr1	74001241	74001375	WT_AR_vs_IgG_macs2_homer_ovl_178	5.82522
chr1	74019891	74020008	WT_AR_vs_IgG_macs2_homer_ovl_179	23.2594
chr1	74034537	74034638	WT_AR_vs_IgG_macs2_homer_ovl_180	10.5684
chr1	74054409	74054546	WT_AR_vs_IgG_macs2_homer_ovl_181	77.2031
chr1	74061317	74061454	WT_AR_vs_IgG_macs2_homer_ovl_182	49.9947
chr1	74091188	74091271	WT_AR_vs_IgG_macs2_homer_ovl_183	8.55121
chr1	74094000	74094111	WT_AR_vs_IgG_macs2_homer_ovl_184	16.448
chr1	74152297	74152434	WT_AR_vs_IgG_macs2_homer_ovl_185	21.5971
chr1	74324605	74324742	WT_AR_vs_IgG_macs2_homer_ovl_186	44.813
chr1	74377583	74377720	WT_AR_vs_IgG_macs2_homer_ovl_187	47.0455
chr1	74381308	74381445	WT_AR_vs_IgG_macs2_homer_ovl_188	75.695
chr1	74882100	74882194	WT_AR_vs_IgG_macs2_homer_ovl_189	11.8301
chr1	75018387	75018513	WT_AR_vs_IgG_macs2_homer_ovl_190	28.4417
chr1	75071469	75071598	WT_AR_vs_IgG_macs2_homer_ovl_191	25.4688
chr1	75335027	75335142	WT_AR_vs_IgG_macs2_homer_ovl_192	9.02806
chr1	75375898	75375972	WT_AR_vs_IgG_macs2_homer_ovl_193	2.90633
chr1	75507051	75507188	WT_AR_vs_IgG_macs2_homer_ovl_194	42.9381
chr1	75677769	75677877	WT_AR_vs_IgG_macs2_homer_ovl_195	14.6332
chr1	76067401	76067538	WT_AR_vs_IgG_macs2_homer_ovl_196	47.5086
chr1	76547576	76547713	WT_AR_vs_IgG_macs2_homer_ovl_197	44.1147
chr1	77007288	77007369	WT_AR_vs_IgG_macs2_homer_ovl_198	5.82522
chr1	77425935	77426040	WT_AR_vs_IgG_macs2_homer_ovl_199	3.37708
chr1	77525469	77525553	WT_AR_vs_IgG_macs2_homer_ovl_200	8.17963
chr1	78154445	78154538	WT_AR_vs_IgG_macs2_homer_ovl_201	5.00381
chr1	78432690	78432796	WT_AR_vs_IgG_macs2_homer_ovl_202	14.8821
chr1	78570480	78570549	WT_AR_vs_IgG_macs2_homer_ovl_203	5.63784
chr1	78705730	78705825	WT_AR_vs_IgG_macs2_homer_ovl_204	17.8291
chr1	78808512	78808627	WT_AR_vs_IgG_macs2_homer_ovl_205	24.2812
chr1	78928846	78928963	WT_AR_vs_IgG_macs2_homer_ovl_206	17.8291
chr1	79237392	79237496	WT_AR_vs_IgG_macs2_homer_ovl_207	7.46143
chr1	79629343	79629469	WT_AR_vs_IgG_macs2_homer_ovl_208	9.51798
chr1	79631331	79631411	WT_AR_vs_IgG_macs2_homer_ovl_209	7.34798
chr1	79691365	79691502	WT_AR_vs_IgG_macs2_homer_ovl_210	25.4688
chr1	80261982	80262062	WT_AR_vs_IgG_macs2_homer_ovl_211	5.95752
chr1	81294401	81294518	WT_AR_vs_IgG_macs2_homer_ovl_212	56.1799
chr1	81582021	81582130	WT_AR_vs_IgG_macs2_homer_ovl_213	26.9778
chr1	81615580	81615678	WT_AR_vs_IgG_macs2_homer_ovl_214	5.82522
chr1	81844300	81844387	WT_AR_vs_IgG_macs2_homer_ovl_215	10.7057
chr1	82185263	82185400	WT_AR_vs_IgG_macs2_homer_ovl_216	53.7336
chr1	82236119	82236195	WT_AR_vs_IgG_macs2_homer_ovl_217	8.54974
chr1	82364713	82364850	WT_AR_vs_IgG_macs2_homer_ovl_218	85.1632
chr1	82557074	82557186	WT_AR_vs_IgG_macs2_homer_ovl_219	7.10506
chr1	82574510	82574647	WT_AR_vs_IgG_macs2_homer_ovl_220	38.0258
chr1	82576261	82576389	WT_AR_vs_IgG_macs2_homer_ovl_221	17.9296
chr1	87795228	87795351	WT_AR_vs_IgG_macs2_homer_ovl_222	9.00335
chr1	87797179	87797255	WT_AR_vs_IgG_macs2_homer_ovl_223	2.90633
chr1	87816313	87816447	WT_AR_vs_IgG_macs2_homer_ovl_224	43.567
chr1	87920218	87920355	WT_AR_vs_IgG_macs2_homer_ovl_225	20.0927
chr1	87922700	87922837	WT_AR_vs_IgG_macs2_homer_ovl_226	30.4241
chr1	88051251	88051375	WT_AR_vs_IgG_macs2_homer_ovl_227	8.17963
chr1	88114586	88114723	WT_AR_vs_IgG_macs2_homer_ovl_228	18.5711
chr1	88378968	88379041	WT_AR_vs_IgG_macs2_homer_ovl_229	8.04942
chr1	88392941	88393062	WT_AR_vs_IgG_macs2_homer_ovl_230	37.6082
chr1	88850223	88850299	WT_AR_vs_IgG_macs2_homer_ovl_231	6.19171
chr1	88865967	88866104	WT_AR_vs_IgG_macs2_homer_ovl_232	37.6714
chr1	88982958	88983080	WT_AR_vs_IgG_macs2_homer_ovl_233	8.17963
chr1	88992487	88992624	WT_AR_vs_IgG_macs2_homer_ovl_234	64.5979
chr1	89381528	89381632	WT_AR_vs_IgG_macs2_homer_ovl_235	10.8898
chr1	89443549	89443642	WT_AR_vs_IgG_macs2_homer_ovl_236	10.097
chr1	89547509	89547639	WT_AR_vs_IgG_macs2_homer_ovl_237	10.5862
chr1	89596763	89596898	WT_AR_vs_IgG_macs2_homer_ovl_238	30.6956
chr1	89664893	89665001	WT_AR_vs_IgG_macs2_homer_ovl_239	10.4624
chr1	89676518	89676613	WT_AR_vs_IgG_macs2_homer_ovl_240	10.7867
chr1	89776900	89777020	WT_AR_vs_IgG_macs2_homer_ovl_241	8.17963
chr1	89813432	89813569	WT_AR_vs_IgG_macs2_homer_ovl_242	21.5971
chr1	90097778	90097880	WT_AR_vs_IgG_macs2_homer_ovl_243	7.46143
chr1	90155519	90155639	WT_AR_vs_IgG_macs2_homer_ovl_244	41.541
chr1	90254794	90254931	WT_AR_vs_IgG_macs2_homer_ovl_245	44.1078
chr1	90340052	90340188	WT_AR_vs_IgG_macs2_homer_ovl_246	9.11052
chr1	90403940	90404077	WT_AR_vs_IgG_macs2_homer_ovl_247	92.358
chr1	90434947	90435053	WT_AR_vs_IgG_macs2_homer_ovl_248	20.3578
chr1	90459057	90459185	WT_AR_vs_IgG_macs2_homer_ovl_249	8.04125
chr1	90574126	90574263	WT_AR_vs_IgG_macs2_homer_ovl_250	23.5979
chr1	90575164	90575301	WT_AR_vs_IgG_macs2_homer_ovl_251	48.4298
chr1	90601654	90601791	WT_AR_vs_IgG_macs2_homer_ovl_252	75.3952
chr1	90648039	90648176	WT_AR_vs_IgG_macs2_homer_ovl_253	4.28464
chr1	90824614	90824701	WT_AR_vs_IgG_macs2_homer_ovl_254	10.7057
chr1	90983642	90983761	WT_AR_vs_IgG_macs2_homer_ovl_255	35.5257
chr1	91005377	91005497	WT_AR_vs_IgG_macs2_homer_ovl_256	6.90858
chr1	91029867	91029995	WT_AR_vs_IgG_macs2_homer_ovl_257	9.19236
chr1	91201909	91202028	WT_AR_vs_IgG_macs2_homer_ovl_258	6.8719
chr1	91278690	91278801	WT_AR_vs_IgG_macs2_homer_ovl_259	19.5179
chr1	91287573	91287687	WT_AR_vs_IgG_macs2_homer_ovl_260	16.2592
chr1	91309681	91309818	WT_AR_vs_IgG_macs2_homer_ovl_261	24.5462
chr1	91313551	91313673	WT_AR_vs_IgG_macs2_homer_ovl_262	8.78489
chr1	91318098	91318171	WT_AR_vs_IgG_macs2_homer_ovl_263	4.97521
chr1	91368014	91368109	WT_AR_vs_IgG_macs2_homer_ovl_264	2.90633
chr1	91375528	91375582	WT_AR_vs_IgG_macs2_homer_ovl_265	3.8336
chr1	91389886	91390010	WT_AR_vs_IgG_macs2_homer_ovl_266	18.2261
chr1	91879375	91879477	WT_AR_vs_IgG_macs2_homer_ovl_267	21.5971
chr1	91903600	91903732	WT_AR_vs_IgG_macs2_homer_ovl_268	44.3653
chr1	91989556	91989638	WT_AR_vs_IgG_macs2_homer_ovl_269	4.28464
chr1	92147768	92147848	WT_AR_vs_IgG_macs2_homer_ovl_270	6.44907
chr1	92168258	92168366	WT_AR_vs_IgG_macs2_homer_ovl_271	11.4326
chr1	92513946	92514025	WT_AR_vs_IgG_macs2_homer_ovl_272	3.93845
chr1	92793394	92793531	WT_AR_vs_IgG_macs2_homer_ovl_273	17.464
chr1	92814236	92814370	WT_AR_vs_IgG_macs2_homer_ovl_274	13.3059
chr1	92814905	92815042	WT_AR_vs_IgG_macs2_homer_ovl_275	13.9976
chr1	92824004	92824097	WT_AR_vs_IgG_macs2_homer_ovl_276	13.5577
chr1	92841992	92842093	WT_AR_vs_IgG_macs2_homer_ovl_277	5.82522
chr1	92864112	92864249	WT_AR_vs_IgG_macs2_homer_ovl_278	10.7867
chr1	93096485	93096622	WT_AR_vs_IgG_macs2_homer_ovl_279	46.6657
chr1	93332990	93333127	WT_AR_vs_IgG_macs2_homer_ovl_280	64.8735
chr1	93351086	93351160	WT_AR_vs_IgG_macs2_homer_ovl_281	3.49891
chr1	93415768	93415896	WT_AR_vs_IgG_macs2_homer_ovl_282	25.923
chr1	93429181	93429267	WT_AR_vs_IgG_macs2_homer_ovl_283	6.44907
chr1	93523871	93524008	WT_AR_vs_IgG_macs2_homer_ovl_284	19.5021
chr1	93651790	93651889	WT_AR_vs_IgG_macs2_homer_ovl_285	9.45232
chr1	93677877	93677961	WT_AR_vs_IgG_macs2_homer_ovl_286	7.84046
chr1	93818864	93818960	WT_AR_vs_IgG_macs2_homer_ovl_287	2.2873
chr1	93945809	93945891	WT_AR_vs_IgG_macs2_homer_ovl_288	12.7074
chr1	94024446	94024528	WT_AR_vs_IgG_macs2_homer_ovl_289	14.5208
chr1	94163088	94163176	WT_AR_vs_IgG_macs2_homer_ovl_290	5.00381
chr1	94206625	94206755	WT_AR_vs_IgG_macs2_homer_ovl_291	28.3456
chr1	94412695	94412795	WT_AR_vs_IgG_macs2_homer_ovl_292	11.5014
chr1	94516336	94516431	WT_AR_vs_IgG_macs2_homer_ovl_293	7.27166
chr1	94554240	94554309	WT_AR_vs_IgG_macs2_homer_ovl_294	3.31523
chr1	94611329	94611466	WT_AR_vs_IgG_macs2_homer_ovl_295	46.3731
chr1	94630227	94630364	WT_AR_vs_IgG_macs2_homer_ovl_296	47.8377
chr1	94834680	94834783	WT_AR_vs_IgG_macs2_homer_ovl_297	2.2873
chr1	94842604	94842708	WT_AR_vs_IgG_macs2_homer_ovl_298	4.10898
chr1	94977396	94977533	WT_AR_vs_IgG_macs2_homer_ovl_299	58.2086
chr1	95387423	95387492	WT_AR_vs_IgG_macs2_homer_ovl_300	6.70319
chr1	95532212	95532312	WT_AR_vs_IgG_macs2_homer_ovl_301	3.40351
chr1	95588413	95588547	WT_AR_vs_IgG_macs2_homer_ovl_302	16.8202
chr1	95776634	95776720	WT_AR_vs_IgG_macs2_homer_ovl_303	13.8242
chr1	97151934	97152029	WT_AR_vs_IgG_macs2_homer_ovl_304	20.2067
chr1	97985191	97985316	WT_AR_vs_IgG_macs2_homer_ovl_305	15.3675
chr1	98677676	98677763	WT_AR_vs_IgG_macs2_homer_ovl_306	9.59667
chr1	104586084	104586194	WT_AR_vs_IgG_macs2_homer_ovl_307	9.59667
chr1	106711954	106712091	WT_AR_vs_IgG_macs2_homer_ovl_308	15.7126
chr1	107407492	107407579	WT_AR_vs_IgG_macs2_homer_ovl_309	12.53
chr1	107788104	107788226	WT_AR_vs_IgG_macs2_homer_ovl_310	26.7526
chr1	107788861	107788998	WT_AR_vs_IgG_macs2_homer_ovl_311	17.9044
chr1	107910473	107910610	WT_AR_vs_IgG_macs2_homer_ovl_312	33.9409
chr1	108495382	108495488	WT_AR_vs_IgG_macs2_homer_ovl_313	14.171
chr1	108897188	108897296	WT_AR_vs_IgG_macs2_homer_ovl_314	11.9216
chr1	110349341	110349472	WT_AR_vs_IgG_macs2_homer_ovl_315	38.272
chr1	116678579	116678688	WT_AR_vs_IgG_macs2_homer_ovl_316	6.44907
chr1	118831804	118831894	WT_AR_vs_IgG_macs2_homer_ovl_317	14.171
chr1	120228723	120228860	WT_AR_vs_IgG_macs2_homer_ovl_318	97.2489
chr1	120526832	120526941	WT_AR_vs_IgG_macs2_homer_ovl_319	18.3213
chr1	120539951	120540088	WT_AR_vs_IgG_macs2_homer_ovl_320	23.5979
chr1	120596199	120596336	WT_AR_vs_IgG_macs2_homer_ovl_321	27.0341
chr1	120652835	120652937	WT_AR_vs_IgG_macs2_homer_ovl_322	13.7731
chr1	120891148	120891285	WT_AR_vs_IgG_macs2_homer_ovl_323	37.3695
chr1	120981650	120981727	WT_AR_vs_IgG_macs2_homer_ovl_324	1.70256
chr1	121809687	121809764	WT_AR_vs_IgG_macs2_homer_ovl_325	5.82522
chr1	121953617	121953746	WT_AR_vs_IgG_macs2_homer_ovl_326	23.6103
chr1	122006405	122006542	WT_AR_vs_IgG_macs2_homer_ovl_327	18.4827
chr1	122019977	122020094	WT_AR_vs_IgG_macs2_homer_ovl_328	14.5105
chr1	122634025	122634162	WT_AR_vs_IgG_macs2_homer_ovl_329	11.6881
chr1	122659158	122659295	WT_AR_vs_IgG_macs2_homer_ovl_330	107.022
chr1	127456986	127457077	WT_AR_vs_IgG_macs2_homer_ovl_331	3.58534
chr1	127484348	127484443	WT_AR_vs_IgG_macs2_homer_ovl_332	7.61297
chr1	127573413	127573515	WT_AR_vs_IgG_macs2_homer_ovl_333	5.31176
chr1	128029162	128029299	WT_AR_vs_IgG_macs2_homer_ovl_334	22.4524
chr1	129235227	129235298	WT_AR_vs_IgG_macs2_homer_ovl_335	6.42043
chr1	129235826	129235963	WT_AR_vs_IgG_macs2_homer_ovl_336	15.4785
chr1	129279076	129279193	WT_AR_vs_IgG_macs2_homer_ovl_337	18.9941
chr1	129295738	129295834	WT_AR_vs_IgG_macs2_homer_ovl_338	4.23517
chr1	129904774	129904867	WT_AR_vs_IgG_macs2_homer_ovl_339	2.64439
chr1	130607671	130607808	WT_AR_vs_IgG_macs2_homer_ovl_340	42.6937
chr1	131827675	131827787	WT_AR_vs_IgG_macs2_homer_ovl_341	33.9409
chr1	132660903	132661040	WT_AR_vs_IgG_macs2_homer_ovl_342	71.1609
chr1	132672326	132672395	WT_AR_vs_IgG_macs2_homer_ovl_343	6.70319
chr1	132702581	132702650	WT_AR_vs_IgG_macs2_homer_ovl_344	6.06895
chr1	132781959	132782096	WT_AR_vs_IgG_macs2_homer_ovl_345	6.56498
chr1	132919367	132919504	WT_AR_vs_IgG_macs2_homer_ovl_346	17.4675
chr1	132971304	132971402	WT_AR_vs_IgG_macs2_homer_ovl_347	4.97521
chr1	132972134	132972237	WT_AR_vs_IgG_macs2_homer_ovl_348	2.89286
chr1	132989356	132989492	WT_AR_vs_IgG_macs2_homer_ovl_349	9.89642
chr1	133017516	133017646	WT_AR_vs_IgG_macs2_homer_ovl_350	41.7826
chr1	133049582	133049684	WT_AR_vs_IgG_macs2_homer_ovl_351	6.5472
chr1	133185626	133185763	WT_AR_vs_IgG_macs2_homer_ovl_352	27.8173
chr1	133324272	133324409	WT_AR_vs_IgG_macs2_homer_ovl_353	13.07
chr1	133334740	133334877	WT_AR_vs_IgG_macs2_homer_ovl_354	44.1078
chr1	133561016	133561138	WT_AR_vs_IgG_macs2_homer_ovl_355	3.37708
chr1	133736482	133736612	WT_AR_vs_IgG_macs2_homer_ovl_356	3.04066
chr1	133764256	133764343	WT_AR_vs_IgG_macs2_homer_ovl_357	8.25906
chr1	133860824	133860940	WT_AR_vs_IgG_macs2_homer_ovl_358	8.12607
chr1	133981899	133981918	WT_AR_vs_IgG_macs2_homer_ovl_359	5.95752
chr1	134022466	134022571	WT_AR_vs_IgG_macs2_homer_ovl_360	17.464
chr1	134042896	134043004	WT_AR_vs_IgG_macs2_homer_ovl_361	10.7089
chr1	134062635	134062766	WT_AR_vs_IgG_macs2_homer_ovl_362	12.6135
chr1	134066793	134066930	WT_AR_vs_IgG_macs2_homer_ovl_363	47.3214
chr1	134232196	134232325	WT_AR_vs_IgG_macs2_homer_ovl_364	9.11052
chr1	134267443	134267580	WT_AR_vs_IgG_macs2_homer_ovl_365	5.76796
chr1	134287325	134287427	WT_AR_vs_IgG_macs2_homer_ovl_366	14.8751
chr1	134763734	134763813	WT_AR_vs_IgG_macs2_homer_ovl_367	7.34798
chr1	134786868	134787001	WT_AR_vs_IgG_macs2_homer_ovl_368	45.2645
chr1	134953987	134954082	WT_AR_vs_IgG_macs2_homer_ovl_369	9.75821
chr1	134962746	134962855	WT_AR_vs_IgG_macs2_homer_ovl_370	23.7292
chr1	135029218	135029351	WT_AR_vs_IgG_macs2_homer_ovl_371	17.07
chr1	135058676	135058782	WT_AR_vs_IgG_macs2_homer_ovl_372	17.4675
chr1	135065209	135065339	WT_AR_vs_IgG_macs2_homer_ovl_373	44.9552
chr1	135119503	135119640	WT_AR_vs_IgG_macs2_homer_ovl_374	9.63427
chr1	135258812	135258924	WT_AR_vs_IgG_macs2_homer_ovl_375	7.98893
chr1	135309629	135309756	WT_AR_vs_IgG_macs2_homer_ovl_376	31.573
chr1	135565568	135565674	WT_AR_vs_IgG_macs2_homer_ovl_377	13.083
chr1	135579245	135579376	WT_AR_vs_IgG_macs2_homer_ovl_378	31.3958
chr1	135607675	135607758	WT_AR_vs_IgG_macs2_homer_ovl_379	16.0922
chr1	135636181	135636272	WT_AR_vs_IgG_macs2_homer_ovl_380	14.4667
chr1	135722245	135722382	WT_AR_vs_IgG_macs2_homer_ovl_381	13.5726
chr1	135773669	135773806	WT_AR_vs_IgG_macs2_homer_ovl_382	35.423
chr1	135788282	135788419	WT_AR_vs_IgG_macs2_homer_ovl_383	96.709
chr1	135789558	135789695	WT_AR_vs_IgG_macs2_homer_ovl_384	27.533
chr1	135797525	135797662	WT_AR_vs_IgG_macs2_homer_ovl_385	13.2151
chr1	135803049	135803123	WT_AR_vs_IgG_macs2_homer_ovl_386	4.94131
chr1	135954438	135954518	WT_AR_vs_IgG_macs2_homer_ovl_387	7.1773
chr1	135982713	135982841	WT_AR_vs_IgG_macs2_homer_ovl_388	22.1477
chr1	136092707	136092844	WT_AR_vs_IgG_macs2_homer_ovl_389	34.5996
chr1	136128007	136128144	WT_AR_vs_IgG_macs2_homer_ovl_390	50.8774
chr1	136172889	136173026	WT_AR_vs_IgG_macs2_homer_ovl_391	54.0474
chr1	136536369	136536459	WT_AR_vs_IgG_macs2_homer_ovl_392	7.46143
chr1	136547958	136548046	WT_AR_vs_IgG_macs2_homer_ovl_393	4.97521
chr1	136601275	136601412	WT_AR_vs_IgG_macs2_homer_ovl_394	93.6234
chr1	136652536	136652654	WT_AR_vs_IgG_macs2_homer_ovl_395	10.1603
chr1	136723318	136723455	WT_AR_vs_IgG_macs2_homer_ovl_396	14.171
chr1	136810257	136810383	WT_AR_vs_IgG_macs2_homer_ovl_397	35.3725
chr1	136909349	136909465	WT_AR_vs_IgG_macs2_homer_ovl_398	26.9778
chr1	137022727	137022828	WT_AR_vs_IgG_macs2_homer_ovl_399	16.7017
chr1	137123918	137124055	WT_AR_vs_IgG_macs2_homer_ovl_400	76.5769
chr1	137140694	137140816	WT_AR_vs_IgG_macs2_homer_ovl_401	30.4241
chr1	137175546	137175681	WT_AR_vs_IgG_macs2_homer_ovl_402	42.7601
chr1	137177421	137177535	WT_AR_vs_IgG_macs2_homer_ovl_403	6.14333
chr1	137244236	137244340	WT_AR_vs_IgG_macs2_homer_ovl_404	4.80265
chr1	137265693	137265812	WT_AR_vs_IgG_macs2_homer_ovl_405	25.9618
chr1	137645749	137645833	WT_AR_vs_IgG_macs2_homer_ovl_406	13.8293
chr1	137677844	137677981	WT_AR_vs_IgG_macs2_homer_ovl_407	13.5577
chr1	137729246	137729361	WT_AR_vs_IgG_macs2_homer_ovl_408	14.1419
chr1	137878856	137878956	WT_AR_vs_IgG_macs2_homer_ovl_409	11.5014
chr1	137880706	137880843	WT_AR_vs_IgG_macs2_homer_ovl_410	26.5602
chr1	138120834	138120971	WT_AR_vs_IgG_macs2_homer_ovl_411	60.5231
chr1	138685678	138685789	WT_AR_vs_IgG_macs2_homer_ovl_412	10.7867
chr1	139064096	139064162	WT_AR_vs_IgG_macs2_homer_ovl_413	6.97216
chr1	139668537	139668654	WT_AR_vs_IgG_macs2_homer_ovl_414	13.5726
chr1	140355068	140355164	WT_AR_vs_IgG_macs2_homer_ovl_415	5.26242
chr1	140403646	140403758	WT_AR_vs_IgG_macs2_homer_ovl_416	3.1311
chr1	140468123	140468260	WT_AR_vs_IgG_macs2_homer_ovl_417	47.3214
chr1	140487329	140487404	WT_AR_vs_IgG_macs2_homer_ovl_418	7.46143
chr1	140878780	140878917	WT_AR_vs_IgG_macs2_homer_ovl_419	24.1269
chr1	140888654	140888791	WT_AR_vs_IgG_macs2_homer_ovl_420	33.9056
chr1	140977607	140977716	WT_AR_vs_IgG_macs2_homer_ovl_421	3.37708
chr1	143974703	143974792	WT_AR_vs_IgG_macs2_homer_ovl_422	5.00381
chr1	145777027	145777164	WT_AR_vs_IgG_macs2_homer_ovl_423	22.6563
chr1	146013474	146013560	WT_AR_vs_IgG_macs2_homer_ovl_424	7.61297
chr1	148575308	148575423	WT_AR_vs_IgG_macs2_homer_ovl_425	15.6133
chr1	151718896	151718980	WT_AR_vs_IgG_macs2_homer_ovl_426	15.3675
chr1	152746682	152746770	WT_AR_vs_IgG_macs2_homer_ovl_427	16.5861
chr1	152935096	152935226	WT_AR_vs_IgG_macs2_homer_ovl_428	38.9065
chr1	152975265	152975371	WT_AR_vs_IgG_macs2_homer_ovl_429	20.1763
chr1	153033476	153033584	WT_AR_vs_IgG_macs2_homer_ovl_430	13.9976
chr1	153043312	153043387	WT_AR_vs_IgG_macs2_homer_ovl_431	11.3794
chr1	153049338	153049407	WT_AR_vs_IgG_macs2_homer_ovl_432	6.28219
chr1	153055041	153055148	WT_AR_vs_IgG_macs2_homer_ovl_433	18.802
chr1	153081028	153081115	WT_AR_vs_IgG_macs2_homer_ovl_434	3.37708
chr1	153092303	153092434	WT_AR_vs_IgG_macs2_homer_ovl_435	39.5416
chr1	153105328	153105404	WT_AR_vs_IgG_macs2_homer_ovl_436	7.61297
chr1	153151423	153151553	WT_AR_vs_IgG_macs2_homer_ovl_437	56.6696
chr1	153174472	153174547	WT_AR_vs_IgG_macs2_homer_ovl_438	4.35558
chr1	153411648	153411742	WT_AR_vs_IgG_macs2_homer_ovl_439	5.76796
chr1	153533147	153533284	WT_AR_vs_IgG_macs2_homer_ovl_440	68.6183
chr1	153693290	153693388	WT_AR_vs_IgG_macs2_homer_ovl_441	10.5862
chr1	153814275	153814401	WT_AR_vs_IgG_macs2_homer_ovl_442	2.14493
chr1	153856610	153856734	WT_AR_vs_IgG_macs2_homer_ovl_443	15.9
chr1	154018668	154018805	WT_AR_vs_IgG_macs2_homer_ovl_444	61.0219
chr1	154446664	154446742	WT_AR_vs_IgG_macs2_homer_ovl_445	4.28464
chr1	154471844	154471940	WT_AR_vs_IgG_macs2_homer_ovl_446	6.26374
chr1	154473579	154473668	WT_AR_vs_IgG_macs2_homer_ovl_447	17.9296
chr1	154613776	154613845	WT_AR_vs_IgG_macs2_homer_ovl_448	2.47927
chr1	154618298	154618371	WT_AR_vs_IgG_macs2_homer_ovl_449	3.19393
chr1	154640032	154640145	WT_AR_vs_IgG_macs2_homer_ovl_450	4.58593
chr1	154837352	154837456	WT_AR_vs_IgG_macs2_homer_ovl_451	16.8127
chr1	154858899	154859036	WT_AR_vs_IgG_macs2_homer_ovl_452	62.9899
chr1	154884985	154885121	WT_AR_vs_IgG_macs2_homer_ovl_453	18.4827
chr1	155139497	155139575	WT_AR_vs_IgG_macs2_homer_ovl_454	9.36624
chr1	155386348	155386440	WT_AR_vs_IgG_macs2_homer_ovl_455	13.7845
chr1	155733234	155733371	WT_AR_vs_IgG_macs2_homer_ovl_456	41.1023
chr1	155748667	155748803	WT_AR_vs_IgG_macs2_homer_ovl_457	11.4189
chr1	155811425	155811497	WT_AR_vs_IgG_macs2_homer_ovl_458	7.46143
chr1	155874567	155874696	WT_AR_vs_IgG_macs2_homer_ovl_459	14.5105
chr1	155927704	155927794	WT_AR_vs_IgG_macs2_homer_ovl_460	10.5049
chr1	155965014	155965151	WT_AR_vs_IgG_macs2_homer_ovl_461	33.9056
chr1	155967946	155968083	WT_AR_vs_IgG_macs2_homer_ovl_462	67.3329
chr1	156004354	156004487	WT_AR_vs_IgG_macs2_homer_ovl_463	26.477
chr1	156025159	156025272	WT_AR_vs_IgG_macs2_homer_ovl_464	6.5164
chr1	156029289	156029400	WT_AR_vs_IgG_macs2_homer_ovl_465	11.1492
chr1	156030587	156030717	WT_AR_vs_IgG_macs2_homer_ovl_466	20.801
chr1	156049652	156049789	WT_AR_vs_IgG_macs2_homer_ovl_467	54.318
chr1	156443142	156443279	WT_AR_vs_IgG_macs2_homer_ovl_468	48.5919
chr1	156494022	156494154	WT_AR_vs_IgG_macs2_homer_ovl_469	29.6348
chr1	157015289	157015393	WT_AR_vs_IgG_macs2_homer_ovl_470	11.6881
chr1	157069461	157069532	WT_AR_vs_IgG_macs2_homer_ovl_471	8.11532
chr1	157135374	157135483	WT_AR_vs_IgG_macs2_homer_ovl_472	6.70319
chr1	157374968	157375105	WT_AR_vs_IgG_macs2_homer_ovl_473	12.2596
chr1	157465573	157465710	WT_AR_vs_IgG_macs2_homer_ovl_474	45.2711
chr1	157520214	157520351	WT_AR_vs_IgG_macs2_homer_ovl_475	36.8207
chr1	157523139	157523268	WT_AR_vs_IgG_macs2_homer_ovl_476	32.8488
chr1	157634322	157634404	WT_AR_vs_IgG_macs2_homer_ovl_477	4.97521
chr1	157652989	157653126	WT_AR_vs_IgG_macs2_homer_ovl_478	21.9945
chr1	157660410	157660527	WT_AR_vs_IgG_macs2_homer_ovl_479	8.48458
chr1	158146483	158146620	WT_AR_vs_IgG_macs2_homer_ovl_480	17.2626
chr1	158455167	158455260	WT_AR_vs_IgG_macs2_homer_ovl_481	11.8301
chr1	158489629	158489766	WT_AR_vs_IgG_macs2_homer_ovl_482	30.4241
chr1	158573437	158573527	WT_AR_vs_IgG_macs2_homer_ovl_483	6.70319
chr1	158686656	158686752	WT_AR_vs_IgG_macs2_homer_ovl_484	5.26242
chr1	158691007	158691144	WT_AR_vs_IgG_macs2_homer_ovl_485	38.7339
chr1	159005226	159005353	WT_AR_vs_IgG_macs2_homer_ovl_486	11.5014
chr1	159011836	159011973	WT_AR_vs_IgG_macs2_homer_ovl_487	47.3214
chr1	159817285	159817420	WT_AR_vs_IgG_macs2_homer_ovl_488	33.8295
chr1	160629602	160629737	WT_AR_vs_IgG_macs2_homer_ovl_489	40.6486
chr1	160780720	160780839	WT_AR_vs_IgG_macs2_homer_ovl_490	34.8207
chr1	161153873	161154007	WT_AR_vs_IgG_macs2_homer_ovl_491	22.1477
chr1	163183760	163183889	WT_AR_vs_IgG_macs2_homer_ovl_492	20.2067
chr1	163188079	163188216	WT_AR_vs_IgG_macs2_homer_ovl_493	11.6881
chr1	163241882	163241979	WT_AR_vs_IgG_macs2_homer_ovl_494	8.51565
chr1	163734504	163734608	WT_AR_vs_IgG_macs2_homer_ovl_495	5.82522
chr1	163810949	163811062	WT_AR_vs_IgG_macs2_homer_ovl_496	4.97521
chr1	164103073	164103182	WT_AR_vs_IgG_macs2_homer_ovl_497	15.3675
chr1	164264981	164265062	WT_AR_vs_IgG_macs2_homer_ovl_498	11.8301
chr1	165219461	165219589	WT_AR_vs_IgG_macs2_homer_ovl_499	47.0432
chr1	166191981	166192057	WT_AR_vs_IgG_macs2_homer_ovl_500	6.44422
chr1	166274519	166274631	WT_AR_vs_IgG_macs2_homer_ovl_501	21.6476
chr1	166313894	166314009	WT_AR_vs_IgG_macs2_homer_ovl_502	8.51565
chr1	166335573	166335688	WT_AR_vs_IgG_macs2_homer_ovl_503	4.16429
chr1	166368506	166368627	WT_AR_vs_IgG_macs2_homer_ovl_504	10.4363
chr1	166371751	166371822	WT_AR_vs_IgG_macs2_homer_ovl_505	3.18225
chr1	166376842	166376979	WT_AR_vs_IgG_macs2_homer_ovl_506	5.82522
chr1	166391202	166391305	WT_AR_vs_IgG_macs2_homer_ovl_507	10.105
chr1	166536065	166536151	WT_AR_vs_IgG_macs2_homer_ovl_508	10.4967
chr1	166645103	166645204	WT_AR_vs_IgG_macs2_homer_ovl_509	17.7269
chr1	166762738	166762839	WT_AR_vs_IgG_macs2_homer_ovl_510	11.416
chr1	167124685	167124755	WT_AR_vs_IgG_macs2_homer_ovl_511	7.35831
chr1	167267939	167268046	WT_AR_vs_IgG_macs2_homer_ovl_512	6.70319
chr1	167608386	167608489	WT_AR_vs_IgG_macs2_homer_ovl_513	8.06885
chr1	167616562	167616680	WT_AR_vs_IgG_macs2_homer_ovl_514	13.4037
chr1	167648113	167648250	WT_AR_vs_IgG_macs2_homer_ovl_515	16.7017
chr1	167806227	167806318	WT_AR_vs_IgG_macs2_homer_ovl_516	6.70319
chr1	167811780	167811879	WT_AR_vs_IgG_macs2_homer_ovl_517	7.46143
chr1	167941813	167941927	WT_AR_vs_IgG_macs2_homer_ovl_518	28.3456
chr1	168078963	168079085	WT_AR_vs_IgG_macs2_homer_ovl_519	7.61297
chr1	168231928	168232042	WT_AR_vs_IgG_macs2_homer_ovl_520	31.7696
chr1	168318273	168318409	WT_AR_vs_IgG_macs2_homer_ovl_521	39.5131
chr1	168336604	168336722	WT_AR_vs_IgG_macs2_homer_ovl_522	30.4241
chr1	168966318	168966418	WT_AR_vs_IgG_macs2_homer_ovl_523	6.68475
chr1	168975660	168975797	WT_AR_vs_IgG_macs2_homer_ovl_524	36.2721
chr1	168976106	168976201	WT_AR_vs_IgG_macs2_homer_ovl_525	6.04314
chr1	169804615	169804711	WT_AR_vs_IgG_macs2_homer_ovl_526	5.04894
chr1	169845267	169845347	WT_AR_vs_IgG_macs2_homer_ovl_527	9.19236
chr1	170527769	170527869	WT_AR_vs_IgG_macs2_homer_ovl_528	11.5014
chr1	171736814	171736938	WT_AR_vs_IgG_macs2_homer_ovl_529	8.51565
chr1	172074025	172074159	WT_AR_vs_IgG_macs2_homer_ovl_530	27.3726
chr1	172126523	172126660	WT_AR_vs_IgG_macs2_homer_ovl_531	35.1247
chr1	172832319	172832401	WT_AR_vs_IgG_macs2_homer_ovl_532	14.171
chr1	172871770	172871870	WT_AR_vs_IgG_macs2_homer_ovl_533	23.7292
chr1	172918508	172918645	WT_AR_vs_IgG_macs2_homer_ovl_534	54.9276
chr1	173000553	173000690	WT_AR_vs_IgG_macs2_homer_ovl_535	9.5158
chr1	173015785	173015920	WT_AR_vs_IgG_macs2_homer_ovl_536	11.1365
chr1	173273700	173273780	WT_AR_vs_IgG_macs2_homer_ovl_537	4.97521
chr1	173279244	173279356	WT_AR_vs_IgG_macs2_homer_ovl_538	16.8127
chr1	173282750	173282787	WT_AR_vs_IgG_macs2_homer_ovl_539	1.62783
chr1	173372633	173372720	WT_AR_vs_IgG_macs2_homer_ovl_540	7.09299
chr1	174275771	174275875	WT_AR_vs_IgG_macs2_homer_ovl_541	4.52115
chr1	174288576	174288698	WT_AR_vs_IgG_macs2_homer_ovl_542	3.37708
chr1	174428337	174428432	WT_AR_vs_IgG_macs2_homer_ovl_543	3.58534
chr1	174440467	174440574	WT_AR_vs_IgG_macs2_homer_ovl_544	11.8567
chr1	174479945	174480075	WT_AR_vs_IgG_macs2_homer_ovl_545	8.37812
chr1	174577470	174577543	WT_AR_vs_IgG_macs2_homer_ovl_546	5.76796
chr1	175254456	175254593	WT_AR_vs_IgG_macs2_homer_ovl_547	83.4985
chr1	177261939	177262066	WT_AR_vs_IgG_macs2_homer_ovl_548	6.68475
chr1	177700899	177701036	WT_AR_vs_IgG_macs2_homer_ovl_549	42.9445
chr1	177814942	177815042	WT_AR_vs_IgG_macs2_homer_ovl_550	14.5208
chr1	178570875	178570970	WT_AR_vs_IgG_macs2_homer_ovl_551	10.8689
chr1	178704799	178704932	WT_AR_vs_IgG_macs2_homer_ovl_552	25.6185
chr1	179519987	179520124	WT_AR_vs_IgG_macs2_homer_ovl_553	17.4675
chr1	179700420	179700557	WT_AR_vs_IgG_macs2_homer_ovl_554	17.2231
chr1	180343261	180343398	WT_AR_vs_IgG_macs2_homer_ovl_555	67.0483
chr1	180479864	180480001	WT_AR_vs_IgG_macs2_homer_ovl_556	18.9447
chr1	180679963	180680039	WT_AR_vs_IgG_macs2_homer_ovl_557	9.51798
chr1	181005088	181005221	WT_AR_vs_IgG_macs2_homer_ovl_558	14.171
chr1	181077130	181077256	WT_AR_vs_IgG_macs2_homer_ovl_559	23.4459
chr1	181107523	181107584	WT_AR_vs_IgG_macs2_homer_ovl_560	5.76796
chr1	181129106	181129197	WT_AR_vs_IgG_macs2_homer_ovl_561	8.51565
chr1	181635415	181635501	WT_AR_vs_IgG_macs2_homer_ovl_562	9.8662
chr1	181638946	181639083	WT_AR_vs_IgG_macs2_homer_ovl_563	24.1406
chr1	181759409	181759530	WT_AR_vs_IgG_macs2_homer_ovl_564	27.9
chr1	181775095	181775220	WT_AR_vs_IgG_macs2_homer_ovl_565	7.80154
chr1	181784609	181784710	WT_AR_vs_IgG_macs2_homer_ovl_566	10.7867
chr1	181793800	181793905	WT_AR_vs_IgG_macs2_homer_ovl_567	13.7845
chr1	182096258	182096339	WT_AR_vs_IgG_macs2_homer_ovl_568	9.89642
chr1	182106096	182106225	WT_AR_vs_IgG_macs2_homer_ovl_569	9.51798
chr1	182194348	182194482	WT_AR_vs_IgG_macs2_homer_ovl_570	24.9266
chr1	182209940	182210032	WT_AR_vs_IgG_macs2_homer_ovl_571	5.41099
chr1	182242493	182242576	WT_AR_vs_IgG_macs2_homer_ovl_572	3.1311
chr1	182317781	182317912	WT_AR_vs_IgG_macs2_homer_ovl_573	18.102
chr1	182342845	182342982	WT_AR_vs_IgG_macs2_homer_ovl_574	30.4241
chr1	182650170	182650306	WT_AR_vs_IgG_macs2_homer_ovl_575	10.8689
chr1	182651550	182651687	WT_AR_vs_IgG_macs2_homer_ovl_576	80.3505
chr1	182693468	182693563	WT_AR_vs_IgG_macs2_homer_ovl_577	4.94131
chr1	183187176	183187313	WT_AR_vs_IgG_macs2_homer_ovl_578	20.4372
chr1	183191078	183191209	WT_AR_vs_IgG_macs2_homer_ovl_579	48.5799
chr1	183310524	183310642	WT_AR_vs_IgG_macs2_homer_ovl_580	8.54974
chr1	183350610	183350718	WT_AR_vs_IgG_macs2_homer_ovl_581	5.82522
chr1	183723852	183723989	WT_AR_vs_IgG_macs2_homer_ovl_582	56.3456
chr1	183744908	183744979	WT_AR_vs_IgG_macs2_homer_ovl_583	7.34798
chr1	183768373	183768475	WT_AR_vs_IgG_macs2_homer_ovl_584	14.3998
chr1	183820472	183820579	WT_AR_vs_IgG_macs2_homer_ovl_585	9.75821
chr1	183951408	183951477	WT_AR_vs_IgG_macs2_homer_ovl_586	5.31176
chr1	184012209	184012309	WT_AR_vs_IgG_macs2_homer_ovl_587	4.97521
chr1	184018919	184019056	WT_AR_vs_IgG_macs2_homer_ovl_588	5.34018
chr1	184029288	184029425	WT_AR_vs_IgG_macs2_homer_ovl_589	71.5114
chr1	184370148	184370258	WT_AR_vs_IgG_macs2_homer_ovl_590	5.95752
chr1	184427084	184427221	WT_AR_vs_IgG_macs2_homer_ovl_591	8.78489
chr1	184476477	184476575	WT_AR_vs_IgG_macs2_homer_ovl_592	8.17963
chr1	184495786	184495905	WT_AR_vs_IgG_macs2_homer_ovl_593	11.0095
chr1	184539332	184539465	WT_AR_vs_IgG_macs2_homer_ovl_594	2.64696
chr1	184574610	184574737	WT_AR_vs_IgG_macs2_homer_ovl_595	4.35558
chr1	184593868	184594000	WT_AR_vs_IgG_macs2_homer_ovl_596	14.6492
chr1	184600218	184600346	WT_AR_vs_IgG_macs2_homer_ovl_597	31.7312
chr1	184601135	184601265	WT_AR_vs_IgG_macs2_homer_ovl_598	30.4241
chr1	184656705	184656822	WT_AR_vs_IgG_macs2_homer_ovl_599	19.926
chr1	184815468	184815591	WT_AR_vs_IgG_macs2_homer_ovl_600	6.96218
chr1	186115110	186115247	WT_AR_vs_IgG_macs2_homer_ovl_601	38.272
chr1	186271109	186271241	WT_AR_vs_IgG_macs2_homer_ovl_602	35.0829
chr1	186432349	186432435	WT_AR_vs_IgG_macs2_homer_ovl_603	9.43862
chr1	186453113	186453242	WT_AR_vs_IgG_macs2_homer_ovl_604	19.0569
chr1	186470085	186470161	WT_AR_vs_IgG_macs2_homer_ovl_605	7.61297
chr1	186586040	186586138	WT_AR_vs_IgG_macs2_homer_ovl_606	11.5014
chr1	186651287	186651396	WT_AR_vs_IgG_macs2_homer_ovl_607	34.9747
chr1	186719795	186719932	WT_AR_vs_IgG_macs2_homer_ovl_608	35.3725
chr1	187362859	187362996	WT_AR_vs_IgG_macs2_homer_ovl_609	45.2711
chr1	187591062	187591141	WT_AR_vs_IgG_macs2_homer_ovl_610	7.46143
chr1	187855955	187856077	WT_AR_vs_IgG_macs2_homer_ovl_611	12.3051
chr1	187953042	187953111	WT_AR_vs_IgG_macs2_homer_ovl_612	4.10898
chr1	188005979	188006050	WT_AR_vs_IgG_macs2_homer_ovl_613	6.24455
chr1	188459110	188459196	WT_AR_vs_IgG_macs2_homer_ovl_614	10.7057
chr1	188855938	188856052	WT_AR_vs_IgG_macs2_homer_ovl_615	18.5711
chr1	189379701	189379797	WT_AR_vs_IgG_macs2_homer_ovl_616	12.9931
chr1	189638972	189639109	WT_AR_vs_IgG_macs2_homer_ovl_617	14.5105
chr1	189799462	189799599	WT_AR_vs_IgG_macs2_homer_ovl_618	48.5919
chr1	189880982	189881119	WT_AR_vs_IgG_macs2_homer_ovl_619	18.5711
chr1	189917604	189917741	WT_AR_vs_IgG_macs2_homer_ovl_620	17.2231
chr1	190931152	190931225	WT_AR_vs_IgG_macs2_homer_ovl_621	9.51798
chr1	191014263	191014396	WT_AR_vs_IgG_macs2_homer_ovl_622	23.7344
chr1	191014669	191014806	WT_AR_vs_IgG_macs2_homer_ovl_623	27.2096
chr1	191041696	191041833	WT_AR_vs_IgG_macs2_homer_ovl_624	49.5496
chr1	191183758	191183881	WT_AR_vs_IgG_macs2_homer_ovl_625	6.70319
chr1	191261216	191261342	WT_AR_vs_IgG_macs2_homer_ovl_626	13.5577
chr1	192291605	192291724	WT_AR_vs_IgG_macs2_homer_ovl_627	22.9545
chr1	192488918	192488992	WT_AR_vs_IgG_macs2_homer_ovl_628	3.31523
chr1	192799104	192799189	WT_AR_vs_IgG_macs2_homer_ovl_629	7.00934
chr1	193028839	193028930	WT_AR_vs_IgG_macs2_homer_ovl_630	5.00381
chr1	193129456	193129593	WT_AR_vs_IgG_macs2_homer_ovl_631	19.5021
chr1	193473230	193473367	WT_AR_vs_IgG_macs2_homer_ovl_632	20.9481
chr1	193538806	193538937	WT_AR_vs_IgG_macs2_homer_ovl_633	9.7675
chr1	193591293	193591418	WT_AR_vs_IgG_macs2_homer_ovl_634	5.95752
chr1	193636803	193636924	WT_AR_vs_IgG_macs2_homer_ovl_635	28.4417
chr1	193638899	193639030	WT_AR_vs_IgG_macs2_homer_ovl_636	1.62783
chr1	193753132	193753248	WT_AR_vs_IgG_macs2_homer_ovl_637	18.5711
chr1	193900753	193900890	WT_AR_vs_IgG_macs2_homer_ovl_638	67.0483
chr1	194014519	194014601	WT_AR_vs_IgG_macs2_homer_ovl_639	4.16429
chr1	194225754	194225823	WT_AR_vs_IgG_macs2_homer_ovl_640	5.82522
chr1	194269799	194269935	WT_AR_vs_IgG_macs2_homer_ovl_641	19.2383
chr1	194272027	194272145	WT_AR_vs_IgG_macs2_homer_ovl_642	12.53
chr1	194321855	194321929	WT_AR_vs_IgG_macs2_homer_ovl_643	4.16429
chr1	194351333	194351438	WT_AR_vs_IgG_macs2_homer_ovl_644	8.70754
chr1	194387050	194387160	WT_AR_vs_IgG_macs2_homer_ovl_645	6.68475
chr1	194503613	194503743	WT_AR_vs_IgG_macs2_homer_ovl_646	4.39404
chr1	194504402	194504534	WT_AR_vs_IgG_macs2_homer_ovl_647	47.9037
chr1	194526581	194526716	WT_AR_vs_IgG_macs2_homer_ovl_648	10.5049
chr1	194559294	194559431	WT_AR_vs_IgG_macs2_homer_ovl_649	14.8821
chr1	194562138	194562257	WT_AR_vs_IgG_macs2_homer_ovl_650	10.7867
chr1	194589295	194589421	WT_AR_vs_IgG_macs2_homer_ovl_651	103.449
chr1	194594178	194594300	WT_AR_vs_IgG_macs2_homer_ovl_652	27.9212
chr1	195053454	195053571	WT_AR_vs_IgG_macs2_homer_ovl_653	12.6306
chr1	195342389	195342516	WT_AR_vs_IgG_macs2_homer_ovl_654	9.02806
chr1	195365667	195365738	WT_AR_vs_IgG_macs2_homer_ovl_655	6.44907
chr1	195528146	195528283	WT_AR_vs_IgG_macs2_homer_ovl_656	40.6486
chr1	195548292	195548429	WT_AR_vs_IgG_macs2_homer_ovl_657	17.7269
chr1	195662679	195662816	WT_AR_vs_IgG_macs2_homer_ovl_658	36.3887
chr1	195674306	195674443	WT_AR_vs_IgG_macs2_homer_ovl_659	52.1776
chr1	195824339	195824425	WT_AR_vs_IgG_macs2_homer_ovl_660	16.0816
chr1	195857166	195857303	WT_AR_vs_IgG_macs2_homer_ovl_661	42.6456
chr1	195985306	195985443	WT_AR_vs_IgG_macs2_homer_ovl_662	48.8017
chr1	196478424	196478520	WT_AR_vs_IgG_macs2_homer_ovl_663	12.53
chr1	196708223	196708302	WT_AR_vs_IgG_macs2_homer_ovl_664	10.7057
chr10	4231423	4231517	WT_AR_vs_IgG_macs2_homer_ovl_665	5.00381
chr10	4628570	4628657	WT_AR_vs_IgG_macs2_homer_ovl_666	13.3059
chr10	5317986	5318123	WT_AR_vs_IgG_macs2_homer_ovl_667	14.1419
chr10	5320452	5320589	WT_AR_vs_IgG_macs2_homer_ovl_668	37.4693
chr10	5423180	5423273	WT_AR_vs_IgG_macs2_homer_ovl_669	9.51798
chr10	5662399	5662491	WT_AR_vs_IgG_macs2_homer_ovl_670	32.634
chr10	5787159	5787234	WT_AR_vs_IgG_macs2_homer_ovl_671	4.16429
chr10	5838605	5838735	WT_AR_vs_IgG_macs2_homer_ovl_672	33.3154
chr10	6232956	6233068	WT_AR_vs_IgG_macs2_homer_ovl_673	7.27166
chr10	6234970	6235057	WT_AR_vs_IgG_macs2_homer_ovl_674	5.26242
chr10	6375312	6375384	WT_AR_vs_IgG_macs2_homer_ovl_675	7.08433
chr10	6585618	6585717	WT_AR_vs_IgG_macs2_homer_ovl_676	6.98087
chr10	6631035	6631172	WT_AR_vs_IgG_macs2_homer_ovl_677	49.9232
chr10	6650099	6650236	WT_AR_vs_IgG_macs2_homer_ovl_678	19.5179
chr10	7908709	7908825	WT_AR_vs_IgG_macs2_homer_ovl_679	23.7344
chr10	8295592	8295725	WT_AR_vs_IgG_macs2_homer_ovl_680	42.9445
chr10	8414487	8414569	WT_AR_vs_IgG_macs2_homer_ovl_681	14.6332
chr10	8438789	8438858	WT_AR_vs_IgG_macs2_homer_ovl_682	5.74486
chr10	9319706	9319800	WT_AR_vs_IgG_macs2_homer_ovl_683	17.4675
chr10	9353424	9353506	WT_AR_vs_IgG_macs2_homer_ovl_684	12.8759
chr10	9354658	9354786	WT_AR_vs_IgG_macs2_homer_ovl_685	22.6563
chr10	10685234	10685340	WT_AR_vs_IgG_macs2_homer_ovl_686	28.5905
chr10	11078146	11078237	WT_AR_vs_IgG_macs2_homer_ovl_687	16.2605
chr10	12447243	12447340	WT_AR_vs_IgG_macs2_homer_ovl_688	6.5472
chr10	12456855	12456955	WT_AR_vs_IgG_macs2_homer_ovl_689	8.49309
chr10	12764667	12764725	WT_AR_vs_IgG_macs2_homer_ovl_690	5.82522
chr10	13532211	13532338	WT_AR_vs_IgG_macs2_homer_ovl_691	6.5472
chr10	13684548	13684620	WT_AR_vs_IgG_macs2_homer_ovl_692	5.0408
chr10	13752484	13752621	WT_AR_vs_IgG_macs2_homer_ovl_693	83.4985
chr10	13820054	13820191	WT_AR_vs_IgG_macs2_homer_ovl_694	14.2326
chr10	13900012	13900149	WT_AR_vs_IgG_macs2_homer_ovl_695	25.1843
chr10	17102816	17102899	WT_AR_vs_IgG_macs2_homer_ovl_696	6.5472
chr10	17127903	17127999	WT_AR_vs_IgG_macs2_homer_ovl_697	5.76796
chr10	17148257	17148394	WT_AR_vs_IgG_macs2_homer_ovl_698	29.2847
chr10	17200890	17201027	WT_AR_vs_IgG_macs2_homer_ovl_699	38.272
chr10	17474109	17474190	WT_AR_vs_IgG_macs2_homer_ovl_700	7.61297
chr10	17743087	17743194	WT_AR_vs_IgG_macs2_homer_ovl_701	4.75538
chr10	17767269	17767406	WT_AR_vs_IgG_macs2_homer_ovl_702	85.1782
chr10	18045583	18045720	WT_AR_vs_IgG_macs2_homer_ovl_703	26.9778
chr10	18050374	18050490	WT_AR_vs_IgG_macs2_homer_ovl_704	17.9296
chr10	18221956	18222040	WT_AR_vs_IgG_macs2_homer_ovl_705	6.44422
chr10	18226821	18226919	WT_AR_vs_IgG_macs2_homer_ovl_706	23.2594
chr10	18395380	18395517	WT_AR_vs_IgG_macs2_homer_ovl_707	40.6486
chr10	18526032	18526143	WT_AR_vs_IgG_macs2_homer_ovl_708	11.8301
chr10	18596089	18596213	WT_AR_vs_IgG_macs2_homer_ovl_709	4.97521
chr10	18906232	18906352	WT_AR_vs_IgG_macs2_homer_ovl_710	18.5711
chr10	19347725	19347862	WT_AR_vs_IgG_macs2_homer_ovl_711	33.4946
chr10	19352648	19352769	WT_AR_vs_IgG_macs2_homer_ovl_712	9.51798
chr10	19354543	19354680	WT_AR_vs_IgG_macs2_homer_ovl_713	16.4653
chr10	19365131	19365220	WT_AR_vs_IgG_macs2_homer_ovl_714	8.17963
chr10	19653715	19653788	WT_AR_vs_IgG_macs2_homer_ovl_715	4.10898
chr10	19684685	19684773	WT_AR_vs_IgG_macs2_homer_ovl_716	5.80105
chr10	19711888	19712025	WT_AR_vs_IgG_macs2_homer_ovl_717	23.5767
chr10	19714272	19714369	WT_AR_vs_IgG_macs2_homer_ovl_718	10.2777
chr10	19741641	19741746	WT_AR_vs_IgG_macs2_homer_ovl_719	10.7867
chr10	19856197	19856332	WT_AR_vs_IgG_macs2_homer_ovl_720	10.1603
chr10	19922840	19922977	WT_AR_vs_IgG_macs2_homer_ovl_721	36.2717
chr10	19993675	19993812	WT_AR_vs_IgG_macs2_homer_ovl_722	38.708
chr10	20209979	20210059	WT_AR_vs_IgG_macs2_homer_ovl_723	8.54974
chr10	20849773	20849870	WT_AR_vs_IgG_macs2_homer_ovl_724	7.46143
chr10	21014541	21014622	WT_AR_vs_IgG_macs2_homer_ovl_725	11.5014
chr10	21125618	21125732	WT_AR_vs_IgG_macs2_homer_ovl_726	37.1142
chr10	21126073	21126210	WT_AR_vs_IgG_macs2_homer_ovl_727	74.7191
chr10	21139153	21139271	WT_AR_vs_IgG_macs2_homer_ovl_728	12.53
chr10	21232387	21232518	WT_AR_vs_IgG_macs2_homer_ovl_729	28.1576
chr10	21237070	21237207	WT_AR_vs_IgG_macs2_homer_ovl_730	7.35831
chr10	21293665	21293802	WT_AR_vs_IgG_macs2_homer_ovl_731	25.4688
chr10	21461392	21461526	WT_AR_vs_IgG_macs2_homer_ovl_732	4.97521
chr10	21713372	21713482	WT_AR_vs_IgG_macs2_homer_ovl_733	6.5472
chr10	22454232	22454342	WT_AR_vs_IgG_macs2_homer_ovl_734	11.2181
chr10	22462514	22462613	WT_AR_vs_IgG_macs2_homer_ovl_735	4.58593
chr10	23438081	23438172	WT_AR_vs_IgG_macs2_homer_ovl_736	15.3675
chr10	23868600	23868702	WT_AR_vs_IgG_macs2_homer_ovl_737	12.0288
chr10	23882385	23882466	WT_AR_vs_IgG_macs2_homer_ovl_738	5.76796
chr10	23884830	23884947	WT_AR_vs_IgG_macs2_homer_ovl_739	6.8719
chr10	24115954	24116073	WT_AR_vs_IgG_macs2_homer_ovl_740	25.4688
chr10	24185107	24185222	WT_AR_vs_IgG_macs2_homer_ovl_741	13.1186
chr10	24438840	24438977	WT_AR_vs_IgG_macs2_homer_ovl_742	32.3964
chr10	26350237	26350312	WT_AR_vs_IgG_macs2_homer_ovl_743	6.44907
chr10	26542599	26542736	WT_AR_vs_IgG_macs2_homer_ovl_744	20.4858
chr10	26633084	26633192	WT_AR_vs_IgG_macs2_homer_ovl_745	14.5105
chr10	26823602	26823720	WT_AR_vs_IgG_macs2_homer_ovl_746	31.7696
chr10	26872377	26872498	WT_AR_vs_IgG_macs2_homer_ovl_747	11.5014
chr10	27107432	27107569	WT_AR_vs_IgG_macs2_homer_ovl_748	38.6683
chr10	27801177	27801279	WT_AR_vs_IgG_macs2_homer_ovl_749	5.82522
chr10	28766230	28766367	WT_AR_vs_IgG_macs2_homer_ovl_750	9.59667
chr10	28933670	28933807	WT_AR_vs_IgG_macs2_homer_ovl_751	17.9044
chr10	31056385	31056510	WT_AR_vs_IgG_macs2_homer_ovl_752	3.93845
chr10	31079502	31079623	WT_AR_vs_IgG_macs2_homer_ovl_753	9.89642
chr10	31136308	31136427	WT_AR_vs_IgG_macs2_homer_ovl_754	19.0569
chr10	31164151	31164288	WT_AR_vs_IgG_macs2_homer_ovl_755	29.5754
chr10	31165015	31165100	WT_AR_vs_IgG_macs2_homer_ovl_756	13.4515
chr10	31165307	31165413	WT_AR_vs_IgG_macs2_homer_ovl_757	3.79412
chr10	31253170	31253282	WT_AR_vs_IgG_macs2_homer_ovl_758	4.10898
chr10	31271801	31271938	WT_AR_vs_IgG_macs2_homer_ovl_759	109
chr10	31277740	31277811	WT_AR_vs_IgG_macs2_homer_ovl_760	6.5472
chr10	31312272	31312403	WT_AR_vs_IgG_macs2_homer_ovl_761	27.9809
chr10	31337949	31338081	WT_AR_vs_IgG_macs2_homer_ovl_762	30.4241
chr10	31735466	31735566	WT_AR_vs_IgG_macs2_homer_ovl_763	7.46143
chr10	32601781	32601857	WT_AR_vs_IgG_macs2_homer_ovl_764	8.54974
chr10	34890256	34890366	WT_AR_vs_IgG_macs2_homer_ovl_765	16.8127
chr10	37088447	37088516	WT_AR_vs_IgG_macs2_homer_ovl_766	3.18225
chr10	37204488	37204573	WT_AR_vs_IgG_macs2_homer_ovl_767	8.54974
chr10	38713511	38713595	WT_AR_vs_IgG_macs2_homer_ovl_768	11.8301
chr10	39207668	39207805	WT_AR_vs_IgG_macs2_homer_ovl_769	22.2157
chr10	39277759	39277896	WT_AR_vs_IgG_macs2_homer_ovl_770	74.8098
chr10	39367005	39367120	WT_AR_vs_IgG_macs2_homer_ovl_771	12.4521
chr10	39871768	39871877	WT_AR_vs_IgG_macs2_homer_ovl_772	3.31523
chr10	39881152	39881262	WT_AR_vs_IgG_macs2_homer_ovl_773	9.19284
chr10	40234593	40234725	WT_AR_vs_IgG_macs2_homer_ovl_774	14.5105
chr10	40358954	40359072	WT_AR_vs_IgG_macs2_homer_ovl_775	8.17963
chr10	40547595	40547706	WT_AR_vs_IgG_macs2_homer_ovl_776	9.86356
chr10	40829603	40829740	WT_AR_vs_IgG_macs2_homer_ovl_777	32.8488
chr10	40831235	40831359	WT_AR_vs_IgG_macs2_homer_ovl_778	19.0766
chr10	40902246	40902315	WT_AR_vs_IgG_macs2_homer_ovl_779	8.54974
chr10	41270381	41270518	WT_AR_vs_IgG_macs2_homer_ovl_780	18.5711
chr10	41404669	41404806	WT_AR_vs_IgG_macs2_homer_ovl_781	12.0288
chr10	41461626	41461763	WT_AR_vs_IgG_macs2_homer_ovl_782	11.416
chr10	41601340	41601447	WT_AR_vs_IgG_macs2_homer_ovl_783	10.1637
chr10	41609480	41609617	WT_AR_vs_IgG_macs2_homer_ovl_784	64.9386
chr10	41613504	41613641	WT_AR_vs_IgG_macs2_homer_ovl_785	70.3962
chr10	41733384	41733521	WT_AR_vs_IgG_macs2_homer_ovl_786	66.0674
chr10	41747229	41747366	WT_AR_vs_IgG_macs2_homer_ovl_787	52.0162
chr10	41812420	41812557	WT_AR_vs_IgG_macs2_homer_ovl_788	3.58534
chr10	41886249	41886376	WT_AR_vs_IgG_macs2_homer_ovl_789	24.2812
chr10	41908904	41909028	WT_AR_vs_IgG_macs2_homer_ovl_790	12.53
chr10	41909233	41909370	WT_AR_vs_IgG_macs2_homer_ovl_791	32.7346
chr10	41922955	41923028	WT_AR_vs_IgG_macs2_homer_ovl_792	7.12204
chr10	41925025	41925162	WT_AR_vs_IgG_macs2_homer_ovl_793	17.968
chr10	41951197	41951285	WT_AR_vs_IgG_macs2_homer_ovl_794	16.7017
chr10	41971144	41971281	WT_AR_vs_IgG_macs2_homer_ovl_795	20.5404
chr10	41994036	41994173	WT_AR_vs_IgG_macs2_homer_ovl_796	10.3956
chr10	42088039	42088146	WT_AR_vs_IgG_macs2_homer_ovl_797	26.1421
chr10	43238365	43238502	WT_AR_vs_IgG_macs2_homer_ovl_798	101.115
chr10	43349108	43349204	WT_AR_vs_IgG_macs2_homer_ovl_799	14.171
chr10	43374931	43375019	WT_AR_vs_IgG_macs2_homer_ovl_800	23.0861
chr10	43384790	43384907	WT_AR_vs_IgG_macs2_homer_ovl_801	19.5021
chr10	43614905	43615001	WT_AR_vs_IgG_macs2_homer_ovl_802	8.17963
chr10	43681536	43681631	WT_AR_vs_IgG_macs2_homer_ovl_803	24.2812
chr10	43782943	43783080	WT_AR_vs_IgG_macs2_homer_ovl_804	10.7867
chr10	43788596	43788733	WT_AR_vs_IgG_macs2_homer_ovl_805	9.7675
chr10	44203041	44203175	WT_AR_vs_IgG_macs2_homer_ovl_806	21.5971
chr10	44450698	44450832	WT_AR_vs_IgG_macs2_homer_ovl_807	30.4241
chr10	44593876	44593974	WT_AR_vs_IgG_macs2_homer_ovl_808	9.51798
chr10	44722044	44722114	WT_AR_vs_IgG_macs2_homer_ovl_809	9.43657
chr10	44953214	44953329	WT_AR_vs_IgG_macs2_homer_ovl_810	33.9409
chr10	45041356	45041486	WT_AR_vs_IgG_macs2_homer_ovl_811	61.6476
chr10	45418874	45418985	WT_AR_vs_IgG_macs2_homer_ovl_812	32.7346
chr10	50602265	50602369	WT_AR_vs_IgG_macs2_homer_ovl_813	14.5489
chr10	51954818	51954906	WT_AR_vs_IgG_macs2_homer_ovl_814	5.46329
chr10	53249623	53249738	WT_AR_vs_IgG_macs2_homer_ovl_815	5.82522
chr10	53396752	53396859	WT_AR_vs_IgG_macs2_homer_ovl_816	14.5105
chr10	53489074	53489189	WT_AR_vs_IgG_macs2_homer_ovl_817	14.8821
chr10	53687687	53687824	WT_AR_vs_IgG_macs2_homer_ovl_818	17.9296
chr10	53720015	53720136	WT_AR_vs_IgG_macs2_homer_ovl_819	9.02806
chr10	53772834	53772948	WT_AR_vs_IgG_macs2_homer_ovl_820	16.5861
chr10	53810370	53810470	WT_AR_vs_IgG_macs2_homer_ovl_821	5.95752
chr10	55493898	55494026	WT_AR_vs_IgG_macs2_homer_ovl_822	5.95752
chr10	55495471	55495606	WT_AR_vs_IgG_macs2_homer_ovl_823	5.00381
chr10	56154551	56154688	WT_AR_vs_IgG_macs2_homer_ovl_824	25.5692
chr10	56397178	56397312	WT_AR_vs_IgG_macs2_homer_ovl_825	8.18443
chr10	56432461	56432598	WT_AR_vs_IgG_macs2_homer_ovl_826	101.624
chr10	56513082	56513192	WT_AR_vs_IgG_macs2_homer_ovl_827	5.82522
chr10	56557220	56557291	WT_AR_vs_IgG_macs2_homer_ovl_828	12.4521
chr10	56558929	56559011	WT_AR_vs_IgG_macs2_homer_ovl_829	10.7057
chr10	56573223	56573345	WT_AR_vs_IgG_macs2_homer_ovl_830	8.17963
chr10	56690576	56690646	WT_AR_vs_IgG_macs2_homer_ovl_831	4.97521
chr10	57351690	57351822	WT_AR_vs_IgG_macs2_homer_ovl_832	21.6282
chr10	57800762	57800866	WT_AR_vs_IgG_macs2_homer_ovl_833	25.5692
chr10	58057660	58057797	WT_AR_vs_IgG_macs2_homer_ovl_834	55.8062
chr10	58073901	58074036	WT_AR_vs_IgG_macs2_homer_ovl_835	41.969
chr10	58192562	58192699	WT_AR_vs_IgG_macs2_homer_ovl_836	27.533
chr10	58196799	58196894	WT_AR_vs_IgG_macs2_homer_ovl_837	7.46143
chr10	58209599	58209648	WT_AR_vs_IgG_macs2_homer_ovl_838	3.49891
chr10	58540779	58540916	WT_AR_vs_IgG_macs2_homer_ovl_839	13.1186
chr10	59373967	59374104	WT_AR_vs_IgG_macs2_homer_ovl_840	34.7161
chr10	59384104	59384241	WT_AR_vs_IgG_macs2_homer_ovl_841	51.6391
chr10	59420518	59420645	WT_AR_vs_IgG_macs2_homer_ovl_842	17.8385
chr10	59432590	59432727	WT_AR_vs_IgG_macs2_homer_ovl_843	35.4508
chr10	59436950	59437087	WT_AR_vs_IgG_macs2_homer_ovl_844	85.9272
chr10	59442042	59442179	WT_AR_vs_IgG_macs2_homer_ovl_845	30.4241
chr10	59460382	59460492	WT_AR_vs_IgG_macs2_homer_ovl_846	8.17963
chr10	59544737	59544874	WT_AR_vs_IgG_macs2_homer_ovl_847	69.7846
chr10	59748218	59748339	WT_AR_vs_IgG_macs2_homer_ovl_848	11.0021
chr10	59773558	59773695	WT_AR_vs_IgG_macs2_homer_ovl_849	13.3417
chr10	59965180	59965317	WT_AR_vs_IgG_macs2_homer_ovl_850	29.5668
chr10	60021336	60021456	WT_AR_vs_IgG_macs2_homer_ovl_851	20.8367
chr10	60207464	60207581	WT_AR_vs_IgG_macs2_homer_ovl_852	10.5049
chr10	60258758	60258877	WT_AR_vs_IgG_macs2_homer_ovl_853	25.4688
chr10	60268237	60268374	WT_AR_vs_IgG_macs2_homer_ovl_854	30.4241
chr10	60609638	60609716	WT_AR_vs_IgG_macs2_homer_ovl_855	5.73692
chr10	60657525	60657650	WT_AR_vs_IgG_macs2_homer_ovl_856	15.2635
chr10	60896443	60896522	WT_AR_vs_IgG_macs2_homer_ovl_857	11.1492
chr10	60927913	60928050	WT_AR_vs_IgG_macs2_homer_ovl_858	104.961
chr10	61007422	61007484	WT_AR_vs_IgG_macs2_homer_ovl_859	5.76796
chr10	61018059	61018196	WT_AR_vs_IgG_macs2_homer_ovl_860	38.6683
chr10	61067444	61067540	WT_AR_vs_IgG_macs2_homer_ovl_861	11.1492
chr10	61289798	61289935	WT_AR_vs_IgG_macs2_homer_ovl_862	53.3657
chr10	61633551	61633650	WT_AR_vs_IgG_macs2_homer_ovl_863	8.51565
chr10	61652810	61652945	WT_AR_vs_IgG_macs2_homer_ovl_864	31.7696
chr10	61773082	61773219	WT_AR_vs_IgG_macs2_homer_ovl_865	24.4521
chr10	61890003	61890083	WT_AR_vs_IgG_macs2_homer_ovl_866	8.70549
chr10	61970876	61970970	WT_AR_vs_IgG_macs2_homer_ovl_867	6.97216
chr10	61973812	61973895	WT_AR_vs_IgG_macs2_homer_ovl_868	8.96533
chr10	61976302	61976439	WT_AR_vs_IgG_macs2_homer_ovl_869	34.9747
chr10	62019010	62019135	WT_AR_vs_IgG_macs2_homer_ovl_870	14.9895
chr10	62055416	62055487	WT_AR_vs_IgG_macs2_homer_ovl_871	2.90633
chr10	62551985	62552119	WT_AR_vs_IgG_macs2_homer_ovl_872	41.7826
chr10	62605405	62605474	WT_AR_vs_IgG_macs2_homer_ovl_873	2.71942
chr10	62937906	62938006	WT_AR_vs_IgG_macs2_homer_ovl_874	2.90633
chr10	63607306	63607429	WT_AR_vs_IgG_macs2_homer_ovl_875	2.64439
chr10	64421258	64421361	WT_AR_vs_IgG_macs2_homer_ovl_876	41.1023
chr10	65502255	65502392	WT_AR_vs_IgG_macs2_homer_ovl_877	51.1996
chr10	66384380	66384455	WT_AR_vs_IgG_macs2_homer_ovl_878	2.14493
chr10	66470991	66471101	WT_AR_vs_IgG_macs2_homer_ovl_879	11.5014
chr10	66504601	66504685	WT_AR_vs_IgG_macs2_homer_ovl_880	11.6057
chr10	66527579	66527712	WT_AR_vs_IgG_macs2_homer_ovl_881	18.5711
chr10	66561817	66561916	WT_AR_vs_IgG_macs2_homer_ovl_882	6.70319
chr10	66715110	66715217	WT_AR_vs_IgG_macs2_homer_ovl_883	10.7057
chr10	66735306	66735424	WT_AR_vs_IgG_macs2_homer_ovl_884	9.02806
chr10	66780479	66780576	WT_AR_vs_IgG_macs2_homer_ovl_885	4.88243
chr10	66929493	66929579	WT_AR_vs_IgG_macs2_homer_ovl_886	10.5049
chr10	66974206	66974331	WT_AR_vs_IgG_macs2_homer_ovl_887	8.97121
chr10	66994178	66994315	WT_AR_vs_IgG_macs2_homer_ovl_888	51.1513
chr10	67029324	67029422	WT_AR_vs_IgG_macs2_homer_ovl_889	10.7878
chr10	67041231	67041368	WT_AR_vs_IgG_macs2_homer_ovl_890	53.1227
chr10	67156525	67156639	WT_AR_vs_IgG_macs2_homer_ovl_891	14.6332
chr10	67692461	67692598	WT_AR_vs_IgG_macs2_homer_ovl_892	22.6563
chr10	67814064	67814201	WT_AR_vs_IgG_macs2_homer_ovl_893	5.61848
chr10	68567400	68567519	WT_AR_vs_IgG_macs2_homer_ovl_894	13.1186
chr10	68907464	68907595	WT_AR_vs_IgG_macs2_homer_ovl_895	10.7867
chr10	68996717	68996849	WT_AR_vs_IgG_macs2_homer_ovl_896	49.7885
chr10	69046680	69046760	WT_AR_vs_IgG_macs2_homer_ovl_897	3.73322
chr10	69125219	69125332	WT_AR_vs_IgG_macs2_homer_ovl_898	7.46143
chr10	69358747	69358829	WT_AR_vs_IgG_macs2_homer_ovl_899	11.5014
chr10	69522753	69522853	WT_AR_vs_IgG_macs2_homer_ovl_900	5.00381
chr10	69561102	69561237	WT_AR_vs_IgG_macs2_homer_ovl_901	44.3653
chr10	69590650	69590742	WT_AR_vs_IgG_macs2_homer_ovl_902	9.12601
chr10	69619664	69619772	WT_AR_vs_IgG_macs2_homer_ovl_903	6.44422
chr10	69646399	69646524	WT_AR_vs_IgG_macs2_homer_ovl_904	15.9958
chr10	69778513	69778650	WT_AR_vs_IgG_macs2_homer_ovl_905	59.7705
chr10	70445872	70446008	WT_AR_vs_IgG_macs2_homer_ovl_906	8.54974
chr10	70545882	70545996	WT_AR_vs_IgG_macs2_homer_ovl_907	7.46143
chr10	73841586	73841685	WT_AR_vs_IgG_macs2_homer_ovl_908	10.7867
chr10	74423141	74423254	WT_AR_vs_IgG_macs2_homer_ovl_909	5.26242
chr10	74472078	74472158	WT_AR_vs_IgG_macs2_homer_ovl_910	5.82522
chr10	74541451	74541584	WT_AR_vs_IgG_macs2_homer_ovl_911	7.98736
chr10	74575394	74575516	WT_AR_vs_IgG_macs2_homer_ovl_912	12.759
chr10	74583739	74583876	WT_AR_vs_IgG_macs2_homer_ovl_913	16.1576
chr10	74591313	74591450	WT_AR_vs_IgG_macs2_homer_ovl_914	60.3096
chr10	74973195	74973332	WT_AR_vs_IgG_macs2_homer_ovl_915	31.573
chr10	74980584	74980683	WT_AR_vs_IgG_macs2_homer_ovl_916	4.28464
chr10	75172270	75172404	WT_AR_vs_IgG_macs2_homer_ovl_917	10.5862
chr10	75240173	75240310	WT_AR_vs_IgG_macs2_homer_ovl_918	60.3096
chr10	75252812	75252941	WT_AR_vs_IgG_macs2_homer_ovl_919	13.9976
chr10	75763859	75763935	WT_AR_vs_IgG_macs2_homer_ovl_920	5.00381
chr10	75845073	75845167	WT_AR_vs_IgG_macs2_homer_ovl_921	8.55121
chr10	75879719	75879851	WT_AR_vs_IgG_macs2_homer_ovl_922	24.9506
chr10	75925131	75925251	WT_AR_vs_IgG_macs2_homer_ovl_923	8.51565
chr10	75994432	75994537	WT_AR_vs_IgG_macs2_homer_ovl_924	4.47296
chr10	76196355	76196456	WT_AR_vs_IgG_macs2_homer_ovl_925	8.17963
chr10	76269202	76269336	WT_AR_vs_IgG_macs2_homer_ovl_926	4.39404
chr10	76290824	76290930	WT_AR_vs_IgG_macs2_homer_ovl_927	14.4872
chr10	76341447	76341576	WT_AR_vs_IgG_macs2_homer_ovl_928	24.4521
chr10	76485317	76485391	WT_AR_vs_IgG_macs2_homer_ovl_929	7.98736
chr10	76605237	76605374	WT_AR_vs_IgG_macs2_homer_ovl_930	14.5105
chr10	76609875	76609981	WT_AR_vs_IgG_macs2_homer_ovl_931	16.4108
chr10	76669710	76669815	WT_AR_vs_IgG_macs2_homer_ovl_932	13.424
chr10	76734163	76734247	WT_AR_vs_IgG_macs2_homer_ovl_933	6.19171
chr10	76903688	76903821	WT_AR_vs_IgG_macs2_homer_ovl_934	45.231
chr10	76904320	76904457	WT_AR_vs_IgG_macs2_homer_ovl_935	9.02806
chr10	76962321	76962397	WT_AR_vs_IgG_macs2_homer_ovl_936	7.27166
chr10	77308463	77308598	WT_AR_vs_IgG_macs2_homer_ovl_937	5.95752
chr10	77327119	77327243	WT_AR_vs_IgG_macs2_homer_ovl_938	4.97521
chr10	77567981	77568068	WT_AR_vs_IgG_macs2_homer_ovl_939	6.44907
chr10	77568530	77568615	WT_AR_vs_IgG_macs2_homer_ovl_940	8.17963
chr10	77667111	77667215	WT_AR_vs_IgG_macs2_homer_ovl_941	12.6831
chr10	77743349	77743486	WT_AR_vs_IgG_macs2_homer_ovl_942	9.45232
chr10	77773739	77773864	WT_AR_vs_IgG_macs2_homer_ovl_943	19.5925
chr10	77823091	77823187	WT_AR_vs_IgG_macs2_homer_ovl_944	7.49533
chr10	77834636	77834720	WT_AR_vs_IgG_macs2_homer_ovl_945	4.94131
chr10	77852791	77852912	WT_AR_vs_IgG_macs2_homer_ovl_946	16.6079
chr10	77872188	77872296	WT_AR_vs_IgG_macs2_homer_ovl_947	5.00381
chr10	77927878	77928015	WT_AR_vs_IgG_macs2_homer_ovl_948	20.4858
chr10	78029368	78029475	WT_AR_vs_IgG_macs2_homer_ovl_949	28.6044
chr10	79169640	79169711	WT_AR_vs_IgG_macs2_homer_ovl_950	5.11227
chr10	79322336	79322470	WT_AR_vs_IgG_macs2_homer_ovl_951	18.4827
chr10	79323167	79323304	WT_AR_vs_IgG_macs2_homer_ovl_952	25.923
chr10	79398055	79398191	WT_AR_vs_IgG_macs2_homer_ovl_953	8.54974
chr10	79399128	79399265	WT_AR_vs_IgG_macs2_homer_ovl_954	12.3009
chr10	79609528	79609660	WT_AR_vs_IgG_macs2_homer_ovl_955	65.0056
chr10	79668038	79668175	WT_AR_vs_IgG_macs2_homer_ovl_956	55.4817
chr10	79775425	79775527	WT_AR_vs_IgG_macs2_homer_ovl_957	10.4967
chr10	79862503	79862624	WT_AR_vs_IgG_macs2_homer_ovl_958	8.37812
chr10	79900833	79900970	WT_AR_vs_IgG_macs2_homer_ovl_959	26.5602
chr10	80001007	80001108	WT_AR_vs_IgG_macs2_homer_ovl_960	11.2259
chr10	80007109	80007240	WT_AR_vs_IgG_macs2_homer_ovl_961	34.8583
chr10	80127396	80127524	WT_AR_vs_IgG_macs2_homer_ovl_962	19.5222
chr10	80219748	80219885	WT_AR_vs_IgG_macs2_homer_ovl_963	13.0047
chr10	80250940	80251077	WT_AR_vs_IgG_macs2_homer_ovl_964	41.969
chr10	80443843	80443945	WT_AR_vs_IgG_macs2_homer_ovl_965	8.20062
chr10	80454283	80454420	WT_AR_vs_IgG_macs2_homer_ovl_966	72.594
chr10	80467696	80467811	WT_AR_vs_IgG_macs2_homer_ovl_967	30.6169
chr10	80543523	80543648	WT_AR_vs_IgG_macs2_homer_ovl_968	10.7057
chr10	80593979	80594060	WT_AR_vs_IgG_macs2_homer_ovl_969	9.89642
chr10	80653107	80653190	WT_AR_vs_IgG_macs2_homer_ovl_970	5.95752
chr10	80749906	80750030	WT_AR_vs_IgG_macs2_homer_ovl_971	17.6982
chr10	80756710	80756829	WT_AR_vs_IgG_macs2_homer_ovl_972	5.00381
chr10	80775257	80775394	WT_AR_vs_IgG_macs2_homer_ovl_973	12.6135
chr10	80834012	80834114	WT_AR_vs_IgG_macs2_homer_ovl_974	9.7675
chr10	80848058	80848165	WT_AR_vs_IgG_macs2_homer_ovl_975	12.4778
chr10	80869499	80869583	WT_AR_vs_IgG_macs2_homer_ovl_976	7.58476
chr10	81008259	81008396	WT_AR_vs_IgG_macs2_homer_ovl_977	31.573
chr10	81068436	81068538	WT_AR_vs_IgG_macs2_homer_ovl_978	12.1515
chr10	82103273	82103410	WT_AR_vs_IgG_macs2_homer_ovl_979	14.5105
chr10	82117206	82117329	WT_AR_vs_IgG_macs2_homer_ovl_980	22.5432
chr10	82227160	82227286	WT_AR_vs_IgG_macs2_homer_ovl_981	17.2231
chr10	82518027	82518119	WT_AR_vs_IgG_macs2_homer_ovl_982	11.56
chr10	82534663	82534800	WT_AR_vs_IgG_macs2_homer_ovl_983	23.7344
chr10	82644773	82644910	WT_AR_vs_IgG_macs2_homer_ovl_984	32.7574
chr10	82654875	82654988	WT_AR_vs_IgG_macs2_homer_ovl_985	19.3428
chr10	83075504	83075641	WT_AR_vs_IgG_macs2_homer_ovl_986	36.1524
chr10	83160256	83160338	WT_AR_vs_IgG_macs2_homer_ovl_987	3.58534
chr10	83517447	83517581	WT_AR_vs_IgG_macs2_homer_ovl_988	8.70754
chr10	83692537	83692674	WT_AR_vs_IgG_macs2_homer_ovl_989	5.41099
chr10	83888732	83888821	WT_AR_vs_IgG_macs2_homer_ovl_990	2.2873
chr10	84061062	84061190	WT_AR_vs_IgG_macs2_homer_ovl_991	23.8582
chr10	84168294	84168418	WT_AR_vs_IgG_macs2_homer_ovl_992	10.6292
chr10	84176328	84176455	WT_AR_vs_IgG_macs2_homer_ovl_993	21.5664
chr10	85375492	85375629	WT_AR_vs_IgG_macs2_homer_ovl_994	73.5985
chr10	85416349	85416463	WT_AR_vs_IgG_macs2_homer_ovl_995	14.6492
chr10	85802579	85802662	WT_AR_vs_IgG_macs2_homer_ovl_996	8.54974
chr10	85804409	85804520	WT_AR_vs_IgG_macs2_homer_ovl_997	30.5435
chr10	85956098	85956227	WT_AR_vs_IgG_macs2_homer_ovl_998	19.0569
chr10	86099848	86099985	WT_AR_vs_IgG_macs2_homer_ovl_999	10.7867
chr10	86113366	86113475	WT_AR_vs_IgG_macs2_homer_ovl_1000	2.14493
chr10	86240818	86240897	WT_AR_vs_IgG_macs2_homer_ovl_1001	5.97434
chr10	86248532	86248650	WT_AR_vs_IgG_macs2_homer_ovl_1002	7.61297
chr10	86277248	86277385	WT_AR_vs_IgG_macs2_homer_ovl_1003	36.9516
chr10	86288686	86288764	WT_AR_vs_IgG_macs2_homer_ovl_1004	5.76796
chr10	86353411	86353548	WT_AR_vs_IgG_macs2_homer_ovl_1005	30.9777
chr10	87267079	87267179	WT_AR_vs_IgG_macs2_homer_ovl_1006	12.9931
chr10	87275984	87276121	WT_AR_vs_IgG_macs2_homer_ovl_1007	9.7675
chr10	87723153	87723290	WT_AR_vs_IgG_macs2_homer_ovl_1008	56.0645
chr10	88434365	88434499	WT_AR_vs_IgG_macs2_homer_ovl_1009	33.9409
chr10	88555069	88555150	WT_AR_vs_IgG_macs2_homer_ovl_1010	7.34407
chr10	89183669	89183783	WT_AR_vs_IgG_macs2_homer_ovl_1011	21.3695
chr10	89185250	89185351	WT_AR_vs_IgG_macs2_homer_ovl_1012	3.37708
chr10	89232380	89232466	WT_AR_vs_IgG_macs2_homer_ovl_1013	5.98715
chr10	89264198	89264335	WT_AR_vs_IgG_macs2_homer_ovl_1014	14.5105
chr10	90627337	90627451	WT_AR_vs_IgG_macs2_homer_ovl_1015	29.2847
chr10	90646378	90646479	WT_AR_vs_IgG_macs2_homer_ovl_1016	7.43067
chr10	90704132	90704235	WT_AR_vs_IgG_macs2_homer_ovl_1017	20.5135
chr10	90730757	90730874	WT_AR_vs_IgG_macs2_homer_ovl_1018	33.5273
chr10	90961448	90961585	WT_AR_vs_IgG_macs2_homer_ovl_1019	101.115
chr10	91035651	91035740	WT_AR_vs_IgG_macs2_homer_ovl_1020	13.7845
chr10	91176557	91176675	WT_AR_vs_IgG_macs2_homer_ovl_1021	15.2485
chr10	91606133	91606270	WT_AR_vs_IgG_macs2_homer_ovl_1022	29.2847
chr10	91627834	91627925	WT_AR_vs_IgG_macs2_homer_ovl_1023	8.51565
chr10	91713264	91713363	WT_AR_vs_IgG_macs2_homer_ovl_1024	6.44422
chr10	91758412	91758549	WT_AR_vs_IgG_macs2_homer_ovl_1025	45.693
chr10	91798142	91798213	WT_AR_vs_IgG_macs2_homer_ovl_1026	6.97216
chr10	91799842	91799947	WT_AR_vs_IgG_macs2_homer_ovl_1027	23.7292
chr10	91950971	91951076	WT_AR_vs_IgG_macs2_homer_ovl_1028	9.59667
chr10	92488067	92488204	WT_AR_vs_IgG_macs2_homer_ovl_1029	4.18881
chr10	92661214	92661351	WT_AR_vs_IgG_macs2_homer_ovl_1030	103.4
chr10	92756557	92756692	WT_AR_vs_IgG_macs2_homer_ovl_1031	24.5502
chr10	93229069	93229206	WT_AR_vs_IgG_macs2_homer_ovl_1032	25.6185
chr10	93468435	93468566	WT_AR_vs_IgG_macs2_homer_ovl_1033	36.8165
chr10	93604359	93604488	WT_AR_vs_IgG_macs2_homer_ovl_1034	15.78
chr10	93760025	93760161	WT_AR_vs_IgG_macs2_homer_ovl_1035	28.6044
chr10	93846785	93846863	WT_AR_vs_IgG_macs2_homer_ovl_1036	5.76796
chr10	94007700	94007780	WT_AR_vs_IgG_macs2_homer_ovl_1037	9.43862
chr10	94020714	94020851	WT_AR_vs_IgG_macs2_homer_ovl_1038	24.4521
chr10	94035446	94035583	WT_AR_vs_IgG_macs2_homer_ovl_1039	26.0576
chr10	94083701	94083838	WT_AR_vs_IgG_macs2_homer_ovl_1040	29.7204
chr10	94121172	94121309	WT_AR_vs_IgG_macs2_homer_ovl_1041	29.6768
chr10	94371729	94371831	WT_AR_vs_IgG_macs2_homer_ovl_1042	16.2605
chr10	94503508	94503614	WT_AR_vs_IgG_macs2_homer_ovl_1043	7.95631
chr10	94655336	94655470	WT_AR_vs_IgG_macs2_homer_ovl_1044	13.1186
chr10	94663002	94663099	WT_AR_vs_IgG_macs2_homer_ovl_1045	3.28704
chr10	94721270	94721314	WT_AR_vs_IgG_macs2_homer_ovl_1046	4.39404
chr10	94780920	94781037	WT_AR_vs_IgG_macs2_homer_ovl_1047	4.71933
chr10	95271547	95271630	WT_AR_vs_IgG_macs2_homer_ovl_1048	15.7126
chr10	95712835	95712923	WT_AR_vs_IgG_macs2_homer_ovl_1049	11.5014
chr10	95847987	95848106	WT_AR_vs_IgG_macs2_homer_ovl_1050	15.7126
chr10	96028105	96028209	WT_AR_vs_IgG_macs2_homer_ovl_1051	14.8821
chr10	96033905	96034024	WT_AR_vs_IgG_macs2_homer_ovl_1052	28.3456
chr10	96121794	96121870	WT_AR_vs_IgG_macs2_homer_ovl_1053	4.19774
chr10	96212751	96212829	WT_AR_vs_IgG_macs2_homer_ovl_1054	10.7057
chr10	96932565	96932645	WT_AR_vs_IgG_macs2_homer_ovl_1055	5.76796
chr10	97812129	97812243	WT_AR_vs_IgG_macs2_homer_ovl_1056	28.6044
chr10	97842215	97842335	WT_AR_vs_IgG_macs2_homer_ovl_1057	47.3214
chr10	98269603	98269719	WT_AR_vs_IgG_macs2_homer_ovl_1058	14.5105
chr10	98593858	98593980	WT_AR_vs_IgG_macs2_homer_ovl_1059	39.531
chr10	98685542	98685650	WT_AR_vs_IgG_macs2_homer_ovl_1060	14.5105
chr10	98728082	98728207	WT_AR_vs_IgG_macs2_homer_ovl_1061	6.70319
chr10	100084091	100084218	WT_AR_vs_IgG_macs2_homer_ovl_1062	33.9409
chr10	100544650	100544726	WT_AR_vs_IgG_macs2_homer_ovl_1063	11.8301
chr10	104452127	104452232	WT_AR_vs_IgG_macs2_homer_ovl_1064	19.0766
chr10	104733363	104733432	WT_AR_vs_IgG_macs2_homer_ovl_1065	8.51565
chr10	104967771	104967901	WT_AR_vs_IgG_macs2_homer_ovl_1066	7.46143
chr10	106047430	106047567	WT_AR_vs_IgG_macs2_homer_ovl_1067	13.1186
chr10	106071169	106071241	WT_AR_vs_IgG_macs2_homer_ovl_1068	12.9931
chr10	107391691	107391770	WT_AR_vs_IgG_macs2_homer_ovl_1069	15.3675
chr10	107786562	107786673	WT_AR_vs_IgG_macs2_homer_ovl_1070	20.2067
chr10	107805575	107805707	WT_AR_vs_IgG_macs2_homer_ovl_1071	17.1517
chr10	107817888	107818015	WT_AR_vs_IgG_macs2_homer_ovl_1072	6.88563
chr10	107841392	107841495	WT_AR_vs_IgG_macs2_homer_ovl_1073	8.54974
chr10	107842277	107842414	WT_AR_vs_IgG_macs2_homer_ovl_1074	13.1186
chr10	110153959	110154096	WT_AR_vs_IgG_macs2_homer_ovl_1075	19.0569
chr10	110316838	110316975	WT_AR_vs_IgG_macs2_homer_ovl_1076	12.0288
chr10	110571128	110571243	WT_AR_vs_IgG_macs2_homer_ovl_1077	12.6135
chr10	110971737	110971849	WT_AR_vs_IgG_macs2_homer_ovl_1078	7.61297
chr10	110979990	110980062	WT_AR_vs_IgG_macs2_homer_ovl_1079	6.33035
chr10	112069776	112069898	WT_AR_vs_IgG_macs2_homer_ovl_1080	14.171
chr10	114626756	114626873	WT_AR_vs_IgG_macs2_homer_ovl_1081	19.0766
chr10	115820368	115820491	WT_AR_vs_IgG_macs2_homer_ovl_1082	16.7369
chr10	115830153	115830290	WT_AR_vs_IgG_macs2_homer_ovl_1083	32.1788
chr10	115830974	115831057	WT_AR_vs_IgG_macs2_homer_ovl_1084	5.11227
chr10	115869678	115869792	WT_AR_vs_IgG_macs2_homer_ovl_1085	16.8127
chr10	116312094	116312178	WT_AR_vs_IgG_macs2_homer_ovl_1086	11.7747
chr10	116351746	116351837	WT_AR_vs_IgG_macs2_homer_ovl_1087	7.35831
chr10	116368347	116368423	WT_AR_vs_IgG_macs2_homer_ovl_1088	5.31176
chr10	116447494	116447608	WT_AR_vs_IgG_macs2_homer_ovl_1089	17.9296
chr10	116456190	116456283	WT_AR_vs_IgG_macs2_homer_ovl_1090	10.7867
chr10	116685336	116685415	WT_AR_vs_IgG_macs2_homer_ovl_1091	7.46143
chr10	116827698	116827835	WT_AR_vs_IgG_macs2_homer_ovl_1092	56.0896
chr10	117106833	117106955	WT_AR_vs_IgG_macs2_homer_ovl_1093	13.9976
chr10	117154824	117154889	WT_AR_vs_IgG_macs2_homer_ovl_1094	6.42043
chr10	117431048	117431149	WT_AR_vs_IgG_macs2_homer_ovl_1095	6.24455
chr10	117442076	117442159	WT_AR_vs_IgG_macs2_homer_ovl_1096	7.46143
chr10	117582370	117582491	WT_AR_vs_IgG_macs2_homer_ovl_1097	10.5049
chr10	117591450	117591523	WT_AR_vs_IgG_macs2_homer_ovl_1098	4.19774
chr10	117814590	117814678	WT_AR_vs_IgG_macs2_homer_ovl_1099	9.59667
chr10	118725767	118725845	WT_AR_vs_IgG_macs2_homer_ovl_1100	3.58534
chr10	119075832	119075901	WT_AR_vs_IgG_macs2_homer_ovl_1101	7.46143
chr10	119646378	119646501	WT_AR_vs_IgG_macs2_homer_ovl_1102	6.68475
chr10	119812567	119812681	WT_AR_vs_IgG_macs2_homer_ovl_1103	12.6135
chr10	120332039	120332146	WT_AR_vs_IgG_macs2_homer_ovl_1104	13.906
chr10	120525841	120525969	WT_AR_vs_IgG_macs2_homer_ovl_1105	16.8127
chr10	120778502	120778595	WT_AR_vs_IgG_macs2_homer_ovl_1106	8.40639
chr10	120811709	120811846	WT_AR_vs_IgG_macs2_homer_ovl_1107	27.0341
chr10	120821958	120822095	WT_AR_vs_IgG_macs2_homer_ovl_1108	88.3771
chr10	120872747	120872868	WT_AR_vs_IgG_macs2_homer_ovl_1109	4.97521
chr10	120894592	120894663	WT_AR_vs_IgG_macs2_homer_ovl_1110	5.82522
chr10	121041827	121041921	WT_AR_vs_IgG_macs2_homer_ovl_1111	13.5726
chr10	121042866	121042995	WT_AR_vs_IgG_macs2_homer_ovl_1112	25.0827
chr10	121997437	121997548	WT_AR_vs_IgG_macs2_homer_ovl_1113	23.1622
chr10	122179952	122180050	WT_AR_vs_IgG_macs2_homer_ovl_1114	27.4852
chr10	122230361	122230493	WT_AR_vs_IgG_macs2_homer_ovl_1115	6.65582
chr10	122524664	122524770	WT_AR_vs_IgG_macs2_homer_ovl_1116	14.6332
chr10	122592898	122593004	WT_AR_vs_IgG_macs2_homer_ovl_1117	8.12607
chr10	123237642	123237779	WT_AR_vs_IgG_macs2_homer_ovl_1118	32.7346
chr10	124051518	124051655	WT_AR_vs_IgG_macs2_homer_ovl_1119	39.8806
chr10	125015522	125015659	WT_AR_vs_IgG_macs2_homer_ovl_1120	18.5711
chr10	125694000	125694109	WT_AR_vs_IgG_macs2_homer_ovl_1121	10.7867
chr10	125867458	125867553	WT_AR_vs_IgG_macs2_homer_ovl_1122	8.51565
chr10	126251376	126251513	WT_AR_vs_IgG_macs2_homer_ovl_1123	13.5577
chr10	126265227	126265325	WT_AR_vs_IgG_macs2_homer_ovl_1124	5.24413
chr10	126578101	126578238	WT_AR_vs_IgG_macs2_homer_ovl_1125	104.283
chr10	126604903	126605025	WT_AR_vs_IgG_macs2_homer_ovl_1126	7.66117
chr10	126819728	126819827	WT_AR_vs_IgG_macs2_homer_ovl_1127	14.5105
chr10	126913747	126913884	WT_AR_vs_IgG_macs2_homer_ovl_1128	40.2396
chr10	127158675	127158795	WT_AR_vs_IgG_macs2_homer_ovl_1129	13.8731
chr10	127202807	127202943	WT_AR_vs_IgG_macs2_homer_ovl_1130	31.7696
chr10	127228310	127228447	WT_AR_vs_IgG_macs2_homer_ovl_1131	50.2225
chr10	127330968	127331105	WT_AR_vs_IgG_macs2_homer_ovl_1132	13.0047
chr10	127340947	127341023	WT_AR_vs_IgG_macs2_homer_ovl_1133	5.82522
chr10	127344280	127344357	WT_AR_vs_IgG_macs2_homer_ovl_1134	8.54974
chr10	127373513	127373650	WT_AR_vs_IgG_macs2_homer_ovl_1135	13.9976
chr10	127848743	127848827	WT_AR_vs_IgG_macs2_homer_ovl_1136	6.90368
chr10	128023318	128023386	WT_AR_vs_IgG_macs2_homer_ovl_1137	3.93845
chr10	128032647	128032767	WT_AR_vs_IgG_macs2_homer_ovl_1138	10.0622
chr10	128053516	128053650	WT_AR_vs_IgG_macs2_homer_ovl_1139	76.7023
chr10	128109726	128109863	WT_AR_vs_IgG_macs2_homer_ovl_1140	53.1638
chr10	128117144	128117281	WT_AR_vs_IgG_macs2_homer_ovl_1141	15.7126
chr10	128144016	128144125	WT_AR_vs_IgG_macs2_homer_ovl_1142	8.37812
chr10	128216548	128216664	WT_AR_vs_IgG_macs2_homer_ovl_1143	18.5711
chr10	129757109	129757185	WT_AR_vs_IgG_macs2_homer_ovl_1144	4.28464
chr11	3269587	3269720	WT_AR_vs_IgG_macs2_homer_ovl_1145	8.45198
chr11	3279700	3279769	WT_AR_vs_IgG_macs2_homer_ovl_1146	6.97216
chr11	3303266	3303392	WT_AR_vs_IgG_macs2_homer_ovl_1147	21.5971
chr11	3413444	3413552	WT_AR_vs_IgG_macs2_homer_ovl_1148	7.35831
chr11	3803499	3803580	WT_AR_vs_IgG_macs2_homer_ovl_1149	6.5472
chr11	3935649	3935733	WT_AR_vs_IgG_macs2_homer_ovl_1150	4.47296
chr11	3936133	3936213	WT_AR_vs_IgG_macs2_homer_ovl_1151	4.82472
chr11	4005618	4005755	WT_AR_vs_IgG_macs2_homer_ovl_1152	15.4785
chr11	4022212	4022309	WT_AR_vs_IgG_macs2_homer_ovl_1153	8.97121
chr11	4096870	4096957	WT_AR_vs_IgG_macs2_homer_ovl_1154	4.16429
chr11	4116249	4116386	WT_AR_vs_IgG_macs2_homer_ovl_1155	45.2711
chr11	4543957	4544047	WT_AR_vs_IgG_macs2_homer_ovl_1156	3.93845
chr11	4629778	4629879	WT_AR_vs_IgG_macs2_homer_ovl_1157	5.77694
chr11	4728057	4728194	WT_AR_vs_IgG_macs2_homer_ovl_1158	37.4866
chr11	4831415	4831516	WT_AR_vs_IgG_macs2_homer_ovl_1159	19.6931
chr11	4963203	4963340	WT_AR_vs_IgG_macs2_homer_ovl_1160	43.1852
chr11	5004640	5004777	WT_AR_vs_IgG_macs2_homer_ovl_1161	31.7312
chr11	5048067	5048204	WT_AR_vs_IgG_macs2_homer_ovl_1162	64.7979
chr11	5067874	5067956	WT_AR_vs_IgG_macs2_homer_ovl_1163	4.28464
chr11	5256612	5256701	WT_AR_vs_IgG_macs2_homer_ovl_1164	17.8816
chr11	5313809	5313912	WT_AR_vs_IgG_macs2_homer_ovl_1165	26.5602
chr11	5480899	5480977	WT_AR_vs_IgG_macs2_homer_ovl_1166	6.5472
chr11	5641212	5641296	WT_AR_vs_IgG_macs2_homer_ovl_1167	3.79412
chr11	5852632	5852721	WT_AR_vs_IgG_macs2_homer_ovl_1168	11.0602
chr11	5900365	5900502	WT_AR_vs_IgG_macs2_homer_ovl_1169	5.95752
chr11	5905774	5905883	WT_AR_vs_IgG_macs2_homer_ovl_1170	29.434
chr11	5910899	5910969	WT_AR_vs_IgG_macs2_homer_ovl_1171	18.9458
chr11	5921031	5921115	WT_AR_vs_IgG_macs2_homer_ovl_1172	6.24455
chr11	5924046	5924183	WT_AR_vs_IgG_macs2_homer_ovl_1173	15.4785
chr11	6173909	6173985	WT_AR_vs_IgG_macs2_homer_ovl_1174	3.6371
chr11	6267040	6267147	WT_AR_vs_IgG_macs2_homer_ovl_1175	26.5602
chr11	6375084	6375169	WT_AR_vs_IgG_macs2_homer_ovl_1176	6.68475
chr11	6563202	6563339	WT_AR_vs_IgG_macs2_homer_ovl_1177	20.4858
chr11	6596485	6596622	WT_AR_vs_IgG_macs2_homer_ovl_1178	25.8151
chr11	6725739	6725852	WT_AR_vs_IgG_macs2_homer_ovl_1179	17.8291
chr11	6732177	6732314	WT_AR_vs_IgG_macs2_homer_ovl_1180	108.259
chr11	6933246	6933367	WT_AR_vs_IgG_macs2_homer_ovl_1181	25.4688
chr11	7022500	7022569	WT_AR_vs_IgG_macs2_homer_ovl_1182	4.97521
chr11	7715875	7716012	WT_AR_vs_IgG_macs2_homer_ovl_1183	18.9605
chr11	8346321	8346446	WT_AR_vs_IgG_macs2_homer_ovl_1184	6.5472
chr11	8347859	8347980	WT_AR_vs_IgG_macs2_homer_ovl_1185	15.6116
chr11	8353443	8353554	WT_AR_vs_IgG_macs2_homer_ovl_1186	5.82522
chr11	8360811	8360925	WT_AR_vs_IgG_macs2_homer_ovl_1187	19.0569
chr11	8382878	8383014	WT_AR_vs_IgG_macs2_homer_ovl_1188	17.07
chr11	8396837	8396919	WT_AR_vs_IgG_macs2_homer_ovl_1189	7.84046
chr11	8419176	8419313	WT_AR_vs_IgG_macs2_homer_ovl_1190	35.1292
chr11	8458412	8458549	WT_AR_vs_IgG_macs2_homer_ovl_1191	9.11052
chr11	8469398	8469467	WT_AR_vs_IgG_macs2_homer_ovl_1192	3.37708
chr11	8693972	8694106	WT_AR_vs_IgG_macs2_homer_ovl_1193	17.8291
chr11	8709663	8709739	WT_AR_vs_IgG_macs2_homer_ovl_1194	8.51565
chr11	8771715	8771841	WT_AR_vs_IgG_macs2_homer_ovl_1195	8.17963
chr11	9026789	9026907	WT_AR_vs_IgG_macs2_homer_ovl_1196	11.8301
chr11	11524237	11524341	WT_AR_vs_IgG_macs2_homer_ovl_1197	11.8301
chr11	11551954	11552091	WT_AR_vs_IgG_macs2_homer_ovl_1198	31.1176
chr11	11712116	11712225	WT_AR_vs_IgG_macs2_homer_ovl_1199	1.70256
chr11	11744561	11744698	WT_AR_vs_IgG_macs2_homer_ovl_1200	51.6391
chr11	11833530	11833663	WT_AR_vs_IgG_macs2_homer_ovl_1201	3.93845
chr11	12131748	12131862	WT_AR_vs_IgG_macs2_homer_ovl_1202	6.61356
chr11	13799497	13799634	WT_AR_vs_IgG_macs2_homer_ovl_1203	45.0444
chr11	15880762	15880882	WT_AR_vs_IgG_macs2_homer_ovl_1204	4.97521
chr11	16642365	16642451	WT_AR_vs_IgG_macs2_homer_ovl_1205	8.12607
chr11	16984330	16984467	WT_AR_vs_IgG_macs2_homer_ovl_1206	51.1032
chr11	17069435	17069572	WT_AR_vs_IgG_macs2_homer_ovl_1207	5.76796
chr11	17191053	17191183	WT_AR_vs_IgG_macs2_homer_ovl_1208	26.4967
chr11	17222481	17222565	WT_AR_vs_IgG_macs2_homer_ovl_1209	1.31188
chr11	17251610	17251736	WT_AR_vs_IgG_macs2_homer_ovl_1210	25.923
chr11	18231753	18231890	WT_AR_vs_IgG_macs2_homer_ovl_1211	8.54974
chr11	18612654	18612741	WT_AR_vs_IgG_macs2_homer_ovl_1212	5.46329
chr11	19613169	19613300	WT_AR_vs_IgG_macs2_homer_ovl_1213	8.17963
chr11	19728955	19729077	WT_AR_vs_IgG_macs2_homer_ovl_1214	12.199
chr11	19749952	19750066	WT_AR_vs_IgG_macs2_homer_ovl_1215	14.5489
chr11	19817727	19817859	WT_AR_vs_IgG_macs2_homer_ovl_1216	21.4215
chr11	20181097	20181204	WT_AR_vs_IgG_macs2_homer_ovl_1217	13.7845
chr11	20208297	20208434	WT_AR_vs_IgG_macs2_homer_ovl_1218	67.3329
chr11	20287319	20287425	WT_AR_vs_IgG_macs2_homer_ovl_1219	12.9931
chr11	20703968	20704105	WT_AR_vs_IgG_macs2_homer_ovl_1220	59.7705
chr11	20743764	20743854	WT_AR_vs_IgG_macs2_homer_ovl_1221	2.2873
chr11	20759160	20759249	WT_AR_vs_IgG_macs2_homer_ovl_1222	15.9
chr11	20965796	20965906	WT_AR_vs_IgG_macs2_homer_ovl_1223	17.8291
chr11	21059941	21060078	WT_AR_vs_IgG_macs2_homer_ovl_1224	26.0216
chr11	21063771	21063841	WT_AR_vs_IgG_macs2_homer_ovl_1225	3.93845
chr11	21176332	21176436	WT_AR_vs_IgG_macs2_homer_ovl_1226	14.171
chr11	22094863	22094921	WT_AR_vs_IgG_macs2_homer_ovl_1227	7.34798
chr11	24598929	24599048	WT_AR_vs_IgG_macs2_homer_ovl_1228	28.1576
chr11	25344095	25344186	WT_AR_vs_IgG_macs2_homer_ovl_1229	5.82522
chr11	25909863	25909966	WT_AR_vs_IgG_macs2_homer_ovl_1230	5.11227
chr11	28322973	28323110	WT_AR_vs_IgG_macs2_homer_ovl_1231	78.2891
chr11	28549663	28549771	WT_AR_vs_IgG_macs2_homer_ovl_1232	4.58593
chr11	28595071	28595187	WT_AR_vs_IgG_macs2_homer_ovl_1233	14.5105
chr11	28952779	28952916	WT_AR_vs_IgG_macs2_homer_ovl_1234	68.3825
chr11	29426379	29426486	WT_AR_vs_IgG_macs2_homer_ovl_1235	3.85112
chr11	29803029	29803166	WT_AR_vs_IgG_macs2_homer_ovl_1236	14.5208
chr11	30002923	30003030	WT_AR_vs_IgG_macs2_homer_ovl_1237	14.5105
chr11	30417217	30417327	WT_AR_vs_IgG_macs2_homer_ovl_1238	5.46329
chr11	30671423	30671530	WT_AR_vs_IgG_macs2_homer_ovl_1239	13.5726
chr11	31379712	31379785	WT_AR_vs_IgG_macs2_homer_ovl_1240	7.42088
chr11	31381425	31381506	WT_AR_vs_IgG_macs2_homer_ovl_1241	5.00381
chr11	31450873	31450957	WT_AR_vs_IgG_macs2_homer_ovl_1242	15.6232
chr11	31455095	31455232	WT_AR_vs_IgG_macs2_homer_ovl_1243	13.8486
chr11	31491884	31492021	WT_AR_vs_IgG_macs2_homer_ovl_1244	76.7023
chr11	31492408	31492510	WT_AR_vs_IgG_macs2_homer_ovl_1245	9.75821
chr11	31493751	31493868	WT_AR_vs_IgG_macs2_homer_ovl_1246	22.5432
chr11	31589419	31589527	WT_AR_vs_IgG_macs2_homer_ovl_1247	7.98736
chr11	31667805	31667894	WT_AR_vs_IgG_macs2_homer_ovl_1248	15.0544
chr11	31681779	31681911	WT_AR_vs_IgG_macs2_homer_ovl_1249	7.35831
chr11	31683876	31683997	WT_AR_vs_IgG_macs2_homer_ovl_1250	10.5862
chr11	31701746	31701880	WT_AR_vs_IgG_macs2_homer_ovl_1251	15.2923
chr11	31720902	31721008	WT_AR_vs_IgG_macs2_homer_ovl_1252	14.2707
chr11	32114916	32115005	WT_AR_vs_IgG_macs2_homer_ovl_1253	11.2259
chr11	32133071	32133182	WT_AR_vs_IgG_macs2_homer_ovl_1254	19.5021
chr11	32421395	32421498	WT_AR_vs_IgG_macs2_homer_ovl_1255	9.89642
chr11	32466437	32466517	WT_AR_vs_IgG_macs2_homer_ovl_1256	5.82522
chr11	32519258	32519383	WT_AR_vs_IgG_macs2_homer_ovl_1257	19.5021
chr11	32522290	32522427	WT_AR_vs_IgG_macs2_homer_ovl_1258	53.1638
chr11	32523323	32523460	WT_AR_vs_IgG_macs2_homer_ovl_1259	37.5854
chr11	32602787	32602885	WT_AR_vs_IgG_macs2_homer_ovl_1260	13.5726
chr11	32808648	32808733	WT_AR_vs_IgG_macs2_homer_ovl_1261	5.11227
chr11	32863619	32863748	WT_AR_vs_IgG_macs2_homer_ovl_1262	8.51565
chr11	33502440	33502563	WT_AR_vs_IgG_macs2_homer_ovl_1263	8.54974
chr11	33502862	33502973	WT_AR_vs_IgG_macs2_homer_ovl_1264	14.5652
chr11	33578151	33578288	WT_AR_vs_IgG_macs2_homer_ovl_1265	29.7212
chr11	33662082	33662167	WT_AR_vs_IgG_macs2_homer_ovl_1266	9.7675
chr11	33686684	33686792	WT_AR_vs_IgG_macs2_homer_ovl_1267	10.097
chr11	33782850	33782973	WT_AR_vs_IgG_macs2_homer_ovl_1268	22.4524
chr11	34021562	34021668	WT_AR_vs_IgG_macs2_homer_ovl_1269	5.76796
chr11	34053917	34054005	WT_AR_vs_IgG_macs2_homer_ovl_1270	5.26242
chr11	34058969	34059076	WT_AR_vs_IgG_macs2_homer_ovl_1271	31.6977
chr11	34092323	34092460	WT_AR_vs_IgG_macs2_homer_ovl_1272	13.5726
chr11	34094851	34094948	WT_AR_vs_IgG_macs2_homer_ovl_1273	6.24455
chr11	34348039	34348108	WT_AR_vs_IgG_macs2_homer_ovl_1274	2.14493
chr11	34638435	34638570	WT_AR_vs_IgG_macs2_homer_ovl_1275	40.2428
chr11	34659358	34659463	WT_AR_vs_IgG_macs2_homer_ovl_1276	4.97521
chr11	35095683	35095807	WT_AR_vs_IgG_macs2_homer_ovl_1277	20.3578
chr11	35101780	35101905	WT_AR_vs_IgG_macs2_homer_ovl_1278	11.4189
chr11	35452976	35453059	WT_AR_vs_IgG_macs2_homer_ovl_1279	3.93845
chr11	35474324	35474443	WT_AR_vs_IgG_macs2_homer_ovl_1280	15.3675
chr11	35512558	35512695	WT_AR_vs_IgG_macs2_homer_ovl_1281	77.0368
chr11	35563722	35563809	WT_AR_vs_IgG_macs2_homer_ovl_1282	3.75164
chr11	35682222	35682352	WT_AR_vs_IgG_macs2_homer_ovl_1283	16.8202
chr11	35698094	35698231	WT_AR_vs_IgG_macs2_homer_ovl_1284	25.6185
chr11	35706466	35706556	WT_AR_vs_IgG_macs2_homer_ovl_1285	3.95324
chr11	35738858	35738975	WT_AR_vs_IgG_macs2_homer_ovl_1286	6.70319
chr11	35746127	35746264	WT_AR_vs_IgG_macs2_homer_ovl_1287	81.6749
chr11	35756214	35756351	WT_AR_vs_IgG_macs2_homer_ovl_1288	31.1242
chr11	35768210	35768343	WT_AR_vs_IgG_macs2_homer_ovl_1289	9.8541
chr11	35778023	35778145	WT_AR_vs_IgG_macs2_homer_ovl_1290	5.76796
chr11	35804050	35804121	WT_AR_vs_IgG_macs2_homer_ovl_1291	7.46143
chr11	35835113	35835250	WT_AR_vs_IgG_macs2_homer_ovl_1292	38.6683
chr11	36784800	36784883	WT_AR_vs_IgG_macs2_homer_ovl_1293	16.5861
chr11	42900320	42900424	WT_AR_vs_IgG_macs2_homer_ovl_1294	6.5472
chr11	43344538	43344675	WT_AR_vs_IgG_macs2_homer_ovl_1295	43.5504
chr11	43771819	43771956	WT_AR_vs_IgG_macs2_homer_ovl_1296	14.6332
chr11	44020084	44020221	WT_AR_vs_IgG_macs2_homer_ovl_1297	17.2231
chr11	44348984	44349121	WT_AR_vs_IgG_macs2_homer_ovl_1298	22.6563
chr11	45618936	45619073	WT_AR_vs_IgG_macs2_homer_ovl_1299	20.1065
chr11	45620058	45620195	WT_AR_vs_IgG_macs2_homer_ovl_1300	33.9056
chr11	45670034	45670171	WT_AR_vs_IgG_macs2_homer_ovl_1301	9.7675
chr11	45756775	45756892	WT_AR_vs_IgG_macs2_homer_ovl_1302	5.95752
chr11	45777285	45777416	WT_AR_vs_IgG_macs2_homer_ovl_1303	33.5273
chr11	47449727	47449801	WT_AR_vs_IgG_macs2_homer_ovl_1304	6.26374
chr11	47450053	47450137	WT_AR_vs_IgG_macs2_homer_ovl_1305	6.97216
chr11	48640459	48640545	WT_AR_vs_IgG_macs2_homer_ovl_1306	7.74139
chr11	48651491	48651603	WT_AR_vs_IgG_macs2_homer_ovl_1307	13.5787
chr11	48659151	48659226	WT_AR_vs_IgG_macs2_homer_ovl_1308	4.94131
chr11	48799658	48799781	WT_AR_vs_IgG_macs2_homer_ovl_1309	26.7536
chr11	48871515	48871647	WT_AR_vs_IgG_macs2_homer_ovl_1310	42.9381
chr11	48966644	48966736	WT_AR_vs_IgG_macs2_homer_ovl_1311	9.51798
chr11	48998538	48998645	WT_AR_vs_IgG_macs2_homer_ovl_1312	14.171
chr11	49697430	49697515	WT_AR_vs_IgG_macs2_homer_ovl_1313	20.4858
chr11	49813864	49813944	WT_AR_vs_IgG_macs2_homer_ovl_1314	6.0687
chr11	49822158	49822248	WT_AR_vs_IgG_macs2_homer_ovl_1315	10.7057
chr11	49945798	49945935	WT_AR_vs_IgG_macs2_homer_ovl_1316	27.533
chr11	49960841	49960978	WT_AR_vs_IgG_macs2_homer_ovl_1317	8.37812
chr11	49961266	49961403	WT_AR_vs_IgG_macs2_homer_ovl_1318	43.5995
chr11	50042303	50042400	WT_AR_vs_IgG_macs2_homer_ovl_1319	13.5726
chr11	50085654	50085791	WT_AR_vs_IgG_macs2_homer_ovl_1320	7.33575
chr11	50212359	50212492	WT_AR_vs_IgG_macs2_homer_ovl_1321	42.3873
chr11	50215325	50215462	WT_AR_vs_IgG_macs2_homer_ovl_1322	6.64693
chr11	50219483	50219596	WT_AR_vs_IgG_macs2_homer_ovl_1323	19.0569
chr11	50323465	50323568	WT_AR_vs_IgG_macs2_homer_ovl_1324	8.51565
chr11	51445546	51445665	WT_AR_vs_IgG_macs2_homer_ovl_1325	22.3233
chr11	51449272	51449402	WT_AR_vs_IgG_macs2_homer_ovl_1326	14.6181
chr11	51475578	51475709	WT_AR_vs_IgG_macs2_homer_ovl_1327	20.8147
chr11	51606768	51606905	WT_AR_vs_IgG_macs2_homer_ovl_1328	23.5767
chr11	51638447	51638551	WT_AR_vs_IgG_macs2_homer_ovl_1329	29.4336
chr11	51664473	51664589	WT_AR_vs_IgG_macs2_homer_ovl_1330	4.97521
chr11	51672128	51672260	WT_AR_vs_IgG_macs2_homer_ovl_1331	3.58534
chr11	51687826	51687961	WT_AR_vs_IgG_macs2_homer_ovl_1332	23.3377
chr11	51729643	51729780	WT_AR_vs_IgG_macs2_homer_ovl_1333	27.533
chr11	51736101	51736238	WT_AR_vs_IgG_macs2_homer_ovl_1334	12.2596
chr11	51813922	51813991	WT_AR_vs_IgG_macs2_homer_ovl_1335	5.63784
chr11	52065077	52065205	WT_AR_vs_IgG_macs2_homer_ovl_1336	19.0566
chr11	52078446	52078583	WT_AR_vs_IgG_macs2_homer_ovl_1337	25.5047
chr11	52432875	52432992	WT_AR_vs_IgG_macs2_homer_ovl_1338	5.31176
chr11	53100646	53100765	WT_AR_vs_IgG_macs2_homer_ovl_1339	11.5804
chr11	53263288	53263377	WT_AR_vs_IgG_macs2_homer_ovl_1340	5.00381
chr11	53268792	53268902	WT_AR_vs_IgG_macs2_homer_ovl_1341	6.68475
chr11	53275337	53275452	WT_AR_vs_IgG_macs2_homer_ovl_1342	7.6543
chr11	53284124	53284261	WT_AR_vs_IgG_macs2_homer_ovl_1343	15.7126
chr11	53568874	53568963	WT_AR_vs_IgG_macs2_homer_ovl_1344	5.26242
chr11	53619278	53619347	WT_AR_vs_IgG_macs2_homer_ovl_1345	3.49891
chr11	53652999	53653115	WT_AR_vs_IgG_macs2_homer_ovl_1346	19.5021
chr11	53700359	53700465	WT_AR_vs_IgG_macs2_homer_ovl_1347	7.06122
chr11	53717715	53717852	WT_AR_vs_IgG_macs2_homer_ovl_1348	18.102
chr11	53736642	53736748	WT_AR_vs_IgG_macs2_homer_ovl_1349	17.6572
chr11	53926633	53926770	WT_AR_vs_IgG_macs2_homer_ovl_1350	20.5404
chr11	53940297	53940422	WT_AR_vs_IgG_macs2_homer_ovl_1351	17.2231
chr11	54440145	54440259	WT_AR_vs_IgG_macs2_homer_ovl_1352	27.3726
chr11	54647348	54647440	WT_AR_vs_IgG_macs2_homer_ovl_1353	5.51606
chr11	54649800	54649937	WT_AR_vs_IgG_macs2_homer_ovl_1354	24.9266
chr11	54698448	54698585	WT_AR_vs_IgG_macs2_homer_ovl_1355	1.74372
chr11	54699037	54699134	WT_AR_vs_IgG_macs2_homer_ovl_1356	4.35558
chr11	54705277	54705396	WT_AR_vs_IgG_macs2_homer_ovl_1357	16.8127
chr11	54745062	54745199	WT_AR_vs_IgG_macs2_homer_ovl_1358	123.621
chr11	54772537	54772667	WT_AR_vs_IgG_macs2_homer_ovl_1359	9.34477
chr11	54823204	54823309	WT_AR_vs_IgG_macs2_homer_ovl_1360	8.54974
chr11	54853285	54853370	WT_AR_vs_IgG_macs2_homer_ovl_1361	7.61297
chr11	55064264	55064401	WT_AR_vs_IgG_macs2_homer_ovl_1362	20.2067
chr11	56058720	56058824	WT_AR_vs_IgG_macs2_homer_ovl_1363	9.02806
chr11	56083509	56083646	WT_AR_vs_IgG_macs2_homer_ovl_1364	26.4967
chr11	57465578	57465715	WT_AR_vs_IgG_macs2_homer_ovl_1365	79.4904
chr11	57504533	57504670	WT_AR_vs_IgG_macs2_homer_ovl_1366	53.7336
chr11	57589845	57589952	WT_AR_vs_IgG_macs2_homer_ovl_1367	6.44907
chr11	57799894	57799972	WT_AR_vs_IgG_macs2_homer_ovl_1368	5.95502
chr11	57831953	57832043	WT_AR_vs_IgG_macs2_homer_ovl_1369	6.69666
chr11	57852704	57852819	WT_AR_vs_IgG_macs2_homer_ovl_1370	6.5472
chr11	57858934	57859010	WT_AR_vs_IgG_macs2_homer_ovl_1371	6.71753
chr11	57906858	57906966	WT_AR_vs_IgG_macs2_homer_ovl_1372	23.4087
chr11	58052455	58052550	WT_AR_vs_IgG_macs2_homer_ovl_1373	10.7057
chr11	58077940	58078077	WT_AR_vs_IgG_macs2_homer_ovl_1374	28.5617
chr11	58102555	58102672	WT_AR_vs_IgG_macs2_homer_ovl_1375	11.6881
chr11	58146807	58146918	WT_AR_vs_IgG_macs2_homer_ovl_1376	18.5578
chr11	58158979	58159116	WT_AR_vs_IgG_macs2_homer_ovl_1377	37.2683
chr11	58176238	58176341	WT_AR_vs_IgG_macs2_homer_ovl_1378	2.14493
chr11	58179854	58179972	WT_AR_vs_IgG_macs2_homer_ovl_1379	9.75821
chr11	58192237	58192345	WT_AR_vs_IgG_macs2_homer_ovl_1380	5.95752
chr11	58553666	58553762	WT_AR_vs_IgG_macs2_homer_ovl_1381	19.0766
chr11	58623857	58623994	WT_AR_vs_IgG_macs2_homer_ovl_1382	15.3675
chr11	58671991	58672128	WT_AR_vs_IgG_macs2_homer_ovl_1383	56.3456
chr11	58794358	58794473	WT_AR_vs_IgG_macs2_homer_ovl_1384	8.17963
chr11	58808221	58808311	WT_AR_vs_IgG_macs2_homer_ovl_1385	4.12785
chr11	58959037	58959174	WT_AR_vs_IgG_macs2_homer_ovl_1386	16.7017
chr11	59516053	59516190	WT_AR_vs_IgG_macs2_homer_ovl_1387	54.8163
chr11	59548094	59548229	WT_AR_vs_IgG_macs2_homer_ovl_1388	52.436
chr11	59661396	59661510	WT_AR_vs_IgG_macs2_homer_ovl_1389	6.70319
chr11	59715714	59715802	WT_AR_vs_IgG_macs2_homer_ovl_1390	6.97216
chr11	59754248	59754324	WT_AR_vs_IgG_macs2_homer_ovl_1391	8.89947
chr11	59756297	59756434	WT_AR_vs_IgG_macs2_homer_ovl_1392	21.4263
chr11	59770381	59770518	WT_AR_vs_IgG_macs2_homer_ovl_1393	61.0219
chr11	59774428	59774565	WT_AR_vs_IgG_macs2_homer_ovl_1394	47.7971
chr11	59775087	59775224	WT_AR_vs_IgG_macs2_homer_ovl_1395	56.3456
chr11	59830036	59830148	WT_AR_vs_IgG_macs2_homer_ovl_1396	12.53
chr11	59831455	59831456	WT_AR_vs_IgG_macs2_homer_ovl_1397	3.16986
chr11	59831492	59831584	WT_AR_vs_IgG_macs2_homer_ovl_1398	11.0095
chr11	59844693	59844830	WT_AR_vs_IgG_macs2_homer_ovl_1399	17.888
chr11	59906596	59906726	WT_AR_vs_IgG_macs2_homer_ovl_1400	24.5414
chr11	59940668	59940805	WT_AR_vs_IgG_macs2_homer_ovl_1401	8.97121
chr11	59973625	59973694	WT_AR_vs_IgG_macs2_homer_ovl_1402	2.64439
chr11	60217313	60217448	WT_AR_vs_IgG_macs2_homer_ovl_1403	34.0492
chr11	60267961	60268074	WT_AR_vs_IgG_macs2_homer_ovl_1404	14.0286
chr11	60350672	60350793	WT_AR_vs_IgG_macs2_homer_ovl_1405	5.95752
chr11	60392608	60392737	WT_AR_vs_IgG_macs2_homer_ovl_1406	18.102
chr11	60399236	60399350	WT_AR_vs_IgG_macs2_homer_ovl_1407	18.5711
chr11	60704789	60704926	WT_AR_vs_IgG_macs2_homer_ovl_1408	38.6683
chr11	60719016	60719120	WT_AR_vs_IgG_macs2_homer_ovl_1409	6.96218
chr11	60839160	60839297	WT_AR_vs_IgG_macs2_homer_ovl_1410	27.6859
chr11	60959076	60959213	WT_AR_vs_IgG_macs2_homer_ovl_1411	54.318
chr11	61126240	61126274	WT_AR_vs_IgG_macs2_homer_ovl_1412	3.93845
chr11	61429512	61429648	WT_AR_vs_IgG_macs2_homer_ovl_1413	4.16429
chr11	61481506	61481627	WT_AR_vs_IgG_macs2_homer_ovl_1414	35.423
chr11	61526718	61526837	WT_AR_vs_IgG_macs2_homer_ovl_1415	20.6999
chr11	61663175	61663280	WT_AR_vs_IgG_macs2_homer_ovl_1416	4.97521
chr11	62006566	62006693	WT_AR_vs_IgG_macs2_homer_ovl_1417	11.6881
chr11	62027041	62027178	WT_AR_vs_IgG_macs2_homer_ovl_1418	34.3112
chr11	62140542	62140611	WT_AR_vs_IgG_macs2_homer_ovl_1419	4.97521
chr11	62483658	62483728	WT_AR_vs_IgG_macs2_homer_ovl_1420	4.97521
chr11	62804461	62804598	WT_AR_vs_IgG_macs2_homer_ovl_1421	25.4688
chr11	62821666	62821755	WT_AR_vs_IgG_macs2_homer_ovl_1422	8.02315
chr11	62949915	62950033	WT_AR_vs_IgG_macs2_homer_ovl_1423	13.5726
chr11	63057393	63057462	WT_AR_vs_IgG_macs2_homer_ovl_1424	8.98536
chr11	63059131	63059215	WT_AR_vs_IgG_macs2_homer_ovl_1425	7.43067
chr11	63399081	63399217	WT_AR_vs_IgG_macs2_homer_ovl_1426	53.7336
chr11	63556062	63556190	WT_AR_vs_IgG_macs2_homer_ovl_1427	15.0544
chr11	63677391	63677502	WT_AR_vs_IgG_macs2_homer_ovl_1428	23.7292
chr11	63705168	63705288	WT_AR_vs_IgG_macs2_homer_ovl_1429	6.71753
chr11	63754151	63754288	WT_AR_vs_IgG_macs2_homer_ovl_1430	56.0645
chr11	63783222	63783351	WT_AR_vs_IgG_macs2_homer_ovl_1431	12.2596
chr11	63837401	63837497	WT_AR_vs_IgG_macs2_homer_ovl_1432	3.55291
chr11	63904771	63904905	WT_AR_vs_IgG_macs2_homer_ovl_1433	24.2812
chr11	63953077	63953208	WT_AR_vs_IgG_macs2_homer_ovl_1434	15.3675
chr11	63966702	63966817	WT_AR_vs_IgG_macs2_homer_ovl_1435	9.59667
chr11	64005054	64005165	WT_AR_vs_IgG_macs2_homer_ovl_1436	5.82522
chr11	64350802	64350930	WT_AR_vs_IgG_macs2_homer_ovl_1437	19.0569
chr11	64464096	64464219	WT_AR_vs_IgG_macs2_homer_ovl_1438	10.8689
chr11	64936589	64936726	WT_AR_vs_IgG_macs2_homer_ovl_1439	11.6881
chr11	64980541	64980620	WT_AR_vs_IgG_macs2_homer_ovl_1440	8.95118
chr11	65181463	65181583	WT_AR_vs_IgG_macs2_homer_ovl_1441	16.8127
chr11	65460454	65460549	WT_AR_vs_IgG_macs2_homer_ovl_1442	1.62783
chr11	65535258	65535333	WT_AR_vs_IgG_macs2_homer_ovl_1443	2.71942
chr11	65586311	65586398	WT_AR_vs_IgG_macs2_homer_ovl_1444	14.6332
chr11	66035805	66035942	WT_AR_vs_IgG_macs2_homer_ovl_1445	50.3998
chr11	66043150	66043270	WT_AR_vs_IgG_macs2_homer_ovl_1446	20.3578
chr11	66696087	66696213	WT_AR_vs_IgG_macs2_homer_ovl_1447	38.6683
chr11	66741707	66741825	WT_AR_vs_IgG_macs2_homer_ovl_1448	10.3575
chr11	66774518	66774644	WT_AR_vs_IgG_macs2_homer_ovl_1449	4.16429
chr11	66783299	66783436	WT_AR_vs_IgG_macs2_homer_ovl_1450	35.5671
chr11	67481269	67481406	WT_AR_vs_IgG_macs2_homer_ovl_1451	83.4897
chr11	67762052	67762189	WT_AR_vs_IgG_macs2_homer_ovl_1452	89.9315
chr11	67932989	67933122	WT_AR_vs_IgG_macs2_homer_ovl_1453	67.7
chr11	68186692	68186774	WT_AR_vs_IgG_macs2_homer_ovl_1454	4.97521
chr11	68257599	68257668	WT_AR_vs_IgG_macs2_homer_ovl_1455	4.16429
chr11	68313175	68313284	WT_AR_vs_IgG_macs2_homer_ovl_1456	17.9974
chr11	68362173	68362310	WT_AR_vs_IgG_macs2_homer_ovl_1457	21.7204
chr11	68370920	68371046	WT_AR_vs_IgG_macs2_homer_ovl_1458	13.5726
chr11	68469431	68469510	WT_AR_vs_IgG_macs2_homer_ovl_1459	12.2995
chr11	68478777	68478914	WT_AR_vs_IgG_macs2_homer_ovl_1460	14.8821
chr11	68714850	68714971	WT_AR_vs_IgG_macs2_homer_ovl_1461	3.93845
chr11	68736798	68736897	WT_AR_vs_IgG_macs2_homer_ovl_1462	17.879
chr11	68794480	68794616	WT_AR_vs_IgG_macs2_homer_ovl_1463	8.17963
chr11	68884532	68884607	WT_AR_vs_IgG_macs2_homer_ovl_1464	3.79456
chr11	68910524	68910661	WT_AR_vs_IgG_macs2_homer_ovl_1465	126.773
chr11	68912859	68912996	WT_AR_vs_IgG_macs2_homer_ovl_1466	65.7078
chr11	68961204	68961341	WT_AR_vs_IgG_macs2_homer_ovl_1467	48.5919
chr11	69139741	69139826	WT_AR_vs_IgG_macs2_homer_ovl_1468	9.27388
chr11	69242919	69243045	WT_AR_vs_IgG_macs2_homer_ovl_1469	22.8685
chr11	69297799	69297922	WT_AR_vs_IgG_macs2_homer_ovl_1470	33.9409
chr11	69345307	69345430	WT_AR_vs_IgG_macs2_homer_ovl_1471	11.9216
chr11	69403336	69403462	WT_AR_vs_IgG_macs2_homer_ovl_1472	26.1421
chr11	69722701	69722813	WT_AR_vs_IgG_macs2_homer_ovl_1473	10.5049
chr11	69996964	69997099	WT_AR_vs_IgG_macs2_homer_ovl_1474	14.5105
chr11	70071397	70071534	WT_AR_vs_IgG_macs2_homer_ovl_1475	41.1023
chr11	70251055	70251133	WT_AR_vs_IgG_macs2_homer_ovl_1476	5.26242
chr11	70302705	70302836	WT_AR_vs_IgG_macs2_homer_ovl_1477	24.2812
chr11	70324948	70325001	WT_AR_vs_IgG_macs2_homer_ovl_1478	2.90633
chr11	70370727	70370818	WT_AR_vs_IgG_macs2_homer_ovl_1479	11.5014
chr11	70378619	70378708	WT_AR_vs_IgG_macs2_homer_ovl_1480	17.464
chr11	71133265	71133373	WT_AR_vs_IgG_macs2_homer_ovl_1481	16.5861
chr11	71584260	71584339	WT_AR_vs_IgG_macs2_homer_ovl_1482	4.82472
chr11	71714509	71714584	WT_AR_vs_IgG_macs2_homer_ovl_1483	7.46143
chr11	72101766	72101866	WT_AR_vs_IgG_macs2_homer_ovl_1484	37.5854
chr11	72203121	72203221	WT_AR_vs_IgG_macs2_homer_ovl_1485	6.5472
chr11	72220734	72220818	WT_AR_vs_IgG_macs2_homer_ovl_1486	6.90858
chr11	72301403	72301502	WT_AR_vs_IgG_macs2_homer_ovl_1487	11.2259
chr11	72380364	72380501	WT_AR_vs_IgG_macs2_homer_ovl_1488	39.0934
chr11	72608834	72608919	WT_AR_vs_IgG_macs2_homer_ovl_1489	4.25734
chr11	72832184	72832282	WT_AR_vs_IgG_macs2_homer_ovl_1490	5.68291
chr11	72926328	72926460	WT_AR_vs_IgG_macs2_homer_ovl_1491	47.7434
chr11	73044649	73044781	WT_AR_vs_IgG_macs2_homer_ovl_1492	18.7365
chr11	74330591	74330670	WT_AR_vs_IgG_macs2_homer_ovl_1493	9.59667
chr11	74373419	74373499	WT_AR_vs_IgG_macs2_homer_ovl_1494	2.64439
chr11	74664615	74664752	WT_AR_vs_IgG_macs2_homer_ovl_1495	7.32697
chr11	74678083	74678198	WT_AR_vs_IgG_macs2_homer_ovl_1496	11.2259
chr11	74744209	74744290	WT_AR_vs_IgG_macs2_homer_ovl_1497	5.00381
chr11	75073050	75073139	WT_AR_vs_IgG_macs2_homer_ovl_1498	8.437
chr11	75081301	75081438	WT_AR_vs_IgG_macs2_homer_ovl_1499	49.8637
chr11	75246763	75246867	WT_AR_vs_IgG_macs2_homer_ovl_1500	5.21325
chr11	75252929	75253059	WT_AR_vs_IgG_macs2_homer_ovl_1501	58.5244
chr11	75325227	75325318	WT_AR_vs_IgG_macs2_homer_ovl_1502	6.70319
chr11	75433951	75434088	WT_AR_vs_IgG_macs2_homer_ovl_1503	16.2035
chr11	75596462	75596599	WT_AR_vs_IgG_macs2_homer_ovl_1504	23.7344
chr11	75610087	75610197	WT_AR_vs_IgG_macs2_homer_ovl_1505	14.2881
chr11	75647100	75647195	WT_AR_vs_IgG_macs2_homer_ovl_1506	5.85639
chr11	75657996	75658129	WT_AR_vs_IgG_macs2_homer_ovl_1507	20.5404
chr11	75778290	75778427	WT_AR_vs_IgG_macs2_homer_ovl_1508	19.7728
chr11	75962510	75962647	WT_AR_vs_IgG_macs2_homer_ovl_1509	12.4521
chr11	76081603	76081729	WT_AR_vs_IgG_macs2_homer_ovl_1510	13.5577
chr11	76110847	76110968	WT_AR_vs_IgG_macs2_homer_ovl_1511	17.0993
chr11	76204327	76204448	WT_AR_vs_IgG_macs2_homer_ovl_1512	24.1134
chr11	76232558	76232635	WT_AR_vs_IgG_macs2_homer_ovl_1513	4.97521
chr11	76362433	76362563	WT_AR_vs_IgG_macs2_homer_ovl_1514	13.5577
chr11	76370745	76370847	WT_AR_vs_IgG_macs2_homer_ovl_1515	9.02806
chr11	76523269	76523395	WT_AR_vs_IgG_macs2_homer_ovl_1516	38.5534
chr11	76938190	76938327	WT_AR_vs_IgG_macs2_homer_ovl_1517	65.6907
chr11	77010032	77010122	WT_AR_vs_IgG_macs2_homer_ovl_1518	5.76796
chr11	77197827	77197953	WT_AR_vs_IgG_macs2_homer_ovl_1519	6.96218
chr11	77596714	77596790	WT_AR_vs_IgG_macs2_homer_ovl_1520	4.75538
chr11	77763870	77764007	WT_AR_vs_IgG_macs2_homer_ovl_1521	52.436
chr11	78235257	78235373	WT_AR_vs_IgG_macs2_homer_ovl_1522	17.632
chr11	78279967	78280097	WT_AR_vs_IgG_macs2_homer_ovl_1523	23.4459
chr11	78288715	78288843	WT_AR_vs_IgG_macs2_homer_ovl_1524	30.4241
chr11	78631278	78631413	WT_AR_vs_IgG_macs2_homer_ovl_1525	9.11052
chr11	78973966	78974100	WT_AR_vs_IgG_macs2_homer_ovl_1526	54.0553
chr11	78996496	78996614	WT_AR_vs_IgG_macs2_homer_ovl_1527	15.6232
chr11	79110823	79110899	WT_AR_vs_IgG_macs2_homer_ovl_1528	7.57187
chr11	79133541	79133678	WT_AR_vs_IgG_macs2_homer_ovl_1529	47.5096
chr11	79140507	79140594	WT_AR_vs_IgG_macs2_homer_ovl_1530	2.90633
chr11	79444197	79444266	WT_AR_vs_IgG_macs2_homer_ovl_1531	5.31176
chr11	79452719	79452840	WT_AR_vs_IgG_macs2_homer_ovl_1532	15.4785
chr11	79466544	79466681	WT_AR_vs_IgG_macs2_homer_ovl_1533	17.4891
chr11	79469664	79469786	WT_AR_vs_IgG_macs2_homer_ovl_1534	6.70319
chr11	79480077	79480214	WT_AR_vs_IgG_macs2_homer_ovl_1535	36.4218
chr11	79601776	79601857	WT_AR_vs_IgG_macs2_homer_ovl_1536	5.82522
chr11	79606224	79606361	WT_AR_vs_IgG_macs2_homer_ovl_1537	9.11052
chr11	79914119	79914254	WT_AR_vs_IgG_macs2_homer_ovl_1538	16.8127
chr11	79955594	79955722	WT_AR_vs_IgG_macs2_homer_ovl_1539	9.7675
chr11	79962013	79962113	WT_AR_vs_IgG_macs2_homer_ovl_1540	5.95752
chr11	80196671	80196808	WT_AR_vs_IgG_macs2_homer_ovl_1541	2.64439
chr11	80241948	80242054	WT_AR_vs_IgG_macs2_homer_ovl_1542	3.80572
chr11	80298043	80298180	WT_AR_vs_IgG_macs2_homer_ovl_1543	33.9409
chr11	80304414	80304515	WT_AR_vs_IgG_macs2_homer_ovl_1544	4.97521
chr11	80788251	80788363	WT_AR_vs_IgG_macs2_homer_ovl_1545	4.97521
chr11	80948792	80948879	WT_AR_vs_IgG_macs2_homer_ovl_1546	12.6135
chr11	81458152	81458267	WT_AR_vs_IgG_macs2_homer_ovl_1547	14.6332
chr11	81460475	81460585	WT_AR_vs_IgG_macs2_homer_ovl_1548	6.69666
chr11	81477692	81477805	WT_AR_vs_IgG_macs2_homer_ovl_1549	16.7188
chr11	82086150	82086222	WT_AR_vs_IgG_macs2_homer_ovl_1550	11.8301
chr11	82632103	82632175	WT_AR_vs_IgG_macs2_homer_ovl_1551	5.97434
chr11	82668957	82669094	WT_AR_vs_IgG_macs2_homer_ovl_1552	7.27166
chr11	83105198	83105333	WT_AR_vs_IgG_macs2_homer_ovl_1553	9.86356
chr11	83211247	83211344	WT_AR_vs_IgG_macs2_homer_ovl_1554	19.0569
chr11	83455484	83455561	WT_AR_vs_IgG_macs2_homer_ovl_1555	7.46143
chr11	83630426	83630558	WT_AR_vs_IgG_macs2_homer_ovl_1556	14.5105
chr11	83633778	83633915	WT_AR_vs_IgG_macs2_homer_ovl_1557	7.32697
chr11	83681677	83681814	WT_AR_vs_IgG_macs2_homer_ovl_1558	80.3505
chr11	83733915	83734044	WT_AR_vs_IgG_macs2_homer_ovl_1559	32.7346
chr11	83752193	83752319	WT_AR_vs_IgG_macs2_homer_ovl_1560	35.5581
chr11	83867166	83867269	WT_AR_vs_IgG_macs2_homer_ovl_1561	6.68475
chr11	83885839	83885934	WT_AR_vs_IgG_macs2_homer_ovl_1562	3.63614
chr11	83923213	83923338	WT_AR_vs_IgG_macs2_homer_ovl_1563	44.2602
chr11	83952139	83952218	WT_AR_vs_IgG_macs2_homer_ovl_1564	5.46329
chr11	83993829	83993924	WT_AR_vs_IgG_macs2_homer_ovl_1565	6.86675
chr11	84441246	84441383	WT_AR_vs_IgG_macs2_homer_ovl_1566	47.6155
chr11	84735996	84736123	WT_AR_vs_IgG_macs2_homer_ovl_1567	12.6135
chr11	84774033	84774130	WT_AR_vs_IgG_macs2_homer_ovl_1568	3.37708
chr11	85066612	85066749	WT_AR_vs_IgG_macs2_homer_ovl_1569	40.9594
chr11	85091143	85091217	WT_AR_vs_IgG_macs2_homer_ovl_1570	6.69666
chr11	85266472	85266541	WT_AR_vs_IgG_macs2_homer_ovl_1571	4.58593
chr11	85305770	85305850	WT_AR_vs_IgG_macs2_homer_ovl_1572	7.46143
chr11	85547180	85547309	WT_AR_vs_IgG_macs2_homer_ovl_1573	14.9573
chr11	85613915	85614052	WT_AR_vs_IgG_macs2_homer_ovl_1574	26.4967
chr11	85660280	85660393	WT_AR_vs_IgG_macs2_homer_ovl_1575	10.5862
chr11	86144223	86144338	WT_AR_vs_IgG_macs2_homer_ovl_1576	7.61297
chr11	86194490	86194562	WT_AR_vs_IgG_macs2_homer_ovl_1577	4.16429
chr11	86387439	86387576	WT_AR_vs_IgG_macs2_homer_ovl_1578	30.8528
chr11	86409778	86409915	WT_AR_vs_IgG_macs2_homer_ovl_1579	59.8002
chr11	86410605	86410707	WT_AR_vs_IgG_macs2_homer_ovl_1580	4.97521
chr11	86571422	86571518	WT_AR_vs_IgG_macs2_homer_ovl_1581	17.2968
chr11	86695947	86696055	WT_AR_vs_IgG_macs2_homer_ovl_1582	9.89642
chr11	86704270	86704334	WT_AR_vs_IgG_macs2_homer_ovl_1583	6.68475
chr11	86722630	86722759	WT_AR_vs_IgG_macs2_homer_ovl_1584	7.98893
chr11	86803700	86803783	WT_AR_vs_IgG_macs2_homer_ovl_1585	14.5105
chr11	86839066	86839140	WT_AR_vs_IgG_macs2_homer_ovl_1586	7.485
chr11	86877084	86877221	WT_AR_vs_IgG_macs2_homer_ovl_1587	51.7084
chr11	87054436	87054521	WT_AR_vs_IgG_macs2_homer_ovl_1588	7.43067
chr11	87057569	87057706	WT_AR_vs_IgG_macs2_homer_ovl_1589	10.3143
chr11	87061597	87061714	WT_AR_vs_IgG_macs2_homer_ovl_1590	11.5656
chr11	87199268	87199405	WT_AR_vs_IgG_macs2_homer_ovl_1591	49.8222
chr11	87397161	87397256	WT_AR_vs_IgG_macs2_homer_ovl_1592	2.90633
chr11	87469954	87470058	WT_AR_vs_IgG_macs2_homer_ovl_1593	12.9931
chr11	87538627	87538745	WT_AR_vs_IgG_macs2_homer_ovl_1594	10.5862
chr11	87850501	87850585	WT_AR_vs_IgG_macs2_homer_ovl_1595	4.97521
chr11	87902326	87902458	WT_AR_vs_IgG_macs2_homer_ovl_1596	6.96218
chr11	87927115	87927252	WT_AR_vs_IgG_macs2_homer_ovl_1597	113.881
chr11	87943552	87943636	WT_AR_vs_IgG_macs2_homer_ovl_1598	6.70319
chr11	87965409	87965502	WT_AR_vs_IgG_macs2_homer_ovl_1599	5.51508
chr11	87972942	87973068	WT_AR_vs_IgG_macs2_homer_ovl_1600	6.70319
chr11	87999964	88000038	WT_AR_vs_IgG_macs2_homer_ovl_1601	4.35558
chr11	88011958	88012082	WT_AR_vs_IgG_macs2_homer_ovl_1602	22.6563
chr11	88052187	88052324	WT_AR_vs_IgG_macs2_homer_ovl_1603	28.6044
chr11	88146971	88147056	WT_AR_vs_IgG_macs2_homer_ovl_1604	4.16429
chr11	88286441	88286545	WT_AR_vs_IgG_macs2_homer_ovl_1605	7.8623
chr11	88328239	88328370	WT_AR_vs_IgG_macs2_homer_ovl_1606	29.1685
chr11	88464831	88464968	WT_AR_vs_IgG_macs2_homer_ovl_1607	23.7344
chr11	88467998	88468116	WT_AR_vs_IgG_macs2_homer_ovl_1608	9.89642
chr11	88481258	88481339	WT_AR_vs_IgG_macs2_homer_ovl_1609	15.1016
chr11	88541208	88541291	WT_AR_vs_IgG_macs2_homer_ovl_1610	5.00381
chr11	88570081	88570190	WT_AR_vs_IgG_macs2_homer_ovl_1611	10.7867
chr11	88583350	88583487	WT_AR_vs_IgG_macs2_homer_ovl_1612	39.5131
chr11	88713904	88714027	WT_AR_vs_IgG_macs2_homer_ovl_1613	40.7586
chr11	88724503	88724620	WT_AR_vs_IgG_macs2_homer_ovl_1614	6.69666
chr11	88829678	88829744	WT_AR_vs_IgG_macs2_homer_ovl_1615	6.19171
chr11	89282475	89282606	WT_AR_vs_IgG_macs2_homer_ovl_1616	34.9747
chr11	89302435	89302534	WT_AR_vs_IgG_macs2_homer_ovl_1617	7.46143
chr11	89403715	89403818	WT_AR_vs_IgG_macs2_homer_ovl_1618	11.9216
chr11	89762760	89762897	WT_AR_vs_IgG_macs2_homer_ovl_1619	15.3675
chr11	89890314	89890451	WT_AR_vs_IgG_macs2_homer_ovl_1620	9.51798
chr11	89983301	89983437	WT_AR_vs_IgG_macs2_homer_ovl_1621	20.4858
chr11	90145094	90145189	WT_AR_vs_IgG_macs2_homer_ovl_1622	5.76796
chr11	90241428	90241533	WT_AR_vs_IgG_macs2_homer_ovl_1623	8.48458
chr11	90287089	90287179	WT_AR_vs_IgG_macs2_homer_ovl_1624	5.95502
chr11	90454154	90454256	WT_AR_vs_IgG_macs2_homer_ovl_1625	4.97521
chr11	93817292	93817364	WT_AR_vs_IgG_macs2_homer_ovl_1626	4.28464
chr11	94033119	94033256	WT_AR_vs_IgG_macs2_homer_ovl_1627	47.3214
chr11	94039319	94039395	WT_AR_vs_IgG_macs2_homer_ovl_1628	1.62783
chr11	94094857	94094987	WT_AR_vs_IgG_macs2_homer_ovl_1629	24.8474
chr11	94251933	94252007	WT_AR_vs_IgG_macs2_homer_ovl_1630	5.76796
chr11	94254286	94254403	WT_AR_vs_IgG_macs2_homer_ovl_1631	10.7867
chr11	94387174	94387311	WT_AR_vs_IgG_macs2_homer_ovl_1632	24.8257
chr11	94404765	94404902	WT_AR_vs_IgG_macs2_homer_ovl_1633	6.5164
chr11	94428676	94428799	WT_AR_vs_IgG_macs2_homer_ovl_1634	44.295
chr11	94576378	94576515	WT_AR_vs_IgG_macs2_homer_ovl_1635	49.9954
chr11	94859603	94859719	WT_AR_vs_IgG_macs2_homer_ovl_1636	7.35831
chr11	94887447	94887576	WT_AR_vs_IgG_macs2_homer_ovl_1637	19.5021
chr11	94893190	94893302	WT_AR_vs_IgG_macs2_homer_ovl_1638	7.43067
chr11	94906193	94906330	WT_AR_vs_IgG_macs2_homer_ovl_1639	20.0505
chr11	94966423	94966546	WT_AR_vs_IgG_macs2_homer_ovl_1640	31.1194
chr11	95314142	95314253	WT_AR_vs_IgG_macs2_homer_ovl_1641	14.6332
chr11	95421139	95421276	WT_AR_vs_IgG_macs2_homer_ovl_1642	18.4827
chr11	95542066	95542194	WT_AR_vs_IgG_macs2_homer_ovl_1643	49.5496
chr11	95654468	95654568	WT_AR_vs_IgG_macs2_homer_ovl_1644	6.39401
chr11	95673607	95673677	WT_AR_vs_IgG_macs2_homer_ovl_1645	4.97521
chr11	95763575	95763712	WT_AR_vs_IgG_macs2_homer_ovl_1646	38.4436
chr11	95764047	95764154	WT_AR_vs_IgG_macs2_homer_ovl_1647	15.2871
chr11	95775922	95776049	WT_AR_vs_IgG_macs2_homer_ovl_1648	19.5021
chr11	95882126	95882208	WT_AR_vs_IgG_macs2_homer_ovl_1649	5.51508
chr11	95910762	95910883	WT_AR_vs_IgG_macs2_homer_ovl_1650	12.6135
chr11	95926637	95926711	WT_AR_vs_IgG_macs2_homer_ovl_1651	7.84046
chr11	96276293	96276387	WT_AR_vs_IgG_macs2_homer_ovl_1652	5.00381
chr11	96484312	96484395	WT_AR_vs_IgG_macs2_homer_ovl_1653	8.54974
chr11	96501574	96501663	WT_AR_vs_IgG_macs2_homer_ovl_1654	9.51798
chr11	96507744	96507877	WT_AR_vs_IgG_macs2_homer_ovl_1655	14.5105
chr11	96597889	96598015	WT_AR_vs_IgG_macs2_homer_ovl_1656	40.4886
chr11	96686425	96686562	WT_AR_vs_IgG_macs2_homer_ovl_1657	29.858
chr11	96793101	96793238	WT_AR_vs_IgG_macs2_homer_ovl_1658	37.6714
chr11	96840886	96840998	WT_AR_vs_IgG_macs2_homer_ovl_1659	14.9502
chr11	96848933	96849062	WT_AR_vs_IgG_macs2_homer_ovl_1660	2.63237
chr11	96896156	96896248	WT_AR_vs_IgG_macs2_homer_ovl_1661	4.25781
chr11	96912864	96912940	WT_AR_vs_IgG_macs2_homer_ovl_1662	2.84512
chr11	96922434	96922571	WT_AR_vs_IgG_macs2_homer_ovl_1663	68.5604
chr11	96999916	96999985	WT_AR_vs_IgG_macs2_homer_ovl_1664	4.97521
chr11	97170892	97171029	WT_AR_vs_IgG_macs2_homer_ovl_1665	12.6135
chr11	97211567	97211650	WT_AR_vs_IgG_macs2_homer_ovl_1666	3.58534
chr11	97447360	97447483	WT_AR_vs_IgG_macs2_homer_ovl_1667	12.2596
chr11	97631028	97631113	WT_AR_vs_IgG_macs2_homer_ovl_1668	5.58227
chr11	97698214	97698342	WT_AR_vs_IgG_macs2_homer_ovl_1669	5.82522
chr11	97903512	97903591	WT_AR_vs_IgG_macs2_homer_ovl_1670	13.7845
chr11	97910556	97910690	WT_AR_vs_IgG_macs2_homer_ovl_1671	40.4886
chr11	97921216	97921353	WT_AR_vs_IgG_macs2_homer_ovl_1672	16.4653
chr11	98077036	98077156	WT_AR_vs_IgG_macs2_homer_ovl_1673	5.46329
chr11	98239415	98239550	WT_AR_vs_IgG_macs2_homer_ovl_1674	11.7601
chr11	98247324	98247457	WT_AR_vs_IgG_macs2_homer_ovl_1675	38.6683
chr11	98252621	98252718	WT_AR_vs_IgG_macs2_homer_ovl_1676	8.70754
chr11	98268155	98268262	WT_AR_vs_IgG_macs2_homer_ovl_1677	21.5971
chr11	98295269	98295406	WT_AR_vs_IgG_macs2_homer_ovl_1678	37.4866
chr11	98450447	98450575	WT_AR_vs_IgG_macs2_homer_ovl_1679	14.5105
chr11	98566516	98566641	WT_AR_vs_IgG_macs2_homer_ovl_1680	16.3565
chr11	98600005	98600141	WT_AR_vs_IgG_macs2_homer_ovl_1681	26.9778
chr11	98615662	98615799	WT_AR_vs_IgG_macs2_homer_ovl_1682	62.9899
chr11	98621960	98622052	WT_AR_vs_IgG_macs2_homer_ovl_1683	8.49655
chr11	98631512	98631629	WT_AR_vs_IgG_macs2_homer_ovl_1684	19.5021
chr11	98817295	98817432	WT_AR_vs_IgG_macs2_homer_ovl_1685	84.6403
chr11	98831719	98831823	WT_AR_vs_IgG_macs2_homer_ovl_1686	3.58534
chr11	98841714	98841811	WT_AR_vs_IgG_macs2_homer_ovl_1687	9.15714
chr11	99263963	99264100	WT_AR_vs_IgG_macs2_homer_ovl_1688	14.5105
chr11	99316172	99316309	WT_AR_vs_IgG_macs2_homer_ovl_1689	32.7346
chr11	99608627	99608764	WT_AR_vs_IgG_macs2_homer_ovl_1690	48.0508
chr11	99924615	99924719	WT_AR_vs_IgG_macs2_homer_ovl_1691	7.46143
chr11	100000991	100001068	WT_AR_vs_IgG_macs2_homer_ovl_1692	3.9552
chr11	100015249	100015329	WT_AR_vs_IgG_macs2_homer_ovl_1693	4.28464
chr11	100031472	100031593	WT_AR_vs_IgG_macs2_homer_ovl_1694	16.8127
chr11	100245361	100245485	WT_AR_vs_IgG_macs2_homer_ovl_1695	25.8943
chr11	100282499	100282597	WT_AR_vs_IgG_macs2_homer_ovl_1696	7.10506
chr11	100357327	100357464	WT_AR_vs_IgG_macs2_homer_ovl_1697	14.5105
chr11	100362048	100362185	WT_AR_vs_IgG_macs2_homer_ovl_1698	61.5474
chr11	100366031	100366168	WT_AR_vs_IgG_macs2_homer_ovl_1699	63.3881
chr11	100380834	100380971	WT_AR_vs_IgG_macs2_homer_ovl_1700	45.2645
chr11	100484104	100484173	WT_AR_vs_IgG_macs2_homer_ovl_1701	3.93845
chr11	100590724	100590848	WT_AR_vs_IgG_macs2_homer_ovl_1702	11.5014
chr11	100608924	100609052	WT_AR_vs_IgG_macs2_homer_ovl_1703	12.4451
chr11	100615767	100615895	WT_AR_vs_IgG_macs2_homer_ovl_1704	25.4688
chr11	100644936	100645029	WT_AR_vs_IgG_macs2_homer_ovl_1705	12.53
chr11	100660534	100660663	WT_AR_vs_IgG_macs2_homer_ovl_1706	12.2995
chr11	100679795	100679910	WT_AR_vs_IgG_macs2_homer_ovl_1707	9.71467
chr11	100715653	100715790	WT_AR_vs_IgG_macs2_homer_ovl_1708	23.4459
chr11	100754876	100754959	WT_AR_vs_IgG_macs2_homer_ovl_1709	4.58593
chr11	100799623	100799704	WT_AR_vs_IgG_macs2_homer_ovl_1710	7.84516
chr11	100886339	100886459	WT_AR_vs_IgG_macs2_homer_ovl_1711	8.67414
chr11	100895558	100895695	WT_AR_vs_IgG_macs2_homer_ovl_1712	63.3881
chr11	100953622	100953741	WT_AR_vs_IgG_macs2_homer_ovl_1713	11.6881
chr11	101117757	101117876	WT_AR_vs_IgG_macs2_homer_ovl_1714	8.17963
chr11	101153948	101154068	WT_AR_vs_IgG_macs2_homer_ovl_1715	15.4785
chr11	101163576	101163693	WT_AR_vs_IgG_macs2_homer_ovl_1716	4.28464
chr11	101262401	101262449	WT_AR_vs_IgG_macs2_homer_ovl_1717	3.49951
chr11	101265228	101265316	WT_AR_vs_IgG_macs2_homer_ovl_1718	5.51508
chr11	101303484	101303621	WT_AR_vs_IgG_macs2_homer_ovl_1719	17.968
chr11	101309918	101310055	WT_AR_vs_IgG_macs2_homer_ovl_1720	63.5339
chr11	101561876	101562001	WT_AR_vs_IgG_macs2_homer_ovl_1721	8.17963
chr11	101882554	101882676	WT_AR_vs_IgG_macs2_homer_ovl_1722	11.416
chr11	101885482	101885583	WT_AR_vs_IgG_macs2_homer_ovl_1723	2.90633
chr11	101953324	101953461	WT_AR_vs_IgG_macs2_homer_ovl_1724	18.3923
chr11	102200702	102200782	WT_AR_vs_IgG_macs2_homer_ovl_1725	2.90633
chr11	102273210	102273324	WT_AR_vs_IgG_macs2_homer_ovl_1726	20.7884
chr11	102294262	102294397	WT_AR_vs_IgG_macs2_homer_ovl_1727	18.745
chr11	102896444	102896581	WT_AR_vs_IgG_macs2_homer_ovl_1728	36.2717
chr11	102953430	102953516	WT_AR_vs_IgG_macs2_homer_ovl_1729	4.17526
chr11	102978872	102978941	WT_AR_vs_IgG_macs2_homer_ovl_1730	4.12883
chr11	103119495	103119601	WT_AR_vs_IgG_macs2_homer_ovl_1731	12.4778
chr11	103216705	103216795	WT_AR_vs_IgG_macs2_homer_ovl_1732	2.90633
chr11	103510630	103510740	WT_AR_vs_IgG_macs2_homer_ovl_1733	24.8474
chr11	103527809	103527912	WT_AR_vs_IgG_macs2_homer_ovl_1734	3.93845
chr11	103797680	103797809	WT_AR_vs_IgG_macs2_homer_ovl_1735	67.1398
chr11	104086789	104086884	WT_AR_vs_IgG_macs2_homer_ovl_1736	12.759
chr11	104257126	104257207	WT_AR_vs_IgG_macs2_homer_ovl_1737	15.3675
chr11	104434167	104434286	WT_AR_vs_IgG_macs2_homer_ovl_1738	12.53
chr11	104940814	104940951	WT_AR_vs_IgG_macs2_homer_ovl_1739	40.8177
chr11	105014500	105014587	WT_AR_vs_IgG_macs2_homer_ovl_1740	6.19171
chr11	105214277	105214382	WT_AR_vs_IgG_macs2_homer_ovl_1741	11.5014
chr11	105399874	105400006	WT_AR_vs_IgG_macs2_homer_ovl_1742	26.477
chr11	105774592	105774712	WT_AR_vs_IgG_macs2_homer_ovl_1743	1.67905
chr11	105797702	105797839	WT_AR_vs_IgG_macs2_homer_ovl_1744	28.1223
chr11	105798267	105798404	WT_AR_vs_IgG_macs2_homer_ovl_1745	10.7463
chr11	105803376	105803508	WT_AR_vs_IgG_macs2_homer_ovl_1746	9.72774
chr11	105814938	105815073	WT_AR_vs_IgG_macs2_homer_ovl_1747	9.7675
chr11	105996647	105996730	WT_AR_vs_IgG_macs2_homer_ovl_1748	4.16429
chr11	106022152	106022237	WT_AR_vs_IgG_macs2_homer_ovl_1749	6.24922
chr11	106129804	106129929	WT_AR_vs_IgG_macs2_homer_ovl_1750	30.7594
chr11	106481193	106481300	WT_AR_vs_IgG_macs2_homer_ovl_1751	12.6135
chr11	106520804	106520941	WT_AR_vs_IgG_macs2_homer_ovl_1752	9.11052
chr11	106802201	106802268	WT_AR_vs_IgG_macs2_homer_ovl_1753	9.89105
chr11	106822966	106823060	WT_AR_vs_IgG_macs2_homer_ovl_1754	8.29054
chr11	106926713	106926806	WT_AR_vs_IgG_macs2_homer_ovl_1755	1.62783
chr11	107238317	107238454	WT_AR_vs_IgG_macs2_homer_ovl_1756	69.2153
chr11	107277960	107278077	WT_AR_vs_IgG_macs2_homer_ovl_1757	3.31523
chr11	107319839	107319976	WT_AR_vs_IgG_macs2_homer_ovl_1758	58.5244
chr11	107564645	107564782	WT_AR_vs_IgG_macs2_homer_ovl_1759	44.813
chr11	107566583	107566720	WT_AR_vs_IgG_macs2_homer_ovl_1760	52.0162
chr11	107567136	107567265	WT_AR_vs_IgG_macs2_homer_ovl_1761	16.7017
chr11	107868711	107868818	WT_AR_vs_IgG_macs2_homer_ovl_1762	10.5049
chr11	108082997	108083129	WT_AR_vs_IgG_macs2_homer_ovl_1763	19.0569
chr11	108735572	108735709	WT_AR_vs_IgG_macs2_homer_ovl_1764	101.464
chr11	108851514	108851583	WT_AR_vs_IgG_macs2_homer_ovl_1765	5.77694
chr11	108900522	108900659	WT_AR_vs_IgG_macs2_homer_ovl_1766	31.7696
chr11	108980552	108980684	WT_AR_vs_IgG_macs2_homer_ovl_1767	17.9296
chr11	109119461	109119569	WT_AR_vs_IgG_macs2_homer_ovl_1768	9.00335
chr11	109158655	109158792	WT_AR_vs_IgG_macs2_homer_ovl_1769	35.5442
chr11	109256619	109256748	WT_AR_vs_IgG_macs2_homer_ovl_1770	29.858
chr11	109417553	109417690	WT_AR_vs_IgG_macs2_homer_ovl_1771	18.9641
chr11	109441119	109441237	WT_AR_vs_IgG_macs2_homer_ovl_1772	28.5814
chr11	110106175	110106312	WT_AR_vs_IgG_macs2_homer_ovl_1773	48.8017
chr11	110229076	110229209	WT_AR_vs_IgG_macs2_homer_ovl_1774	22.6563
chr11	110241097	110241183	WT_AR_vs_IgG_macs2_homer_ovl_1775	5.26242
chr11	110310282	110310419	WT_AR_vs_IgG_macs2_homer_ovl_1776	69.7846
chr11	110532616	110532753	WT_AR_vs_IgG_macs2_homer_ovl_1777	20.2067
chr11	110825029	110825157	WT_AR_vs_IgG_macs2_homer_ovl_1778	37.5854
chr11	110969487	110969616	WT_AR_vs_IgG_macs2_homer_ovl_1779	5.95752
chr11	112277415	112277517	WT_AR_vs_IgG_macs2_homer_ovl_1780	7.46143
chr11	112429904	112430041	WT_AR_vs_IgG_macs2_homer_ovl_1781	25.5047
chr11	112472632	112472769	WT_AR_vs_IgG_macs2_homer_ovl_1782	59.7705
chr11	112601180	112601296	WT_AR_vs_IgG_macs2_homer_ovl_1783	22.4306
chr11	112869911	112870038	WT_AR_vs_IgG_macs2_homer_ovl_1784	37.4693
chr11	112924291	112924406	WT_AR_vs_IgG_macs2_homer_ovl_1785	3.93845
chr11	112926863	112926956	WT_AR_vs_IgG_macs2_homer_ovl_1786	2.64439
chr11	112970245	112970335	WT_AR_vs_IgG_macs2_homer_ovl_1787	2.71942
chr11	112999246	112999383	WT_AR_vs_IgG_macs2_homer_ovl_1788	37.4693
chr11	113001406	113001533	WT_AR_vs_IgG_macs2_homer_ovl_1789	23.4013
chr11	113026567	113026678	WT_AR_vs_IgG_macs2_homer_ovl_1790	5.73692
chr11	113055953	113056045	WT_AR_vs_IgG_macs2_homer_ovl_1791	9.51798
chr11	113183089	113183165	WT_AR_vs_IgG_macs2_homer_ovl_1792	8.42881
chr11	113185356	113185421	WT_AR_vs_IgG_macs2_homer_ovl_1793	14.6089
chr11	113245900	113245985	WT_AR_vs_IgG_macs2_homer_ovl_1794	8.17963
chr11	113380878	113380988	WT_AR_vs_IgG_macs2_homer_ovl_1795	17.9296
chr11	113528495	113528577	WT_AR_vs_IgG_macs2_homer_ovl_1796	6.91088
chr11	113539882	113540019	WT_AR_vs_IgG_macs2_homer_ovl_1797	72.4593
chr11	113565160	113565246	WT_AR_vs_IgG_macs2_homer_ovl_1798	5.95752
chr11	113579049	113579186	WT_AR_vs_IgG_macs2_homer_ovl_1799	18.9941
chr11	113668532	113668669	WT_AR_vs_IgG_macs2_homer_ovl_1800	102.947
chr11	113931480	113931615	WT_AR_vs_IgG_macs2_homer_ovl_1801	27.0341
chr11	113990944	113991065	WT_AR_vs_IgG_macs2_homer_ovl_1802	29.5754
chr11	114044722	114044859	WT_AR_vs_IgG_macs2_homer_ovl_1803	48.4298
chr11	114053388	114053504	WT_AR_vs_IgG_macs2_homer_ovl_1804	33.9409
chr11	114081996	114082103	WT_AR_vs_IgG_macs2_homer_ovl_1805	6.19171
chr11	114298858	114298958	WT_AR_vs_IgG_macs2_homer_ovl_1806	7.43067
chr11	114310144	114310281	WT_AR_vs_IgG_macs2_homer_ovl_1807	12.3009
chr11	114351698	114351794	WT_AR_vs_IgG_macs2_homer_ovl_1808	13.5726
chr11	114564223	114564352	WT_AR_vs_IgG_macs2_homer_ovl_1809	15.0544
chr11	114706323	114706460	WT_AR_vs_IgG_macs2_homer_ovl_1810	24.9097
chr11	114716015	114716125	WT_AR_vs_IgG_macs2_homer_ovl_1811	17.9091
chr11	114756219	114756356	WT_AR_vs_IgG_macs2_homer_ovl_1812	31.573
chr11	115021695	115021802	WT_AR_vs_IgG_macs2_homer_ovl_1813	16.4653
chr11	115028689	115028826	WT_AR_vs_IgG_macs2_homer_ovl_1814	47.0432
chr11	115242242	115242306	WT_AR_vs_IgG_macs2_homer_ovl_1815	5.0907
chr11	115455606	115455726	WT_AR_vs_IgG_macs2_homer_ovl_1816	14.5489
chr11	115463321	115463457	WT_AR_vs_IgG_macs2_homer_ovl_1817	21.3371
chr11	115532126	115532263	WT_AR_vs_IgG_macs2_homer_ovl_1818	63.2812
chr11	115535952	115536089	WT_AR_vs_IgG_macs2_homer_ovl_1819	48.5919
chr11	115557360	115557479	WT_AR_vs_IgG_macs2_homer_ovl_1820	7.43067
chr11	115584175	115584297	WT_AR_vs_IgG_macs2_homer_ovl_1821	3.58534
chr11	115613197	115613334	WT_AR_vs_IgG_macs2_homer_ovl_1822	19.5925
chr11	115653399	115653473	WT_AR_vs_IgG_macs2_homer_ovl_1823	3.58534
chr11	115675346	115675449	WT_AR_vs_IgG_macs2_homer_ovl_1824	7.45023
chr11	115695594	115695731	WT_AR_vs_IgG_macs2_homer_ovl_1825	14.2639
chr11	115717983	115718120	WT_AR_vs_IgG_macs2_homer_ovl_1826	22.5432
chr11	115739515	115739644	WT_AR_vs_IgG_macs2_homer_ovl_1827	18.4827
chr11	115751210	115751265	WT_AR_vs_IgG_macs2_homer_ovl_1828	2.64439
chr11	115761981	115762084	WT_AR_vs_IgG_macs2_homer_ovl_1829	3.1311
chr11	115764620	115764751	WT_AR_vs_IgG_macs2_homer_ovl_1830	23.4318
chr11	115921061	115921130	WT_AR_vs_IgG_macs2_homer_ovl_1831	4.73382
chr11	115943992	115944129	WT_AR_vs_IgG_macs2_homer_ovl_1832	21.1566
chr11	115969400	115969537	WT_AR_vs_IgG_macs2_homer_ovl_1833	68.4063
chr11	116008141	116008267	WT_AR_vs_IgG_macs2_homer_ovl_1834	9.73368
chr11	116017073	116017182	WT_AR_vs_IgG_macs2_homer_ovl_1835	11.5014
chr11	116033454	116033591	WT_AR_vs_IgG_macs2_homer_ovl_1836	44.7911
chr11	116157642	116157779	WT_AR_vs_IgG_macs2_homer_ovl_1837	34.1731
chr11	116160840	116160977	WT_AR_vs_IgG_macs2_homer_ovl_1838	82.2319
chr11	116201868	116201942	WT_AR_vs_IgG_macs2_homer_ovl_1839	6.88563
chr11	116290939	116291076	WT_AR_vs_IgG_macs2_homer_ovl_1840	96.709
chr11	116355960	116356064	WT_AR_vs_IgG_macs2_homer_ovl_1841	3.20509
chr11	116373613	116373750	WT_AR_vs_IgG_macs2_homer_ovl_1842	9.86356
chr11	116379936	116380069	WT_AR_vs_IgG_macs2_homer_ovl_1843	34.9747
chr11	116390559	116390696	WT_AR_vs_IgG_macs2_homer_ovl_1844	83.7517
chr11	116401010	116401135	WT_AR_vs_IgG_macs2_homer_ovl_1845	5.51508
chr11	116701878	116701964	WT_AR_vs_IgG_macs2_homer_ovl_1846	9.50329
chr11	116729488	116729625	WT_AR_vs_IgG_macs2_homer_ovl_1847	12.53
chr11	116949640	116949766	WT_AR_vs_IgG_macs2_homer_ovl_1848	2.14493
chr11	116964934	116965046	WT_AR_vs_IgG_macs2_homer_ovl_1849	11.7601
chr11	117022188	117022325	WT_AR_vs_IgG_macs2_homer_ovl_1850	21.2593
chr11	117024406	117024543	WT_AR_vs_IgG_macs2_homer_ovl_1851	71.4366
chr11	117064924	117065061	WT_AR_vs_IgG_macs2_homer_ovl_1852	24.4521
chr11	117093097	117093234	WT_AR_vs_IgG_macs2_homer_ovl_1853	22.4524
chr11	117117468	117117602	WT_AR_vs_IgG_macs2_homer_ovl_1854	2.90633
chr11	117121051	117121188	WT_AR_vs_IgG_macs2_homer_ovl_1855	3.1311
chr11	117188348	117188480	WT_AR_vs_IgG_macs2_homer_ovl_1856	6.5472
chr11	117384368	117384443	WT_AR_vs_IgG_macs2_homer_ovl_1857	4.71933
chr11	117396280	117396401	WT_AR_vs_IgG_macs2_homer_ovl_1858	10.7867
chr11	117430918	117431054	WT_AR_vs_IgG_macs2_homer_ovl_1859	6.28219
chr11	117487949	117488031	WT_AR_vs_IgG_macs2_homer_ovl_1860	11.6881
chr11	117623635	117623707	WT_AR_vs_IgG_macs2_homer_ovl_1861	8.51565
chr11	117695555	117695692	WT_AR_vs_IgG_macs2_homer_ovl_1862	39.4626
chr11	117729810	117729946	WT_AR_vs_IgG_macs2_homer_ovl_1863	38.9065
chr11	118110520	118110625	WT_AR_vs_IgG_macs2_homer_ovl_1864	11.4189
chr11	118193802	118193909	WT_AR_vs_IgG_macs2_homer_ovl_1865	9.00335
chr11	118207373	118207470	WT_AR_vs_IgG_macs2_homer_ovl_1866	9.59667
chr11	118265906	118266032	WT_AR_vs_IgG_macs2_homer_ovl_1867	20.5404
chr11	118267750	118267836	WT_AR_vs_IgG_macs2_homer_ovl_1868	8.53947
chr11	118355834	118355911	WT_AR_vs_IgG_macs2_homer_ovl_1869	1.84296
chr11	118365524	118365661	WT_AR_vs_IgG_macs2_homer_ovl_1870	71.1516
chr11	118754474	118754569	WT_AR_vs_IgG_macs2_homer_ovl_1871	7.84516
chr11	118807258	118807372	WT_AR_vs_IgG_macs2_homer_ovl_1872	9.86356
chr11	118989595	118989707	WT_AR_vs_IgG_macs2_homer_ovl_1873	6.6658
chr11	119002212	119002345	WT_AR_vs_IgG_macs2_homer_ovl_1874	11.6881
chr11	119048902	119049039	WT_AR_vs_IgG_macs2_homer_ovl_1875	26.7536
chr11	119128633	119128769	WT_AR_vs_IgG_macs2_homer_ovl_1876	29.6348
chr11	119142423	119142560	WT_AR_vs_IgG_macs2_homer_ovl_1877	20.2067
chr11	119327540	119327665	WT_AR_vs_IgG_macs2_homer_ovl_1878	19.6673
chr11	119376469	119376594	WT_AR_vs_IgG_macs2_homer_ovl_1879	8.17963
chr11	119387521	119387603	WT_AR_vs_IgG_macs2_homer_ovl_1880	4.97521
chr11	119393996	119394129	WT_AR_vs_IgG_macs2_homer_ovl_1881	21.5309
chr11	119410991	119411085	WT_AR_vs_IgG_macs2_homer_ovl_1882	11.5014
chr11	119417557	119417626	WT_AR_vs_IgG_macs2_homer_ovl_1883	4.97521
chr11	119420730	119420815	WT_AR_vs_IgG_macs2_homer_ovl_1884	7.58476
chr11	119454438	119454575	WT_AR_vs_IgG_macs2_homer_ovl_1885	36.6784
chr11	119518996	119519073	WT_AR_vs_IgG_macs2_homer_ovl_1886	8.31769
chr11	119731805	119731942	WT_AR_vs_IgG_macs2_homer_ovl_1887	53.7462
chr11	119736190	119736327	WT_AR_vs_IgG_macs2_homer_ovl_1888	24.4521
chr11	119821155	119821281	WT_AR_vs_IgG_macs2_homer_ovl_1889	22.2157
chr11	119835233	119835369	WT_AR_vs_IgG_macs2_homer_ovl_1890	33.9409
chr11	119852716	119852845	WT_AR_vs_IgG_macs2_homer_ovl_1891	4.58593
chr11	119881421	119881524	WT_AR_vs_IgG_macs2_homer_ovl_1892	13.0349
chr11	119900962	119901098	WT_AR_vs_IgG_macs2_homer_ovl_1893	13.9976
chr11	119962588	119962680	WT_AR_vs_IgG_macs2_homer_ovl_1894	4.58593
chr11	119997653	119997790	WT_AR_vs_IgG_macs2_homer_ovl_1895	93.8029
chr11	120010487	120010606	WT_AR_vs_IgG_macs2_homer_ovl_1896	9.51798
chr11	120214327	120214435	WT_AR_vs_IgG_macs2_homer_ovl_1897	3.93845
chr11	120240836	120240973	WT_AR_vs_IgG_macs2_homer_ovl_1898	55.4817
chr11	120354638	120354771	WT_AR_vs_IgG_macs2_homer_ovl_1899	2.14493
chr11	120379321	120379438	WT_AR_vs_IgG_macs2_homer_ovl_1900	10.583
chr11	120492070	120492164	WT_AR_vs_IgG_macs2_homer_ovl_1901	3.80572
chr11	120588192	120588329	WT_AR_vs_IgG_macs2_homer_ovl_1902	8.18443
chr11	120617184	120617321	WT_AR_vs_IgG_macs2_homer_ovl_1903	21.6282
chr11	120623468	120623584	WT_AR_vs_IgG_macs2_homer_ovl_1904	19.5179
chr11	120657802	120657935	WT_AR_vs_IgG_macs2_homer_ovl_1905	11.5804
chr11	120659670	120659760	WT_AR_vs_IgG_macs2_homer_ovl_1906	5.82522
chr11	120690857	120690994	WT_AR_vs_IgG_macs2_homer_ovl_1907	12.741
chr11	120708580	120708717	WT_AR_vs_IgG_macs2_homer_ovl_1908	71.5114
chr11	120713845	120713954	WT_AR_vs_IgG_macs2_homer_ovl_1909	7.34407
chr11	120727176	120727277	WT_AR_vs_IgG_macs2_homer_ovl_1910	6.70319
chr11	120734593	120734719	WT_AR_vs_IgG_macs2_homer_ovl_1911	5.82522
chr11	120745089	120745226	WT_AR_vs_IgG_macs2_homer_ovl_1912	56.9096
chr11	120798541	120798654	WT_AR_vs_IgG_macs2_homer_ovl_1913	11.5014
chr11	120863655	120863759	WT_AR_vs_IgG_macs2_homer_ovl_1914	24.9266
chr11	120875757	120875876	WT_AR_vs_IgG_macs2_homer_ovl_1915	17.4907
chr11	120943764	120943901	WT_AR_vs_IgG_macs2_homer_ovl_1916	42.0963
chr11	120959939	120960027	WT_AR_vs_IgG_macs2_homer_ovl_1917	9.78957
chr11	120984942	120985069	WT_AR_vs_IgG_macs2_homer_ovl_1918	5.82522
chr11	121082881	121083018	WT_AR_vs_IgG_macs2_homer_ovl_1919	64.3396
chr11	121120552	121120680	WT_AR_vs_IgG_macs2_homer_ovl_1920	20.4028
chr11	121121734	121121824	WT_AR_vs_IgG_macs2_homer_ovl_1921	9.27388
chr11	121193374	121193454	WT_AR_vs_IgG_macs2_homer_ovl_1922	17.8291
chr11	121345046	121345181	WT_AR_vs_IgG_macs2_homer_ovl_1923	32.3964
chr11	121380589	121380724	WT_AR_vs_IgG_macs2_homer_ovl_1924	5.26242
chr11	121485397	121485478	WT_AR_vs_IgG_macs2_homer_ovl_1925	4.97521
chr11	121638883	121639017	WT_AR_vs_IgG_macs2_homer_ovl_1926	9.02806
chr12	3501266	3501335	WT_AR_vs_IgG_macs2_homer_ovl_1927	3.6528
chr12	3563801	3563938	WT_AR_vs_IgG_macs2_homer_ovl_1928	28.5814
chr12	3582831	3582895	WT_AR_vs_IgG_macs2_homer_ovl_1929	4.71933
chr12	3971255	3971392	WT_AR_vs_IgG_macs2_homer_ovl_1930	35.0451
chr12	3995377	3995502	WT_AR_vs_IgG_macs2_homer_ovl_1931	43.351
chr12	4041918	4042055	WT_AR_vs_IgG_macs2_homer_ovl_1932	70.0648
chr12	4103302	4103425	WT_AR_vs_IgG_macs2_homer_ovl_1933	21.5971
chr12	4495461	4495550	WT_AR_vs_IgG_macs2_homer_ovl_1934	15.4785
chr12	4697477	4697599	WT_AR_vs_IgG_macs2_homer_ovl_1935	30.6882
chr12	4713655	4713758	WT_AR_vs_IgG_macs2_homer_ovl_1936	3.93845
chr12	4739185	4739322	WT_AR_vs_IgG_macs2_homer_ovl_1937	49.9947
chr12	4833084	4833213	WT_AR_vs_IgG_macs2_homer_ovl_1938	19.4476
chr12	4978838	4978944	WT_AR_vs_IgG_macs2_homer_ovl_1939	5.95752
chr12	4998754	4998891	WT_AR_vs_IgG_macs2_homer_ovl_1940	36.2717
chr12	5147902	5148017	WT_AR_vs_IgG_macs2_homer_ovl_1941	16.4653
chr12	5218839	5218922	WT_AR_vs_IgG_macs2_homer_ovl_1942	7.79088
chr12	5223339	5223440	WT_AR_vs_IgG_macs2_homer_ovl_1943	29.5395
chr12	5233821	5233925	WT_AR_vs_IgG_macs2_homer_ovl_1944	18.9403
chr12	5256998	5257135	WT_AR_vs_IgG_macs2_homer_ovl_1945	53.7469
chr12	5275051	5275188	WT_AR_vs_IgG_macs2_homer_ovl_1946	74.4767
chr12	5292992	5293079	WT_AR_vs_IgG_macs2_homer_ovl_1947	21.3695
chr12	5336729	5336839	WT_AR_vs_IgG_macs2_homer_ovl_1948	21.8923
chr12	5468083	5468167	WT_AR_vs_IgG_macs2_homer_ovl_1949	7.35831
chr12	6383411	6383496	WT_AR_vs_IgG_macs2_homer_ovl_1950	11.8301
chr12	8139483	8139598	WT_AR_vs_IgG_macs2_homer_ovl_1951	14.6332
chr12	8386827	8386961	WT_AR_vs_IgG_macs2_homer_ovl_1952	19.5021
chr12	8395564	8395660	WT_AR_vs_IgG_macs2_homer_ovl_1953	7.58048
chr12	8435608	8435745	WT_AR_vs_IgG_macs2_homer_ovl_1954	54.8392
chr12	8786210	8786316	WT_AR_vs_IgG_macs2_homer_ovl_1955	8.37812
chr12	8907737	8907874	WT_AR_vs_IgG_macs2_homer_ovl_1956	18.9605
chr12	8920082	8920216	WT_AR_vs_IgG_macs2_homer_ovl_1957	4.94131
chr12	8923917	8924044	WT_AR_vs_IgG_macs2_homer_ovl_1958	23.7292
chr12	9242768	9242873	WT_AR_vs_IgG_macs2_homer_ovl_1959	6.70319
chr12	11228536	11228646	WT_AR_vs_IgG_macs2_homer_ovl_1960	18.745
chr12	11689233	11689370	WT_AR_vs_IgG_macs2_homer_ovl_1961	67.3329
chr12	12439523	12439606	WT_AR_vs_IgG_macs2_homer_ovl_1962	4.28464
chr12	12564055	12564129	WT_AR_vs_IgG_macs2_homer_ovl_1963	7.46143
chr12	12821359	12821496	WT_AR_vs_IgG_macs2_homer_ovl_1964	19.7728
chr12	12917553	12917660	WT_AR_vs_IgG_macs2_homer_ovl_1965	14.5489
chr12	12924312	12924417	WT_AR_vs_IgG_macs2_homer_ovl_1966	17.9044
chr12	14156972	14157109	WT_AR_vs_IgG_macs2_homer_ovl_1967	28.1223
chr12	14158243	14158346	WT_AR_vs_IgG_macs2_homer_ovl_1968	4.57952
chr12	15756700	15756837	WT_AR_vs_IgG_macs2_homer_ovl_1969	33.9409
chr12	16142508	16142637	WT_AR_vs_IgG_macs2_homer_ovl_1970	19.0569
chr12	16522494	16522631	WT_AR_vs_IgG_macs2_homer_ovl_1971	43.567
chr12	16558136	16558273	WT_AR_vs_IgG_macs2_homer_ovl_1972	62.245
chr12	16625366	16625503	WT_AR_vs_IgG_macs2_homer_ovl_1973	20.4858
chr12	16637398	16637529	WT_AR_vs_IgG_macs2_homer_ovl_1974	25.5922
chr12	16650489	16650619	WT_AR_vs_IgG_macs2_homer_ovl_1975	29.2346
chr12	16677691	16677828	WT_AR_vs_IgG_macs2_homer_ovl_1976	45.1414
chr12	16729318	16729393	WT_AR_vs_IgG_macs2_homer_ovl_1977	3.58534
chr12	16738078	16738207	WT_AR_vs_IgG_macs2_homer_ovl_1978	5.73692
chr12	16741088	16741221	WT_AR_vs_IgG_macs2_homer_ovl_1979	11.4189
chr12	16809131	16809244	WT_AR_vs_IgG_macs2_homer_ovl_1980	12.2596
chr12	17232049	17232140	WT_AR_vs_IgG_macs2_homer_ovl_1981	10.5049
chr12	17363825	17363932	WT_AR_vs_IgG_macs2_homer_ovl_1982	13.4515
chr12	17438976	17439086	WT_AR_vs_IgG_macs2_homer_ovl_1983	21.4642
chr12	17446269	17446406	WT_AR_vs_IgG_macs2_homer_ovl_1984	19.0569
chr12	17455676	17455813	WT_AR_vs_IgG_macs2_homer_ovl_1985	36.2721
chr12	17701562	17701689	WT_AR_vs_IgG_macs2_homer_ovl_1986	22.4524
chr12	17731031	17731168	WT_AR_vs_IgG_macs2_homer_ovl_1987	37.2683
chr12	17732499	17732627	WT_AR_vs_IgG_macs2_homer_ovl_1988	25.4688
chr12	17734285	17734422	WT_AR_vs_IgG_macs2_homer_ovl_1989	53.6215
chr12	17754138	17754234	WT_AR_vs_IgG_macs2_homer_ovl_1990	3.58534
chr12	21165051	21165122	WT_AR_vs_IgG_macs2_homer_ovl_1991	4.25734
chr12	21196257	21196379	WT_AR_vs_IgG_macs2_homer_ovl_1992	6.19171
chr12	21233330	21233467	WT_AR_vs_IgG_macs2_homer_ovl_1993	6.44422
chr12	21323971	21324108	WT_AR_vs_IgG_macs2_homer_ovl_1994	56.3456
chr12	21328947	21329071	WT_AR_vs_IgG_macs2_homer_ovl_1995	6.31616
chr12	21341738	21341819	WT_AR_vs_IgG_macs2_homer_ovl_1996	4.97521
chr12	25249344	25249456	WT_AR_vs_IgG_macs2_homer_ovl_1997	18.5711
chr12	25277891	25278022	WT_AR_vs_IgG_macs2_homer_ovl_1998	3.13295
[truncated: 8,011 more rows]

## Sheet: Dataset S2
AR-binding sites in caput epididymis of SPARKI mice (final set)
Overlap of SPARKI-AR peaks called using MACS2 (FDR < 5%) and HOMER (FDR < 2%) from 2 concatanated biological replicates
chr1	6015800	6015931	Sparki_AR_vs_IgG_macs2_homer_ovl_peak_1	56.1019
chr1	6771999	6772102	Sparki_AR_vs_IgG_macs2_homer_ovl_peak_2	6.99918
chr1	6810030	6810153	Sparki_AR_vs_IgG_macs2_homer_ovl_peak_3	25.5658
chr1	7508532	7508643	Sparki_AR_vs_IgG_macs2_homer_ovl_peak_4	9.19861
chr1	9612136	9612206	Sparki_AR_vs_IgG_macs2_homer_ovl_peak_5	4.5636
chr1	9621669	9621802	Sparki_AR_vs_IgG_macs2_homer_ovl_peak_6	3.20559
chr1	9841594	9841726	Sparki_AR_vs_IgG_macs2_homer_ovl_peak_7	24.234
chr1	9849524	9849653	Sparki_AR_vs_IgG_macs2_homer_ovl_peak_8	32.6178
chr1	10762552	10762685	Sparki_AR_vs_IgG_macs2_homer_ovl_peak_9	25.7747
chr1	11645049	11645156	Sparki_AR_vs_IgG_macs2_homer_ovl_peak_10	10.0691
chr1	12282682	12282814	Sparki_AR_vs_IgG_macs2_homer_ovl_peak_11	15.866
chr1	12828265	12828398	Sparki_AR_vs_IgG_macs2_homer_ovl_peak_12	56.6536
chr1	13108590	13108722	Sparki_AR_vs_IgG_macs2_homer_ovl_peak_13	12.4956
chr1	13186946	13187034	Sparki_AR_vs_IgG_macs2_homer_ovl_peak_14	5.36084
chr1	13192393	13192526	Sparki_AR_vs_IgG_macs2_homer_ovl_peak_15	38.1854
chr1	13245925	13246058	Sparki_AR_vs_IgG_macs2_homer_ovl_peak_16	4.14736
chr1	13551729	13551820	Sparki_AR_vs_IgG_macs2_homer_ovl_peak_17	7.45301
chr1	15543976	15544100	Sparki_AR_vs_IgG_macs2_homer_ovl_peak_18	8.08423
chr1	17928517	17928601	Sparki_AR_vs_IgG_macs2_homer_ovl_peak_19	2.27715
chr1	17934891	17934965	Sparki_AR_vs_IgG_macs2_homer_ovl_peak_20	10.3455
chr1	18235998	18236070	Sparki_AR_vs_IgG_macs2_homer_ovl_peak_21	11.0179
chr1	19224255	19224356	Sparki_AR_vs_IgG_macs2_homer_ovl_peak_22	9.38333
chr1	19234435	19234535	Sparki_AR_vs_IgG_macs2_homer_ovl_peak_23	16.9282
chr1	19442880	19442997	Sparki_AR_vs_IgG_macs2_homer_ovl_peak_24	12.7122
chr1	20131130	20131263	Sparki_AR_vs_IgG_macs2_homer_ovl_peak_25	61.198
chr1	20131873	20131927	Sparki_AR_vs_IgG_macs2_homer_ovl_peak_26	3.96392
chr1	21295770	21295875	Sparki_AR_vs_IgG_macs2_homer_ovl_peak_27	9.19861
chr1	21317037	21317109	Sparki_AR_vs_IgG_macs2_homer_ovl_peak_28	6.09875
chr1	21323794	21323863	Sparki_AR_vs_IgG_macs2_homer_ovl_peak_29	5.37493
chr1	22981920	22982052	Sparki_AR_vs_IgG_macs2_homer_ovl_peak_30	31.1494
chr1	23209419	23209543	Sparki_AR_vs_IgG_macs2_homer_ovl_peak_31	4.61051
chr1	23327828	23327961	Sparki_AR_vs_IgG_macs2_homer_ovl_peak_32	22.3727
chr1	27649480	27649570	Sparki_AR_vs_IgG_macs2_homer_ovl_peak_33	8.83877
chr1	31108238	31108311	Sparki_AR_vs_IgG_macs2_homer_ovl_peak_34	1.83784
chr1	33702645	33702768	Sparki_AR_vs_IgG_macs2_homer_ovl_peak_35	6.53481
chr1	34021150	34021272	Sparki_AR_vs_IgG_macs2_homer_ovl_peak_36	10.4107
chr1	34688410	34688524	Sparki_AR_vs_IgG_macs2_homer_ovl_peak_37	5.71589
chr1	35388994	35389114	Sparki_AR_vs_IgG_macs2_homer_ovl_peak_38	14.8788
chr1	35786847	35786980	Sparki_AR_vs_IgG_macs2_homer_ovl_peak_39	33.6398
chr1	35870824	35870900	Sparki_AR_vs_IgG_macs2_homer_ovl_peak_40	8.72255
chr1	35873035	35873158	Sparki_AR_vs_IgG_macs2_homer_ovl_peak_41	5.71589
chr1	35971279	35971412	Sparki_AR_vs_IgG_macs2_homer_ovl_peak_42	19.4571
chr1	35988108	35988241	Sparki_AR_vs_IgG_macs2_homer_ovl_peak_43	11.95
chr1	36307618	36307751	Sparki_AR_vs_IgG_macs2_homer_ovl_peak_44	3.95668
chr1	36370647	36370767	Sparki_AR_vs_IgG_macs2_homer_ovl_peak_45	25.4901
chr1	36436675	36436805	Sparki_AR_vs_IgG_macs2_homer_ovl_peak_46	5.19152
chr1	36530426	36530559	Sparki_AR_vs_IgG_macs2_homer_ovl_peak_47	13.9117
chr1	36575214	36575347	Sparki_AR_vs_IgG_macs2_homer_ovl_peak_48	98.3849
chr1	36759164	36759297	Sparki_AR_vs_IgG_macs2_homer_ovl_peak_49	48.2613
chr1	37412098	37412166	Sparki_AR_vs_IgG_macs2_homer_ovl_peak_50	4.93148
chr1	37569004	37569078	Sparki_AR_vs_IgG_macs2_homer_ovl_peak_51	6.4671
chr1	37752603	37752709	Sparki_AR_vs_IgG_macs2_homer_ovl_peak_52	5.3187
chr1	37753210	37753289	Sparki_AR_vs_IgG_macs2_homer_ovl_peak_53	6.46132
chr1	38286918	38287007	Sparki_AR_vs_IgG_macs2_homer_ovl_peak_54	5.49388
chr1	39419058	39419143	Sparki_AR_vs_IgG_macs2_homer_ovl_peak_55	6.75628
chr1	39472371	39472450	Sparki_AR_vs_IgG_macs2_homer_ovl_peak_56	3.04508
chr1	39474783	39474900	Sparki_AR_vs_IgG_macs2_homer_ovl_peak_57	31.2947
chr1	39594948	39595048	Sparki_AR_vs_IgG_macs2_homer_ovl_peak_58	8.09697
chr1	39661240	39661373	Sparki_AR_vs_IgG_macs2_homer_ovl_peak_59	61.6028
chr1	39816727	39816845	Sparki_AR_vs_IgG_macs2_homer_ovl_peak_60	14.7361
chr1	39991637	39991715	Sparki_AR_vs_IgG_macs2_homer_ovl_peak_61	8.85006
chr1	40186268	40186396	Sparki_AR_vs_IgG_macs2_homer_ovl_peak_62	10.5364
chr1	40188745	40188827	Sparki_AR_vs_IgG_macs2_homer_ovl_peak_63	7.40763
chr1	40360143	40360272	Sparki_AR_vs_IgG_macs2_homer_ovl_peak_64	6.4671
chr1	40396319	40396440	Sparki_AR_vs_IgG_macs2_homer_ovl_peak_65	6.99918
chr1	40397019	40397152	Sparki_AR_vs_IgG_macs2_homer_ovl_peak_66	13.2872
chr1	40475494	40475572	Sparki_AR_vs_IgG_macs2_homer_ovl_peak_67	8.08423
chr1	40538288	40538392	Sparki_AR_vs_IgG_macs2_homer_ovl_peak_68	4.66398
chr1	40538791	40538861	Sparki_AR_vs_IgG_macs2_homer_ovl_peak_69	4.93148
chr1	40765467	40765600	Sparki_AR_vs_IgG_macs2_homer_ovl_peak_70	4.92367
chr1	40782992	40783081	Sparki_AR_vs_IgG_macs2_homer_ovl_peak_71	8.08423
chr1	40826459	40826525	Sparki_AR_vs_IgG_macs2_homer_ovl_peak_72	4.93148
chr1	40886357	40886464	Sparki_AR_vs_IgG_macs2_homer_ovl_peak_73	18.8837
chr1	42127022	42127116	Sparki_AR_vs_IgG_macs2_homer_ovl_peak_74	19.0367
chr1	42363184	42363304	Sparki_AR_vs_IgG_macs2_homer_ovl_peak_75	11.0015
chr1	42544665	42544743	Sparki_AR_vs_IgG_macs2_homer_ovl_peak_76	4.05876
chr1	42778105	42778193	Sparki_AR_vs_IgG_macs2_homer_ovl_peak_77	17.0093
chr1	43420183	43420250	Sparki_AR_vs_IgG_macs2_homer_ovl_peak_78	3.97252
chr1	44052746	44052877	Sparki_AR_vs_IgG_macs2_homer_ovl_peak_79	5.94689
chr1	44126898	44126988	Sparki_AR_vs_IgG_macs2_homer_ovl_peak_80	15.1756
chr1	45732664	45732777	Sparki_AR_vs_IgG_macs2_homer_ovl_peak_81	2.17618
chr1	45912889	45913002	Sparki_AR_vs_IgG_macs2_homer_ovl_peak_82	3.2886
chr1	45968184	45968273	Sparki_AR_vs_IgG_macs2_homer_ovl_peak_83	2.23204
chr1	46518664	46518797	Sparki_AR_vs_IgG_macs2_homer_ovl_peak_84	25.4901
chr1	51854259	51854356	Sparki_AR_vs_IgG_macs2_homer_ovl_peak_85	1.57384
chr1	52069833	52069915	Sparki_AR_vs_IgG_macs2_homer_ovl_peak_86	8.25702
chr1	52211745	52211878	Sparki_AR_vs_IgG_macs2_homer_ovl_peak_87	37.4481
chr1	53736907	53737040	Sparki_AR_vs_IgG_macs2_homer_ovl_peak_88	34.6241
chr1	54043506	54043578	Sparki_AR_vs_IgG_macs2_homer_ovl_peak_89	6.99918
chr1	54732483	54732616	Sparki_AR_vs_IgG_macs2_homer_ovl_peak_90	6.4671
chr1	54735061	54735186	Sparki_AR_vs_IgG_macs2_homer_ovl_peak_91	28.9313
chr1	54887146	54887272	Sparki_AR_vs_IgG_macs2_homer_ovl_peak_92	12.4318
chr1	55083007	55083128	Sparki_AR_vs_IgG_macs2_homer_ovl_peak_93	20.1747
chr1	55300197	55300275	Sparki_AR_vs_IgG_macs2_homer_ovl_peak_94	3.96392
chr1	55771637	55771735	Sparki_AR_vs_IgG_macs2_homer_ovl_peak_95	9.38333
chr1	55774239	55774372	Sparki_AR_vs_IgG_macs2_homer_ovl_peak_96	63.8535
chr1	56317652	56317739	Sparki_AR_vs_IgG_macs2_homer_ovl_peak_97	3.96392
chr1	57275537	57275616	Sparki_AR_vs_IgG_macs2_homer_ovl_peak_98	3.96392
chr1	57443209	57443290	Sparki_AR_vs_IgG_macs2_homer_ovl_peak_99	6.99918
chr1	58844683	58844791	Sparki_AR_vs_IgG_macs2_homer_ovl_peak_100	10.3455
chr1	58919397	58919468	Sparki_AR_vs_IgG_macs2_homer_ovl_peak_101	5.94689
chr1	59269391	59269473	Sparki_AR_vs_IgG_macs2_homer_ovl_peak_102	8.08423
chr1	59969359	59969492	Sparki_AR_vs_IgG_macs2_homer_ovl_peak_103	60.2193
chr1	60073291	60073362	Sparki_AR_vs_IgG_macs2_homer_ovl_peak_104	8.3938
chr1	60466059	60466135	Sparki_AR_vs_IgG_macs2_homer_ovl_peak_105	3.42867
chr1	60665868	60666000	Sparki_AR_vs_IgG_macs2_homer_ovl_peak_106	14.9155
chr1	60850885	60850975	Sparki_AR_vs_IgG_macs2_homer_ovl_peak_107	1.57384
chr1	61706659	61706792	Sparki_AR_vs_IgG_macs2_homer_ovl_peak_108	49.1854
chr1	62715121	62715245	Sparki_AR_vs_IgG_macs2_homer_ovl_peak_109	10.0691
chr1	64325011	64325096	Sparki_AR_vs_IgG_macs2_homer_ovl_peak_110	5.94689
chr1	64748478	64748592	Sparki_AR_vs_IgG_macs2_homer_ovl_peak_111	9.29241
chr1	64904032	64904137	Sparki_AR_vs_IgG_macs2_homer_ovl_peak_112	17.0093
chr1	65804595	65804690	Sparki_AR_vs_IgG_macs2_homer_ovl_peak_113	10.3455
chr1	70400310	70400407	Sparki_AR_vs_IgG_macs2_homer_ovl_peak_114	17.7279
chr1	70993210	70993316	Sparki_AR_vs_IgG_macs2_homer_ovl_peak_115	12.9178
chr1	71063355	71063479	Sparki_AR_vs_IgG_macs2_homer_ovl_peak_116	27.2264
chr1	72128540	72128665	Sparki_AR_vs_IgG_macs2_homer_ovl_peak_117	10.3455
chr1	72492161	72492228	Sparki_AR_vs_IgG_macs2_homer_ovl_peak_118	6.53481
chr1	72640391	72640518	Sparki_AR_vs_IgG_macs2_homer_ovl_peak_119	12.1283
chr1	72645788	72645796	Sparki_AR_vs_IgG_macs2_homer_ovl_peak_120	7.52387
chr1	73840726	73840859	Sparki_AR_vs_IgG_macs2_homer_ovl_peak_121	16.1267
chr1	73886135	73886268	Sparki_AR_vs_IgG_macs2_homer_ovl_peak_122	26.9186
chr1	73897061	73897185	Sparki_AR_vs_IgG_macs2_homer_ovl_peak_123	33.2869
chr1	73952035	73952151	Sparki_AR_vs_IgG_macs2_homer_ovl_peak_124	27.1122
chr1	74034541	74034650	Sparki_AR_vs_IgG_macs2_homer_ovl_peak_125	9.65975
chr1	74054385	74054518	Sparki_AR_vs_IgG_macs2_homer_ovl_peak_126	69.4999
chr1	74061326	74061459	Sparki_AR_vs_IgG_macs2_homer_ovl_peak_127	64.9917
chr1	74091146	74091279	Sparki_AR_vs_IgG_macs2_homer_ovl_peak_128	18.4513
chr1	74094007	74094137	Sparki_AR_vs_IgG_macs2_homer_ovl_peak_129	32.9448
chr1	74117456	74117579	Sparki_AR_vs_IgG_macs2_homer_ovl_peak_130	9.29241
chr1	74152319	74152395	Sparki_AR_vs_IgG_macs2_homer_ovl_peak_131	4.92367
chr1	74324588	74324721	Sparki_AR_vs_IgG_macs2_homer_ovl_peak_132	15.5281
chr1	74341724	74341818	Sparki_AR_vs_IgG_macs2_homer_ovl_peak_133	5.5489
chr1	74377604	74377691	Sparki_AR_vs_IgG_macs2_homer_ovl_peak_134	6.87096
chr1	74381317	74381450	Sparki_AR_vs_IgG_macs2_homer_ovl_peak_135	59.0391
chr1	74584670	74584774	Sparki_AR_vs_IgG_macs2_homer_ovl_peak_136	9.19861
chr1	74981903	74982020	Sparki_AR_vs_IgG_macs2_homer_ovl_peak_137	11.6937
chr1	75071462	75071595	Sparki_AR_vs_IgG_macs2_homer_ovl_peak_138	14.6241
chr1	75507059	75507189	Sparki_AR_vs_IgG_macs2_homer_ovl_peak_139	35.9758
chr1	76067390	76067523	Sparki_AR_vs_IgG_macs2_homer_ovl_peak_140	26.9649
chr1	76547575	76547708	Sparki_AR_vs_IgG_macs2_homer_ovl_peak_141	49.7784
chr1	77198242	77198352	Sparki_AR_vs_IgG_macs2_homer_ovl_peak_142	12.5352
chr1	78154390	78154466	Sparki_AR_vs_IgG_macs2_homer_ovl_peak_143	10.1101
chr1	78339326	78339408	Sparki_AR_vs_IgG_macs2_homer_ovl_peak_144	3.82977
chr1	78432714	78432784	Sparki_AR_vs_IgG_macs2_homer_ovl_peak_145	2.72129
chr1	78570461	78570594	Sparki_AR_vs_IgG_macs2_homer_ovl_peak_146	9.04064
chr1	78808514	78808647	Sparki_AR_vs_IgG_macs2_homer_ovl_peak_147	7.40763
chr1	79237414	79237505	Sparki_AR_vs_IgG_macs2_homer_ovl_peak_148	11.512
chr1	79631280	79631366	Sparki_AR_vs_IgG_macs2_homer_ovl_peak_149	1.35263
chr1	79691375	79691508	Sparki_AR_vs_IgG_macs2_homer_ovl_peak_150	11.2361
chr1	81294405	81294538	Sparki_AR_vs_IgG_macs2_homer_ovl_peak_151	83.3943
chr1	81582049	81582135	Sparki_AR_vs_IgG_macs2_homer_ovl_peak_152	6.4671
chr1	81615603	81615678	Sparki_AR_vs_IgG_macs2_homer_ovl_peak_153	8.85006
chr1	82185281	82185406	Sparki_AR_vs_IgG_macs2_homer_ovl_peak_154	19.0934
chr1	82236127	82236251	Sparki_AR_vs_IgG_macs2_homer_ovl_peak_155	22.9924
chr1	82364698	82364831	Sparki_AR_vs_IgG_macs2_homer_ovl_peak_156	14.9155
chr1	82557067	82557184	Sparki_AR_vs_IgG_macs2_homer_ovl_peak_157	6.53481
chr1	82574504	82574635	Sparki_AR_vs_IgG_macs2_homer_ovl_peak_158	16.0519
chr1	82576269	82576402	Sparki_AR_vs_IgG_macs2_homer_ovl_peak_159	24.234
chr1	84401516	84401605	Sparki_AR_vs_IgG_macs2_homer_ovl_peak_160	5.5489
chr1	85341349	85341391	Sparki_AR_vs_IgG_macs2_homer_ovl_peak_161	6.09875
chr1	87451972	87452049	Sparki_AR_vs_IgG_macs2_homer_ovl_peak_162	5.71589
chr1	87816325	87816419	Sparki_AR_vs_IgG_macs2_homer_ovl_peak_163	10.0691
chr1	87920261	87920343	Sparki_AR_vs_IgG_macs2_homer_ovl_peak_164	6.53111
chr1	87922709	87922841	Sparki_AR_vs_IgG_macs2_homer_ovl_peak_165	11.8847
chr1	88114595	88114728	Sparki_AR_vs_IgG_macs2_homer_ovl_peak_166	16.9779
chr1	88392971	88393050	Sparki_AR_vs_IgG_macs2_homer_ovl_peak_167	16.9779
chr1	88865934	88866067	Sparki_AR_vs_IgG_macs2_homer_ovl_peak_168	24.234
chr1	88992488	88992621	Sparki_AR_vs_IgG_macs2_homer_ovl_peak_169	56.3759
chr1	89057837	89057949	Sparki_AR_vs_IgG_macs2_homer_ovl_peak_170	3.05371
chr1	89443572	89443628	Sparki_AR_vs_IgG_macs2_homer_ovl_peak_171	6.53481
chr1	89547538	89547671	Sparki_AR_vs_IgG_macs2_homer_ovl_peak_172	18.1749
chr1	89813437	89813508	Sparki_AR_vs_IgG_macs2_homer_ovl_peak_173	4.14736
chr1	90097775	90097889	Sparki_AR_vs_IgG_macs2_homer_ovl_peak_174	13.928
chr1	90110619	90110725	Sparki_AR_vs_IgG_macs2_homer_ovl_peak_175	4.50648
chr1	90254778	90254882	Sparki_AR_vs_IgG_macs2_homer_ovl_peak_176	14.6241
chr1	90340063	90340190	Sparki_AR_vs_IgG_macs2_homer_ovl_peak_177	8.99008
chr1	90403949	90404074	Sparki_AR_vs_IgG_macs2_homer_ovl_peak_178	56.4865
chr1	90487794	90487863	Sparki_AR_vs_IgG_macs2_homer_ovl_peak_179	2.45336
chr1	90575150	90575265	Sparki_AR_vs_IgG_macs2_homer_ovl_peak_180	10.4107
chr1	90601630	90601763	Sparki_AR_vs_IgG_macs2_homer_ovl_peak_181	37.7866
chr1	90648062	90648167	Sparki_AR_vs_IgG_macs2_homer_ovl_peak_182	2.69234
chr1	90824589	90824707	Sparki_AR_vs_IgG_macs2_homer_ovl_peak_183	6.99918
chr1	91278699	91278813	Sparki_AR_vs_IgG_macs2_homer_ovl_peak_184	11.8847
chr1	91287615	91287681	Sparki_AR_vs_IgG_macs2_homer_ovl_peak_185	5.17708
chr1	91309255	91309339	Sparki_AR_vs_IgG_macs2_homer_ovl_peak_186	5.71589
chr1	91309664	91309777	Sparki_AR_vs_IgG_macs2_homer_ovl_peak_187	14.3971
chr1	91375512	91375645	Sparki_AR_vs_IgG_macs2_homer_ovl_peak_188	8.21838
chr1	91389895	91389998	Sparki_AR_vs_IgG_macs2_homer_ovl_peak_189	16.3946
chr1	91451948	91452066	Sparki_AR_vs_IgG_macs2_homer_ovl_peak_190	11.0015
chr1	91604827	91604906	Sparki_AR_vs_IgG_macs2_homer_ovl_peak_191	13.928
chr1	91903634	91903706	Sparki_AR_vs_IgG_macs2_homer_ovl_peak_192	4.99658
chr1	92025252	92025375	Sparki_AR_vs_IgG_macs2_homer_ovl_peak_193	15.1756
chr1	92147732	92147837	Sparki_AR_vs_IgG_macs2_homer_ovl_peak_194	2.27715
chr1	92168277	92168410	Sparki_AR_vs_IgG_macs2_homer_ovl_peak_195	15.7793
chr1	92814266	92814345	Sparki_AR_vs_IgG_macs2_homer_ovl_peak_196	2.49209
chr1	92814971	92815072	Sparki_AR_vs_IgG_macs2_homer_ovl_peak_197	10.0556
chr1	93096510	93096630	Sparki_AR_vs_IgG_macs2_homer_ovl_peak_198	8.45469
chr1	93225614	93225740	Sparki_AR_vs_IgG_macs2_homer_ovl_peak_199	11.512
chr1	93333008	93333141	Sparki_AR_vs_IgG_macs2_homer_ovl_peak_200	85.7829
chr1	93427538	93427616	Sparki_AR_vs_IgG_macs2_homer_ovl_peak_201	4.66398
chr1	93429302	93429383	Sparki_AR_vs_IgG_macs2_homer_ovl_peak_202	2.27715
chr1	93945787	93945893	Sparki_AR_vs_IgG_macs2_homer_ovl_peak_203	16.1267
chr1	94024443	94024528	Sparki_AR_vs_IgG_macs2_homer_ovl_peak_204	11.0179
chr1	94135293	94135395	Sparki_AR_vs_IgG_macs2_homer_ovl_peak_205	7.32615
chr1	94139760	94139893	Sparki_AR_vs_IgG_macs2_homer_ovl_peak_206	34.0042
chr1	94350870	94350972	Sparki_AR_vs_IgG_macs2_homer_ovl_peak_207	3.2886
chr1	94611327	94611460	Sparki_AR_vs_IgG_macs2_homer_ovl_peak_208	25.0206
chr1	94630227	94630360	Sparki_AR_vs_IgG_macs2_homer_ovl_peak_209	46.4851
chr1	94689960	94690032	Sparki_AR_vs_IgG_macs2_homer_ovl_peak_210	6.4671
chr1	94955057	94955126	Sparki_AR_vs_IgG_macs2_homer_ovl_peak_211	5.46171
chr1	94977408	94977541	Sparki_AR_vs_IgG_macs2_homer_ovl_peak_212	97.6019
chr1	95588434	95588503	Sparki_AR_vs_IgG_macs2_homer_ovl_peak_213	4.49935
chr1	97985161	97985280	Sparki_AR_vs_IgG_macs2_homer_ovl_peak_214	7.40763
chr1	98677677	98677792	Sparki_AR_vs_IgG_macs2_homer_ovl_peak_215	8.08423
chr1	99549742	99549863	Sparki_AR_vs_IgG_macs2_homer_ovl_peak_216	57.3896
chr1	99550187	99550256	Sparki_AR_vs_IgG_macs2_homer_ovl_peak_217	4.6625
chr1	104586092	104586176	Sparki_AR_vs_IgG_macs2_homer_ovl_peak_218	13.928
chr1	106711958	106712029	Sparki_AR_vs_IgG_macs2_homer_ovl_peak_219	3.42867
chr1	107074101	107074226	Sparki_AR_vs_IgG_macs2_homer_ovl_peak_220	11.0015
chr1	107788097	107788223	Sparki_AR_vs_IgG_macs2_homer_ovl_peak_221	8.84737
chr1	107910517	107910637	Sparki_AR_vs_IgG_macs2_homer_ovl_peak_222	12.7122
chr1	109813668	109813801	Sparki_AR_vs_IgG_macs2_homer_ovl_peak_223	28.0835
chr1	110349343	110349463	Sparki_AR_vs_IgG_macs2_homer_ovl_peak_224	23.0525
chr1	120228732	120228860	Sparki_AR_vs_IgG_macs2_homer_ovl_peak_225	38.9437
chr1	120526857	120526941	Sparki_AR_vs_IgG_macs2_homer_ovl_peak_226	6.96702
chr1	120539950	120540050	Sparki_AR_vs_IgG_macs2_homer_ovl_peak_227	15.937
chr1	120596175	120596308	Sparki_AR_vs_IgG_macs2_homer_ovl_peak_228	20.1747
chr1	120652858	120652953	Sparki_AR_vs_IgG_macs2_homer_ovl_peak_229	10.4063
chr1	120688433	120688523	Sparki_AR_vs_IgG_macs2_homer_ovl_peak_230	11.95
chr1	120891125	120891258	Sparki_AR_vs_IgG_macs2_homer_ovl_peak_231	27.617
chr1	120944629	120944746	Sparki_AR_vs_IgG_macs2_homer_ovl_peak_232	18.6879
chr1	122006389	122006477	Sparki_AR_vs_IgG_macs2_homer_ovl_peak_233	4.14736
chr1	122659167	122659300	Sparki_AR_vs_IgG_macs2_homer_ovl_peak_234	132.594
chr1	123892920	123893017	Sparki_AR_vs_IgG_macs2_homer_ovl_peak_235	9.84534
chr1	127617760	127617863	Sparki_AR_vs_IgG_macs2_homer_ovl_peak_236	4.66398
chr1	128029157	128029290	Sparki_AR_vs_IgG_macs2_homer_ovl_peak_237	24.6126
chr1	129235198	129235306	Sparki_AR_vs_IgG_macs2_homer_ovl_peak_238	2.27715
chr1	129235874	129235981	Sparki_AR_vs_IgG_macs2_homer_ovl_peak_239	7.3868
chr1	130511541	130511623	Sparki_AR_vs_IgG_macs2_homer_ovl_peak_240	6.4671
chr1	130607705	130607812	Sparki_AR_vs_IgG_macs2_homer_ovl_peak_241	20.3563
chr1	131827652	131827776	Sparki_AR_vs_IgG_macs2_homer_ovl_peak_242	61.8961
chr1	132660913	132661034	Sparki_AR_vs_IgG_macs2_homer_ovl_peak_243	61.9818
chr1	132775762	132775850	Sparki_AR_vs_IgG_macs2_homer_ovl_peak_244	8.62718
chr1	132919371	132919503	Sparki_AR_vs_IgG_macs2_homer_ovl_peak_245	12.9178
chr1	132971328	132971412	Sparki_AR_vs_IgG_macs2_homer_ovl_peak_246	2.17618
chr1	132989364	132989494	Sparki_AR_vs_IgG_macs2_homer_ovl_peak_247	10.8567
chr1	133017514	133017630	Sparki_AR_vs_IgG_macs2_homer_ovl_peak_248	20.2701
chr1	133185631	133185764	Sparki_AR_vs_IgG_macs2_homer_ovl_peak_249	22.8305
chr1	133444010	133444104	Sparki_AR_vs_IgG_macs2_homer_ovl_peak_250	5.94689
chr1	133860835	133860924	Sparki_AR_vs_IgG_macs2_homer_ovl_peak_251	5.80488
chr1	134042911	134042999	Sparki_AR_vs_IgG_macs2_homer_ovl_peak_252	3.95093
chr1	134167364	134167443	Sparki_AR_vs_IgG_macs2_homer_ovl_peak_253	7.40763
chr1	134232215	134232327	Sparki_AR_vs_IgG_macs2_homer_ovl_peak_254	13.936
chr1	134445166	134445235	Sparki_AR_vs_IgG_macs2_homer_ovl_peak_255	2.91474
chr1	134786868	134786992	Sparki_AR_vs_IgG_macs2_homer_ovl_peak_256	7.32615
chr1	134962738	134962849	Sparki_AR_vs_IgG_macs2_homer_ovl_peak_257	17.0093
chr1	135029234	135029351	Sparki_AR_vs_IgG_macs2_homer_ovl_peak_258	8.55822
chr1	135058689	135058808	Sparki_AR_vs_IgG_macs2_homer_ovl_peak_259	12.9178
chr1	135065203	135065323	Sparki_AR_vs_IgG_macs2_homer_ovl_peak_260	20.6709
chr1	135193141	135193242	Sparki_AR_vs_IgG_macs2_homer_ovl_peak_261	2.51619
chr1	135309635	135309768	Sparki_AR_vs_IgG_macs2_homer_ovl_peak_262	49.389
chr1	135579246	135579358	Sparki_AR_vs_IgG_macs2_homer_ovl_peak_263	21.7622
chr1	135773654	135773787	Sparki_AR_vs_IgG_macs2_homer_ovl_peak_264	87.5613
chr1	135788297	135788430	Sparki_AR_vs_IgG_macs2_homer_ovl_peak_265	57.685
chr1	135803038	135803138	Sparki_AR_vs_IgG_macs2_homer_ovl_peak_266	3.12056
chr1	135982720	135982853	Sparki_AR_vs_IgG_macs2_homer_ovl_peak_267	12.4956
chr1	136128012	136128145	Sparki_AR_vs_IgG_macs2_homer_ovl_peak_268	33.3413
chr1	136172898	136173015	Sparki_AR_vs_IgG_macs2_homer_ovl_peak_269	44.0685
chr1	136652601	136652691	Sparki_AR_vs_IgG_macs2_homer_ovl_peak_270	6.42011
chr1	136810248	136810338	Sparki_AR_vs_IgG_macs2_homer_ovl_peak_271	8.08423
chr1	136909325	136909436	Sparki_AR_vs_IgG_macs2_homer_ovl_peak_272	11.512
chr1	137022736	137022818	Sparki_AR_vs_IgG_macs2_homer_ovl_peak_273	4.51762
chr1	137111124	137111225	Sparki_AR_vs_IgG_macs2_homer_ovl_peak_274	4.13217
chr1	137140687	137140807	Sparki_AR_vs_IgG_macs2_homer_ovl_peak_275	15.937
chr1	137433751	137433870	Sparki_AR_vs_IgG_macs2_homer_ovl_peak_276	13.3959
chr1	137677854	137677987	Sparki_AR_vs_IgG_macs2_homer_ovl_peak_277	17.0093
chr1	137840558	137840643	Sparki_AR_vs_IgG_macs2_homer_ovl_peak_278	3.05371
chr1	137878840	137878957	Sparki_AR_vs_IgG_macs2_homer_ovl_peak_279	8.38466
chr1	137880712	137880845	Sparki_AR_vs_IgG_macs2_homer_ovl_peak_280	8.926
chr1	137958065	137958162	Sparki_AR_vs_IgG_macs2_homer_ovl_peak_281	11.395
chr1	138112078	138112153	Sparki_AR_vs_IgG_macs2_homer_ovl_peak_282	5.5489
chr1	138120844	138120977	Sparki_AR_vs_IgG_macs2_homer_ovl_peak_283	39.8018
chr1	138685664	138685790	Sparki_AR_vs_IgG_macs2_homer_ovl_peak_284	12.7779
chr1	138778964	138779033	Sparki_AR_vs_IgG_macs2_homer_ovl_peak_285	3.05371
chr1	139668555	139668670	Sparki_AR_vs_IgG_macs2_homer_ovl_peak_286	17.0093
chr1	140403602	140403695	Sparki_AR_vs_IgG_macs2_homer_ovl_peak_287	1.35263
chr1	140468130	140468252	Sparki_AR_vs_IgG_macs2_homer_ovl_peak_288	32.2699
chr1	140487353	140487433	Sparki_AR_vs_IgG_macs2_homer_ovl_peak_289	10.3455
chr1	140496095	140496222	Sparki_AR_vs_IgG_macs2_homer_ovl_peak_290	3.95668
chr1	140800516	140800615	Sparki_AR_vs_IgG_macs2_homer_ovl_peak_291	5.94689
chr1	140878879	140879006	Sparki_AR_vs_IgG_macs2_homer_ovl_peak_292	11.95
chr1	145661231	145661302	Sparki_AR_vs_IgG_macs2_homer_ovl_peak_293	4.14736
chr1	146166651	146166743	Sparki_AR_vs_IgG_macs2_homer_ovl_peak_294	9.9256
chr1	151718876	151718973	Sparki_AR_vs_IgG_macs2_homer_ovl_peak_295	11.512
chr1	152935122	152935200	Sparki_AR_vs_IgG_macs2_homer_ovl_peak_296	10.4107
chr1	153033505	153033586	Sparki_AR_vs_IgG_macs2_homer_ovl_peak_297	9.38333
chr1	153043319	153043444	Sparki_AR_vs_IgG_macs2_homer_ovl_peak_298	10.4021
chr1	153049339	153049413	Sparki_AR_vs_IgG_macs2_homer_ovl_peak_299	3.89543
chr1	153055061	153055142	Sparki_AR_vs_IgG_macs2_homer_ovl_peak_300	8.23872
chr1	153151435	153151564	Sparki_AR_vs_IgG_macs2_homer_ovl_peak_301	36.8368
chr1	153174441	153174546	Sparki_AR_vs_IgG_macs2_homer_ovl_peak_302	10.9329
chr1	153176511	153176596	Sparki_AR_vs_IgG_macs2_homer_ovl_peak_303	4.93148
chr1	153533160	153533293	Sparki_AR_vs_IgG_macs2_homer_ovl_peak_304	28.0835
chr1	153856622	153856700	Sparki_AR_vs_IgG_macs2_homer_ovl_peak_305	3.57395
chr1	154018672	154018802	Sparki_AR_vs_IgG_macs2_homer_ovl_peak_306	48.7156
chr1	154439847	154439933	Sparki_AR_vs_IgG_macs2_homer_ovl_peak_307	5.94689
chr1	154473581	154473710	Sparki_AR_vs_IgG_macs2_homer_ovl_peak_308	18.1749
chr1	154837369	154837453	Sparki_AR_vs_IgG_macs2_homer_ovl_peak_309	12.5352
chr1	154858896	154859029	Sparki_AR_vs_IgG_macs2_homer_ovl_peak_310	54.743
chr1	154999182	154999265	Sparki_AR_vs_IgG_macs2_homer_ovl_peak_311	8.38466
chr1	155139487	155139558	Sparki_AR_vs_IgG_macs2_homer_ovl_peak_312	4.66398
chr1	155733213	155733332	Sparki_AR_vs_IgG_macs2_homer_ovl_peak_313	17.8487
chr1	155748686	155748816	Sparki_AR_vs_IgG_macs2_homer_ovl_peak_314	21.4875
chr1	155811431	155811520	Sparki_AR_vs_IgG_macs2_homer_ovl_peak_315	8.08423
chr1	155874567	155874687	Sparki_AR_vs_IgG_macs2_homer_ovl_peak_316	18.1749
chr1	155927685	155927754	Sparki_AR_vs_IgG_macs2_homer_ovl_peak_317	2.76138
chr1	155965012	155965141	Sparki_AR_vs_IgG_macs2_homer_ovl_peak_318	26.9186
chr1	155967940	155968073	Sparki_AR_vs_IgG_macs2_homer_ovl_peak_319	25.0206
chr1	156004355	156004478	Sparki_AR_vs_IgG_macs2_homer_ovl_peak_320	23.0352
chr1	156029305	156029376	Sparki_AR_vs_IgG_macs2_homer_ovl_peak_321	4.45784
chr1	156030584	156030717	Sparki_AR_vs_IgG_macs2_homer_ovl_peak_322	15.5281
chr1	156049657	156049790	Sparki_AR_vs_IgG_macs2_homer_ovl_peak_323	57.685
chr1	156443140	156443257	Sparki_AR_vs_IgG_macs2_homer_ovl_peak_324	15.937
chr1	156494028	156494161	Sparki_AR_vs_IgG_macs2_homer_ovl_peak_325	22.5158
chr1	157084556	157084669	Sparki_AR_vs_IgG_macs2_homer_ovl_peak_326	5.30066
chr1	157375074	157375110	Sparki_AR_vs_IgG_macs2_homer_ovl_peak_327	2.27715
chr1	157410851	157410967	Sparki_AR_vs_IgG_macs2_homer_ovl_peak_328	16.4436
chr1	157465557	157465690	Sparki_AR_vs_IgG_macs2_homer_ovl_peak_329	72.1855
chr1	157520206	157520339	Sparki_AR_vs_IgG_macs2_homer_ovl_peak_330	25.0206
chr1	157523140	157523273	Sparki_AR_vs_IgG_macs2_homer_ovl_peak_331	61.5719
chr1	157652994	157653127	Sparki_AR_vs_IgG_macs2_homer_ovl_peak_332	32.9448
chr1	157660442	157660524	Sparki_AR_vs_IgG_macs2_homer_ovl_peak_333	10.352
chr1	158215453	158215547	Sparki_AR_vs_IgG_macs2_homer_ovl_peak_334	14.7361
chr1	158489656	158489737	Sparki_AR_vs_IgG_macs2_homer_ovl_peak_335	4.14736
chr1	158691016	158691149	Sparki_AR_vs_IgG_macs2_homer_ovl_peak_336	19.1886
chr1	159005261	159005330	Sparki_AR_vs_IgG_macs2_homer_ovl_peak_337	3.82977
chr1	159817283	159817413	Sparki_AR_vs_IgG_macs2_homer_ovl_peak_338	19.3271
chr1	160368622	160368704	Sparki_AR_vs_IgG_macs2_homer_ovl_peak_339	10.3455
chr1	160397424	160397547	Sparki_AR_vs_IgG_macs2_homer_ovl_peak_340	34.6267
chr1	160629606	160629739	Sparki_AR_vs_IgG_macs2_homer_ovl_peak_341	18.4653
chr1	160780723	160780809	Sparki_AR_vs_IgG_macs2_homer_ovl_peak_342	5.3187
chr1	161502036	161502169	Sparki_AR_vs_IgG_macs2_homer_ovl_peak_343	8.08423
chr1	162401888	162401957	Sparki_AR_vs_IgG_macs2_homer_ovl_peak_344	4.93148
chr1	164037522	164037593	Sparki_AR_vs_IgG_macs2_homer_ovl_peak_345	3.96392
chr1	164253443	164253521	Sparki_AR_vs_IgG_macs2_homer_ovl_peak_346	9.19861
chr1	165494103	165494228	Sparki_AR_vs_IgG_macs2_homer_ovl_peak_347	19.0367
chr1	166166341	166166455	Sparki_AR_vs_IgG_macs2_homer_ovl_peak_348	6.53481
chr1	166313930	166314014	Sparki_AR_vs_IgG_macs2_homer_ovl_peak_349	15.1756
chr1	166368524	166368648	Sparki_AR_vs_IgG_macs2_homer_ovl_peak_350	11.0015
chr1	166371735	166371848	Sparki_AR_vs_IgG_macs2_homer_ovl_peak_351	4.64842
chr1	166645112	166645194	Sparki_AR_vs_IgG_macs2_homer_ovl_peak_352	4.66398
chr1	166762617	166762686	Sparki_AR_vs_IgG_macs2_homer_ovl_peak_353	4.78574
chr1	167267916	167268045	Sparki_AR_vs_IgG_macs2_homer_ovl_peak_354	1.69384
chr1	167648129	167648262	Sparki_AR_vs_IgG_macs2_homer_ovl_peak_355	25.676
chr1	167941831	167941933	Sparki_AR_vs_IgG_macs2_homer_ovl_peak_356	28.6501
chr1	168079005	168079096	Sparki_AR_vs_IgG_macs2_homer_ovl_peak_357	5.80448
chr1	168318276	168318369	Sparki_AR_vs_IgG_macs2_homer_ovl_peak_358	15.5623
chr1	168336599	168336676	Sparki_AR_vs_IgG_macs2_homer_ovl_peak_359	4.92367
chr1	168966325	168966429	Sparki_AR_vs_IgG_macs2_homer_ovl_peak_360	3.89543
chr1	168975638	168975771	Sparki_AR_vs_IgG_macs2_homer_ovl_peak_361	28.0404
chr1	169413125	169413141	Sparki_AR_vs_IgG_macs2_homer_ovl_peak_362	4.93148
chr1	169441419	169441488	Sparki_AR_vs_IgG_macs2_homer_ovl_peak_363	3.96392
chr1	169997070	169997175	Sparki_AR_vs_IgG_macs2_homer_ovl_peak_364	20.4668
chr1	172074062	172074158	Sparki_AR_vs_IgG_macs2_homer_ovl_peak_365	12.9178
chr1	172126533	172126664	Sparki_AR_vs_IgG_macs2_homer_ovl_peak_366	10.1179
chr1	172127271	172127374	Sparki_AR_vs_IgG_macs2_homer_ovl_peak_367	12.5352
chr1	172750411	172750493	Sparki_AR_vs_IgG_macs2_homer_ovl_peak_368	3.96392
chr1	172918497	172918630	Sparki_AR_vs_IgG_macs2_homer_ovl_peak_369	8.08423
chr1	173279230	173279335	Sparki_AR_vs_IgG_macs2_homer_ovl_peak_370	8.38466
chr1	174203929	174204017	Sparki_AR_vs_IgG_macs2_homer_ovl_peak_371	4.93148
chr1	174254460	174254534	Sparki_AR_vs_IgG_macs2_homer_ovl_peak_372	7.55281
chr1	174440452	174440578	Sparki_AR_vs_IgG_macs2_homer_ovl_peak_373	7.87959
chr1	175254457	175254590	Sparki_AR_vs_IgG_macs2_homer_ovl_peak_374	78.5259
chr1	177814945	177815056	Sparki_AR_vs_IgG_macs2_homer_ovl_peak_375	7.80466
chr1	178583986	178584118	Sparki_AR_vs_IgG_macs2_homer_ovl_peak_376	20.5489
chr1	179700417	179700550	Sparki_AR_vs_IgG_macs2_homer_ovl_peak_377	25.0206
chr1	180343259	180343364	Sparki_AR_vs_IgG_macs2_homer_ovl_peak_378	24.619
chr1	180479860	180479956	Sparki_AR_vs_IgG_macs2_homer_ovl_peak_379	9.38333
chr1	181759396	181759529	Sparki_AR_vs_IgG_macs2_homer_ovl_peak_380	6.53481
chr1	181793810	181793889	Sparki_AR_vs_IgG_macs2_homer_ovl_peak_381	6.03305
chr1	182155444	182155508	Sparki_AR_vs_IgG_macs2_homer_ovl_peak_382	6.54282
chr1	182194357	182194482	Sparki_AR_vs_IgG_macs2_homer_ovl_peak_383	22.9924
chr1	182342852	182342971	Sparki_AR_vs_IgG_macs2_homer_ovl_peak_384	24.619
chr1	182650224	182650343	Sparki_AR_vs_IgG_macs2_homer_ovl_peak_385	6.93845
chr1	182651537	182651670	Sparki_AR_vs_IgG_macs2_homer_ovl_peak_386	76.2493
chr1	183187128	183187261	Sparki_AR_vs_IgG_macs2_homer_ovl_peak_387	15.1232
chr1	183191073	183191204	Sparki_AR_vs_IgG_macs2_homer_ovl_peak_388	26.7564
chr1	183277754	183277848	Sparki_AR_vs_IgG_macs2_homer_ovl_peak_389	4.14736
chr1	183723850	183723968	Sparki_AR_vs_IgG_macs2_homer_ovl_peak_390	25.7188
chr1	183768374	183768460	Sparki_AR_vs_IgG_macs2_homer_ovl_peak_391	15.4625
chr1	183820470	183820571	Sparki_AR_vs_IgG_macs2_homer_ovl_peak_392	7.30926
chr1	184369809	184369881	Sparki_AR_vs_IgG_macs2_homer_ovl_peak_393	3.48155
chr1	184370127	184370260	Sparki_AR_vs_IgG_macs2_homer_ovl_peak_394	25.676
chr1	184427099	184427232	Sparki_AR_vs_IgG_macs2_homer_ovl_peak_395	15.1625
chr1	184436281	184436372	Sparki_AR_vs_IgG_macs2_homer_ovl_peak_396	6.53481
chr1	184574620	184574753	Sparki_AR_vs_IgG_macs2_homer_ovl_peak_397	10.4113
chr1	184593880	184593977	Sparki_AR_vs_IgG_macs2_homer_ovl_peak_398	3.27623
chr1	184600241	184600345	Sparki_AR_vs_IgG_macs2_homer_ovl_peak_399	11.6746
chr1	184601153	184601245	Sparki_AR_vs_IgG_macs2_homer_ovl_peak_400	9.15469
chr1	184815484	184815605	Sparki_AR_vs_IgG_macs2_homer_ovl_peak_401	7.84337
chr1	185722078	185722211	Sparki_AR_vs_IgG_macs2_homer_ovl_peak_402	34.6241
chr1	186115099	186115232	Sparki_AR_vs_IgG_macs2_homer_ovl_peak_403	49.8483
chr1	186271130	186271220	Sparki_AR_vs_IgG_macs2_homer_ovl_peak_404	15.5623
chr1	186453109	186453242	Sparki_AR_vs_IgG_macs2_homer_ovl_peak_405	7.40763
chr1	186719809	186719942	Sparki_AR_vs_IgG_macs2_homer_ovl_peak_406	17.7279
chr1	186886204	186886299	Sparki_AR_vs_IgG_macs2_homer_ovl_peak_407	3.05371
chr1	187362888	187363021	Sparki_AR_vs_IgG_macs2_homer_ovl_peak_408	26.7538
chr1	187952996	187953080	Sparki_AR_vs_IgG_macs2_homer_ovl_peak_409	2.98273
chr1	188442662	188442795	Sparki_AR_vs_IgG_macs2_homer_ovl_peak_410	2.17618
chr1	188459112	188459185	Sparki_AR_vs_IgG_macs2_homer_ovl_peak_411	5.94689
chr1	188855901	188856032	Sparki_AR_vs_IgG_macs2_homer_ovl_peak_412	5.13591
chr1	189524058	189524191	Sparki_AR_vs_IgG_macs2_homer_ovl_peak_413	11.2361
chr1	189541520	189541626	Sparki_AR_vs_IgG_macs2_homer_ovl_peak_414	8.38466
chr1	189583525	189583625	Sparki_AR_vs_IgG_macs2_homer_ovl_peak_415	4.93148
chr1	189638978	189639111	Sparki_AR_vs_IgG_macs2_homer_ovl_peak_416	13.9117
chr1	189799433	189799566	Sparki_AR_vs_IgG_macs2_homer_ovl_peak_417	45.5378
chr1	189880981	189881098	Sparki_AR_vs_IgG_macs2_homer_ovl_peak_418	18.4653
chr1	189917679	189917762	Sparki_AR_vs_IgG_macs2_homer_ovl_peak_419	4.45784
chr1	190484930	190485046	Sparki_AR_vs_IgG_macs2_homer_ovl_peak_420	2.79896
chr1	191014266	191014399	Sparki_AR_vs_IgG_macs2_homer_ovl_peak_421	40.4858
chr1	191014676	191014809	Sparki_AR_vs_IgG_macs2_homer_ovl_peak_422	65.834
chr1	191041693	191041826	Sparki_AR_vs_IgG_macs2_homer_ovl_peak_423	16.2384
chr1	191147731	191147810	Sparki_AR_vs_IgG_macs2_homer_ovl_peak_424	3.05371
chr1	191152107	191152176	Sparki_AR_vs_IgG_macs2_homer_ovl_peak_425	2.23204
chr1	191966782	191966902	Sparki_AR_vs_IgG_macs2_homer_ovl_peak_426	6.09875
chr1	192291322	192291398	Sparki_AR_vs_IgG_macs2_homer_ovl_peak_427	9.43865
chr1	192291614	192291718	Sparki_AR_vs_IgG_macs2_homer_ovl_peak_428	13.928
chr1	192488907	192489021	Sparki_AR_vs_IgG_macs2_homer_ovl_peak_429	8.25702
chr1	192592322	192592449	Sparki_AR_vs_IgG_macs2_homer_ovl_peak_430	18.6879
chr1	192778922	192779007	Sparki_AR_vs_IgG_macs2_homer_ovl_peak_431	3.43286
chr1	193129400	193129533	Sparki_AR_vs_IgG_macs2_homer_ovl_peak_432	11.4653
chr1	193473232	193473365	Sparki_AR_vs_IgG_macs2_homer_ovl_peak_433	2.72129
chr1	193591303	193591408	Sparki_AR_vs_IgG_macs2_homer_ovl_peak_434	11.4653
chr1	193753117	193753250	Sparki_AR_vs_IgG_macs2_homer_ovl_peak_435	30.0369
chr1	193900780	193900858	Sparki_AR_vs_IgG_macs2_homer_ovl_peak_436	9.15469
chr1	194351295	194351399	Sparki_AR_vs_IgG_macs2_homer_ovl_peak_437	5.3187
chr1	194426310	194426438	Sparki_AR_vs_IgG_macs2_homer_ovl_peak_438	13.928
chr1	194504396	194504510	Sparki_AR_vs_IgG_macs2_homer_ovl_peak_439	16.9779
chr1	194559277	194559410	Sparki_AR_vs_IgG_macs2_homer_ovl_peak_440	22.0576
chr1	194589290	194589423	Sparki_AR_vs_IgG_macs2_homer_ovl_peak_441	80.1817
chr1	195528173	195528281	Sparki_AR_vs_IgG_macs2_homer_ovl_peak_442	19.4571
chr1	195548337	195548419	Sparki_AR_vs_IgG_macs2_homer_ovl_peak_443	4.34234
chr1	195674300	195674433	Sparki_AR_vs_IgG_macs2_homer_ovl_peak_444	34.1687
chr1	195824375	195824426	Sparki_AR_vs_IgG_macs2_homer_ovl_peak_445	9.38333
chr1	195985300	195985433	Sparki_AR_vs_IgG_macs2_homer_ovl_peak_446	67.4355
chr10	4620279	4620373	Sparki_AR_vs_IgG_macs2_homer_ovl_peak_447	8.84737
chr10	4962037	4962150	Sparki_AR_vs_IgG_macs2_homer_ovl_peak_448	10.1101
chr10	5320456	5320571	Sparki_AR_vs_IgG_macs2_homer_ovl_peak_449	11.0021
chr10	5423125	5423239	Sparki_AR_vs_IgG_macs2_homer_ovl_peak_450	5.5489
chr10	5838632	5838723	Sparki_AR_vs_IgG_macs2_homer_ovl_peak_451	14.0361
chr10	6232958	6233037	Sparki_AR_vs_IgG_macs2_homer_ovl_peak_452	6.81285
chr10	6234964	6235085	Sparki_AR_vs_IgG_macs2_homer_ovl_peak_453	4.92367
chr10	6631181	6631245	Sparki_AR_vs_IgG_macs2_homer_ovl_peak_454	9.36158
chr10	6683015	6683081	Sparki_AR_vs_IgG_macs2_homer_ovl_peak_455	11.4924
chr10	6855198	6855321	Sparki_AR_vs_IgG_macs2_homer_ovl_peak_456	13.0433
chr10	7425471	7425602	Sparki_AR_vs_IgG_macs2_homer_ovl_peak_457	13.7666
chr10	7908708	7908833	Sparki_AR_vs_IgG_macs2_homer_ovl_peak_458	26.0847
chr10	8295608	8295727	Sparki_AR_vs_IgG_macs2_homer_ovl_peak_459	26.7538
chr10	8414489	8414562	Sparki_AR_vs_IgG_macs2_homer_ovl_peak_460	13.7299
chr10	9354659	9354782	Sparki_AR_vs_IgG_macs2_homer_ovl_peak_461	22.3727
chr10	12023123	12023243	Sparki_AR_vs_IgG_macs2_homer_ovl_peak_462	12.7122
chr10	12456864	12456943	Sparki_AR_vs_IgG_macs2_homer_ovl_peak_463	4.13217
chr10	13752510	13752643	Sparki_AR_vs_IgG_macs2_homer_ovl_peak_464	69.8375
chr10	16523942	16524064	Sparki_AR_vs_IgG_macs2_homer_ovl_peak_465	4.66398
chr10	17102814	17102888	Sparki_AR_vs_IgG_macs2_homer_ovl_peak_466	6.4671
chr10	17200889	17201001	Sparki_AR_vs_IgG_macs2_homer_ovl_peak_467	37.3414
chr10	17474101	17474221	Sparki_AR_vs_IgG_macs2_homer_ovl_peak_468	5.5489
chr10	17668037	17668126	Sparki_AR_vs_IgG_macs2_homer_ovl_peak_469	5.17089
chr10	17767298	17767431	Sparki_AR_vs_IgG_macs2_homer_ovl_peak_470	88.5926
chr10	18045576	18045709	Sparki_AR_vs_IgG_macs2_homer_ovl_peak_471	19.0367
chr10	18050364	18050470	Sparki_AR_vs_IgG_macs2_homer_ovl_peak_472	11.95
chr10	18119717	18119803	Sparki_AR_vs_IgG_macs2_homer_ovl_peak_473	6.99918
chr10	18395404	18395537	Sparki_AR_vs_IgG_macs2_homer_ovl_peak_474	38.0139
chr10	19347739	19347861	Sparki_AR_vs_IgG_macs2_homer_ovl_peak_475	14.0052
chr10	19922836	19922969	Sparki_AR_vs_IgG_macs2_homer_ovl_peak_476	18.0293
chr10	19993696	19993829	Sparki_AR_vs_IgG_macs2_homer_ovl_peak_477	73.823
chr10	20783617	20783727	Sparki_AR_vs_IgG_macs2_homer_ovl_peak_478	32.9963
chr10	20849773	20849876	Sparki_AR_vs_IgG_macs2_homer_ovl_peak_479	1.64191
chr10	21126069	21126202	Sparki_AR_vs_IgG_macs2_homer_ovl_peak_480	66.1776
chr10	21140993	21141090	Sparki_AR_vs_IgG_macs2_homer_ovl_peak_481	7.3868
chr10	21202575	21202650	Sparki_AR_vs_IgG_macs2_homer_ovl_peak_482	3.2886
chr10	21231310	21231401	Sparki_AR_vs_IgG_macs2_homer_ovl_peak_483	9.08842
chr10	21232391	21232524	Sparki_AR_vs_IgG_macs2_homer_ovl_peak_484	102.678
chr10	21237107	21237240	Sparki_AR_vs_IgG_macs2_homer_ovl_peak_485	25.6804
chr10	21293694	21293814	Sparki_AR_vs_IgG_macs2_homer_ovl_peak_486	21.4875
chr10	21713380	21713498	Sparki_AR_vs_IgG_macs2_homer_ovl_peak_487	19.3155
chr10	21724709	21724816	Sparki_AR_vs_IgG_macs2_homer_ovl_peak_488	4.14736
chr10	22454231	22454330	Sparki_AR_vs_IgG_macs2_homer_ovl_peak_489	14.4272
chr10	22462545	22462617	Sparki_AR_vs_IgG_macs2_homer_ovl_peak_490	3.27623
chr10	23871010	23871101	Sparki_AR_vs_IgG_macs2_homer_ovl_peak_491	2.96877
chr10	23882385	23882481	Sparki_AR_vs_IgG_macs2_homer_ovl_peak_492	8.38466
chr10	24115980	24116113	Sparki_AR_vs_IgG_macs2_homer_ovl_peak_493	60.2193
chr10	24185125	24185219	Sparki_AR_vs_IgG_macs2_homer_ovl_peak_494	8.46006
chr10	24473406	24473500	Sparki_AR_vs_IgG_macs2_homer_ovl_peak_495	7.40763
chr10	26350204	26350336	Sparki_AR_vs_IgG_macs2_homer_ovl_peak_496	16.4436
chr10	26542594	26542727	Sparki_AR_vs_IgG_macs2_homer_ovl_peak_497	31.65
chr10	26577848	26577953	Sparki_AR_vs_IgG_macs2_homer_ovl_peak_498	11.0015
chr10	26726438	26726571	Sparki_AR_vs_IgG_macs2_homer_ovl_peak_499	5.17089
chr10	26823594	26823720	Sparki_AR_vs_IgG_macs2_homer_ovl_peak_500	5.36084
chr10	27107452	27107562	Sparki_AR_vs_IgG_macs2_homer_ovl_peak_501	30.4528
chr10	27373481	27373569	Sparki_AR_vs_IgG_macs2_homer_ovl_peak_502	4.14736
chr10	27801133	27801222	Sparki_AR_vs_IgG_macs2_homer_ovl_peak_503	3.8397
chr10	27854008	27854130	Sparki_AR_vs_IgG_macs2_homer_ovl_peak_504	10.4107
chr10	28933685	28933806	Sparki_AR_vs_IgG_macs2_homer_ovl_peak_505	7.13926
chr10	29130092	29130211	Sparki_AR_vs_IgG_macs2_homer_ovl_peak_506	35.9583
chr10	31033274	31033382	Sparki_AR_vs_IgG_macs2_homer_ovl_peak_507	5.3187
chr10	31136345	31136435	Sparki_AR_vs_IgG_macs2_homer_ovl_peak_508	4.66398
chr10	31253178	31253247	Sparki_AR_vs_IgG_macs2_homer_ovl_peak_509	5.49388
chr10	31271811	31271944	Sparki_AR_vs_IgG_macs2_homer_ovl_peak_510	97.4013
chr10	31312277	31312386	Sparki_AR_vs_IgG_macs2_homer_ovl_peak_511	23.1449
chr10	31337949	31338082	Sparki_AR_vs_IgG_macs2_homer_ovl_peak_512	22.9924
chr10	31735468	31735601	Sparki_AR_vs_IgG_macs2_homer_ovl_peak_513	16.4436
chr10	32698218	32698318	Sparki_AR_vs_IgG_macs2_homer_ovl_peak_514	4.93148
chr10	34890243	34890360	Sparki_AR_vs_IgG_macs2_homer_ovl_peak_515	20.5489
chr10	38572253	38572386	Sparki_AR_vs_IgG_macs2_homer_ovl_peak_516	10.0691
chr10	39277768	39277901	Sparki_AR_vs_IgG_macs2_homer_ovl_peak_517	65.1724
chr10	39358124	39358257	Sparki_AR_vs_IgG_macs2_homer_ovl_peak_518	12.3701
chr10	39367010	39367124	Sparki_AR_vs_IgG_macs2_homer_ovl_peak_519	15.7793
chr10	40234615	40234725	Sparki_AR_vs_IgG_macs2_homer_ovl_peak_520	5.5489
chr10	40541563	40541635	Sparki_AR_vs_IgG_macs2_homer_ovl_peak_521	10.3455
chr10	40829599	40829732	Sparki_AR_vs_IgG_macs2_homer_ovl_peak_522	31.1494
chr10	40831242	40831375	Sparki_AR_vs_IgG_macs2_homer_ovl_peak_523	34.4724
chr10	41061193	41061313	Sparki_AR_vs_IgG_macs2_homer_ovl_peak_524	10.352
chr10	41270380	41270513	Sparki_AR_vs_IgG_macs2_homer_ovl_peak_525	7.6553
chr10	41273724	41273842	Sparki_AR_vs_IgG_macs2_homer_ovl_peak_526	6.78999
chr10	41609485	41609618	Sparki_AR_vs_IgG_macs2_homer_ovl_peak_527	73.8176
chr10	41613500	41613633	Sparki_AR_vs_IgG_macs2_homer_ovl_peak_528	42.3498
chr10	41733391	41733524	Sparki_AR_vs_IgG_macs2_homer_ovl_peak_529	35.3056
chr10	41743170	41743296	Sparki_AR_vs_IgG_macs2_homer_ovl_peak_530	7.46482
chr10	41809251	41809299	Sparki_AR_vs_IgG_macs2_homer_ovl_peak_531	6.88375
chr10	41812389	41812522	Sparki_AR_vs_IgG_macs2_homer_ovl_peak_532	2.17618
chr10	41908953	41909069	Sparki_AR_vs_IgG_macs2_homer_ovl_peak_533	6.84058
chr10	41909264	41909386	Sparki_AR_vs_IgG_macs2_homer_ovl_peak_534	2.69234
chr10	41925022	41925134	Sparki_AR_vs_IgG_macs2_homer_ovl_peak_535	8.99951
chr10	41951195	41951299	Sparki_AR_vs_IgG_macs2_homer_ovl_peak_536	18.4653
chr10	41971153	41971286	Sparki_AR_vs_IgG_macs2_homer_ovl_peak_537	20.1747
chr10	42088049	42088124	Sparki_AR_vs_IgG_macs2_homer_ovl_peak_538	11.4653
chr10	43238361	43238494	Sparki_AR_vs_IgG_macs2_homer_ovl_peak_539	72.6744
chr10	43384776	43384909	Sparki_AR_vs_IgG_macs2_homer_ovl_peak_540	14.5172
chr10	43681548	43681646	Sparki_AR_vs_IgG_macs2_homer_ovl_peak_541	27.2264
chr10	43788591	43788681	Sparki_AR_vs_IgG_macs2_homer_ovl_peak_542	8.25702
chr10	43827945	43828039	Sparki_AR_vs_IgG_macs2_homer_ovl_peak_543	7.813
chr10	44203066	44203151	Sparki_AR_vs_IgG_macs2_homer_ovl_peak_544	6.09875
chr10	44593858	44593949	Sparki_AR_vs_IgG_macs2_homer_ovl_peak_545	5.5489
chr10	48862592	48862716	Sparki_AR_vs_IgG_macs2_homer_ovl_peak_546	9.38333
chr10	51747229	51747318	Sparki_AR_vs_IgG_macs2_homer_ovl_peak_547	9.19861
chr10	53349404	53349480	Sparki_AR_vs_IgG_macs2_homer_ovl_peak_548	5.69651
chr10	53396745	53396844	Sparki_AR_vs_IgG_macs2_homer_ovl_peak_549	3.42867
chr10	53687663	53687796	Sparki_AR_vs_IgG_macs2_homer_ovl_peak_550	3.95668
chr10	53720017	53720108	Sparki_AR_vs_IgG_macs2_homer_ovl_peak_551	7.3868
chr10	53772805	53772938	Sparki_AR_vs_IgG_macs2_homer_ovl_peak_552	38.9683
chr10	55490887	55491012	Sparki_AR_vs_IgG_macs2_homer_ovl_peak_553	2.17618
chr10	55494242	55494317	Sparki_AR_vs_IgG_macs2_homer_ovl_peak_554	3.26426
chr10	55495467	55495600	Sparki_AR_vs_IgG_macs2_homer_ovl_peak_555	15.937
chr10	56154557	56154683	Sparki_AR_vs_IgG_macs2_homer_ovl_peak_556	3.82977
chr10	56432461	56432594	Sparki_AR_vs_IgG_macs2_homer_ovl_peak_557	86.076
chr10	56573269	56573344	Sparki_AR_vs_IgG_macs2_homer_ovl_peak_558	4.92367
chr10	57506048	57506112	Sparki_AR_vs_IgG_macs2_homer_ovl_peak_559	5.94689
chr10	57800749	57800855	Sparki_AR_vs_IgG_macs2_homer_ovl_peak_560	26.0286
chr10	58057674	58057807	Sparki_AR_vs_IgG_macs2_homer_ovl_peak_561	39.8966
chr10	58073907	58074040	Sparki_AR_vs_IgG_macs2_homer_ovl_peak_562	22.0576
chr10	58540836	58540862	Sparki_AR_vs_IgG_macs2_homer_ovl_peak_563	4.66398
chr10	59374003	59374136	Sparki_AR_vs_IgG_macs2_homer_ovl_peak_564	11.6742
chr10	59384076	59384209	Sparki_AR_vs_IgG_macs2_homer_ovl_peak_565	13.1903
chr10	59432599	59432699	Sparki_AR_vs_IgG_macs2_homer_ovl_peak_566	19.3208
chr10	59436951	59437084	Sparki_AR_vs_IgG_macs2_homer_ovl_peak_567	122.925
chr10	59442031	59442108	Sparki_AR_vs_IgG_macs2_homer_ovl_peak_568	9.59481
chr10	59460396	59460504	Sparki_AR_vs_IgG_macs2_homer_ovl_peak_569	7.3868
chr10	59544716	59544849	Sparki_AR_vs_IgG_macs2_homer_ovl_peak_570	42.7622
chr10	59725341	59725471	Sparki_AR_vs_IgG_macs2_homer_ovl_peak_571	10.0691
chr10	59875228	59875352	Sparki_AR_vs_IgG_macs2_homer_ovl_peak_572	7.36156
chr10	59965188	59965315	Sparki_AR_vs_IgG_macs2_homer_ovl_peak_573	28.6205
chr10	60215114	60215194	Sparki_AR_vs_IgG_macs2_homer_ovl_peak_574	3.19145
chr10	60258755	60258838	Sparki_AR_vs_IgG_macs2_homer_ovl_peak_575	6.87096
chr10	60268220	60268353	Sparki_AR_vs_IgG_macs2_homer_ovl_peak_576	22.4593
chr10	60482937	60483007	Sparki_AR_vs_IgG_macs2_homer_ovl_peak_577	6.73696
chr10	60927936	60928069	Sparki_AR_vs_IgG_macs2_homer_ovl_peak_578	66.195
chr10	61289798	61289931	Sparki_AR_vs_IgG_macs2_homer_ovl_peak_579	51.4847
chr10	61773106	61773220	Sparki_AR_vs_IgG_macs2_homer_ovl_peak_580	8.25702
chr10	61889991	61890060	Sparki_AR_vs_IgG_macs2_homer_ovl_peak_581	3.43883
chr10	62176339	62176416	Sparki_AR_vs_IgG_macs2_homer_ovl_peak_582	8.38466
chr10	62552022	62552141	Sparki_AR_vs_IgG_macs2_homer_ovl_peak_583	15.937
chr10	64421240	64421343	Sparki_AR_vs_IgG_macs2_homer_ovl_peak_584	11.8847
chr10	65502240	65502373	Sparki_AR_vs_IgG_macs2_homer_ovl_peak_585	31.1494
chr10	66470963	66471056	Sparki_AR_vs_IgG_macs2_homer_ovl_peak_586	10.4107
chr10	66527589	66527722	Sparki_AR_vs_IgG_macs2_homer_ovl_peak_587	10.4113
chr10	66663613	66663742	Sparki_AR_vs_IgG_macs2_homer_ovl_peak_588	17.7279
chr10	66729284	66729409	Sparki_AR_vs_IgG_macs2_homer_ovl_peak_589	21.2138
chr10	66735312	66735442	Sparki_AR_vs_IgG_macs2_homer_ovl_peak_590	28.9313
chr10	66780480	66780551	Sparki_AR_vs_IgG_macs2_homer_ovl_peak_591	3.20559
chr10	67029350	67029424	Sparki_AR_vs_IgG_macs2_homer_ovl_peak_592	11.907
chr10	67041194	67041327	Sparki_AR_vs_IgG_macs2_homer_ovl_peak_593	34.6618
chr10	67156516	67156599	Sparki_AR_vs_IgG_macs2_homer_ovl_peak_594	4.66398
chr10	67572477	67572570	Sparki_AR_vs_IgG_macs2_homer_ovl_peak_595	6.28342
chr10	67692440	67692573	Sparki_AR_vs_IgG_macs2_homer_ovl_peak_596	15.937
chr10	67814064	67814139	Sparki_AR_vs_IgG_macs2_homer_ovl_peak_597	4.64842
chr10	67816630	67816713	Sparki_AR_vs_IgG_macs2_homer_ovl_peak_598	4.45784
chr10	68567418	68567537	Sparki_AR_vs_IgG_macs2_homer_ovl_peak_599	14.6241
chr10	68996738	68996861	Sparki_AR_vs_IgG_macs2_homer_ovl_peak_600	36.2319
chr10	69244028	69244127	Sparki_AR_vs_IgG_macs2_homer_ovl_peak_601	8.08423
chr10	69358722	69358855	Sparki_AR_vs_IgG_macs2_homer_ovl_peak_602	10.0691
chr10	69522744	69522817	Sparki_AR_vs_IgG_macs2_homer_ovl_peak_603	5.5489
chr10	69561088	69561221	Sparki_AR_vs_IgG_macs2_homer_ovl_peak_604	25.676
chr10	69590598	69590729	Sparki_AR_vs_IgG_macs2_homer_ovl_peak_605	13.2872
chr10	69646390	69646509	Sparki_AR_vs_IgG_macs2_homer_ovl_peak_606	15.2521
chr10	69778526	69778659	Sparki_AR_vs_IgG_macs2_homer_ovl_peak_607	40.3697
chr10	70545915	70546031	Sparki_AR_vs_IgG_macs2_homer_ovl_peak_608	9.19861
chr10	74423181	74423286	Sparki_AR_vs_IgG_macs2_homer_ovl_peak_609	9.15469
chr10	74524312	74524381	Sparki_AR_vs_IgG_macs2_homer_ovl_peak_610	4.63129
chr10	74583734	74583842	Sparki_AR_vs_IgG_macs2_homer_ovl_peak_611	5.5489
chr10	74591318	74591451	Sparki_AR_vs_IgG_macs2_homer_ovl_peak_612	28.0835
chr10	74973201	74973334	Sparki_AR_vs_IgG_macs2_homer_ovl_peak_613	21.2668
chr10	75140981	75141050	Sparki_AR_vs_IgG_macs2_homer_ovl_peak_614	3.05371
chr10	75240192	75240321	Sparki_AR_vs_IgG_macs2_homer_ovl_peak_615	10.0691
chr10	75252863	75252932	Sparki_AR_vs_IgG_macs2_homer_ovl_peak_616	3.2886
chr10	75495646	75495715	Sparki_AR_vs_IgG_macs2_homer_ovl_peak_617	3.78598
chr10	75879724	75879812	Sparki_AR_vs_IgG_macs2_homer_ovl_peak_618	4.80672
chr10	75925137	75925227	Sparki_AR_vs_IgG_macs2_homer_ovl_peak_619	5.94689
chr10	76341454	76341564	Sparki_AR_vs_IgG_macs2_homer_ovl_peak_620	7.6553
chr10	76485297	76485430	Sparki_AR_vs_IgG_macs2_homer_ovl_peak_621	23.4407
chr10	76605298	76605373	Sparki_AR_vs_IgG_macs2_homer_ovl_peak_622	4.14736
chr10	76898162	76898292	Sparki_AR_vs_IgG_macs2_homer_ovl_peak_623	13.6288
chr10	76903676	76903809	Sparki_AR_vs_IgG_macs2_homer_ovl_peak_624	96.2703
chr10	76904352	76904436	Sparki_AR_vs_IgG_macs2_homer_ovl_peak_625	3.19145
chr10	77147456	77147532	Sparki_AR_vs_IgG_macs2_homer_ovl_peak_626	6.99918
chr10	77308471	77308604	Sparki_AR_vs_IgG_macs2_homer_ovl_peak_627	18.2536
chr10	77579214	77579347	Sparki_AR_vs_IgG_macs2_homer_ovl_peak_628	27.2916
chr10	77743398	77743448	Sparki_AR_vs_IgG_macs2_homer_ovl_peak_629	5.50753
chr10	77773763	77773852	Sparki_AR_vs_IgG_macs2_homer_ovl_peak_630	12.3897
chr10	77875570	77875639	Sparki_AR_vs_IgG_macs2_homer_ovl_peak_631	5.66411
chr10	77927882	77927998	Sparki_AR_vs_IgG_macs2_homer_ovl_peak_632	14.9155
chr10	78029380	78029500	Sparki_AR_vs_IgG_macs2_homer_ovl_peak_633	28.0404
chr10	79167182	79167267	Sparki_AR_vs_IgG_macs2_homer_ovl_peak_634	6.36475
chr10	79609534	79609666	Sparki_AR_vs_IgG_macs2_homer_ovl_peak_635	55.9383
chr10	79668040	79668164	Sparki_AR_vs_IgG_macs2_homer_ovl_peak_636	20.1747
chr10	79775446	79775520	Sparki_AR_vs_IgG_macs2_homer_ovl_peak_637	2.96521
chr10	79900831	79900964	Sparki_AR_vs_IgG_macs2_homer_ovl_peak_638	37.6102
chr10	80001016	80001101	Sparki_AR_vs_IgG_macs2_homer_ovl_peak_639	9.98862
chr10	80250976	80251102	Sparki_AR_vs_IgG_macs2_homer_ovl_peak_640	13.6925
chr10	80443827	80443960	Sparki_AR_vs_IgG_macs2_homer_ovl_peak_641	6.84058
chr10	80454295	80454428	Sparki_AR_vs_IgG_macs2_homer_ovl_peak_642	70.8388
chr10	80467687	80467814	Sparki_AR_vs_IgG_macs2_homer_ovl_peak_643	11.6937
chr10	80543571	80543644	Sparki_AR_vs_IgG_macs2_homer_ovl_peak_644	4.93148
chr10	80591138	80591191	Sparki_AR_vs_IgG_macs2_homer_ovl_peak_645	2.72129
chr10	80749911	80750030	Sparki_AR_vs_IgG_macs2_homer_ovl_peak_646	12.9178
chr10	80848063	80848162	Sparki_AR_vs_IgG_macs2_homer_ovl_peak_647	8.25702
chr10	82489524	82489595	Sparki_AR_vs_IgG_macs2_homer_ovl_peak_648	8.09697
chr10	82534687	82534797	Sparki_AR_vs_IgG_macs2_homer_ovl_peak_649	10.0691
chr10	82559258	82559378	Sparki_AR_vs_IgG_macs2_homer_ovl_peak_650	8.56762
chr10	82644765	82644893	Sparki_AR_vs_IgG_macs2_homer_ovl_peak_651	5.5489
chr10	82654873	82655006	Sparki_AR_vs_IgG_macs2_homer_ovl_peak_652	10.8336
chr10	83075518	83075651	Sparki_AR_vs_IgG_macs2_homer_ovl_peak_653	33.3989
chr10	83188846	83188915	Sparki_AR_vs_IgG_macs2_homer_ovl_peak_654	3.82977
chr10	83662821	83662896	Sparki_AR_vs_IgG_macs2_homer_ovl_peak_655	1.64191
chr10	84176356	84176454	Sparki_AR_vs_IgG_macs2_homer_ovl_peak_656	14.6904
chr10	84905327	84905458	Sparki_AR_vs_IgG_macs2_homer_ovl_peak_657	4.78574
chr10	85375496	85375629	Sparki_AR_vs_IgG_macs2_homer_ovl_peak_658	43.3573
chr10	85533598	85533721	Sparki_AR_vs_IgG_macs2_homer_ovl_peak_659	6.53481
chr10	85721786	85721882	Sparki_AR_vs_IgG_macs2_homer_ovl_peak_660	9.15469
chr10	85804408	85804532	Sparki_AR_vs_IgG_macs2_homer_ovl_peak_661	35.3489
chr10	85815898	85815988	Sparki_AR_vs_IgG_macs2_homer_ovl_peak_662	3.42867
chr10	86248559	86248642	Sparki_AR_vs_IgG_macs2_homer_ovl_peak_663	5.5489
chr10	86277249	86277382	Sparki_AR_vs_IgG_macs2_homer_ovl_peak_664	18.1674
chr10	86353424	86353526	Sparki_AR_vs_IgG_macs2_homer_ovl_peak_665	3.63738
chr10	87723151	87723278	Sparki_AR_vs_IgG_macs2_homer_ovl_peak_666	11.0015
chr10	88434354	88434487	Sparki_AR_vs_IgG_macs2_homer_ovl_peak_667	30.0867
chr10	88978667	88978788	Sparki_AR_vs_IgG_macs2_homer_ovl_peak_668	6.99918
chr10	89089599	89089679	Sparki_AR_vs_IgG_macs2_homer_ovl_peak_669	5.77817
chr10	89264226	89264327	Sparki_AR_vs_IgG_macs2_homer_ovl_peak_670	19.3536
chr10	90704156	90704232	Sparki_AR_vs_IgG_macs2_homer_ovl_peak_671	11.4653
chr10	90730760	90730866	Sparki_AR_vs_IgG_macs2_homer_ovl_peak_672	20.8545
chr10	90961452	90961585	Sparki_AR_vs_IgG_macs2_homer_ovl_peak_673	64.1911
chr10	91035655	91035727	Sparki_AR_vs_IgG_macs2_homer_ovl_peak_674	8.0808
chr10	91176523	91176641	Sparki_AR_vs_IgG_macs2_homer_ovl_peak_675	3.95668
chr10	91606143	91606260	Sparki_AR_vs_IgG_macs2_homer_ovl_peak_676	15.937
chr10	91627858	91627958	Sparki_AR_vs_IgG_macs2_homer_ovl_peak_677	5.94689
chr10	91630318	91630399	Sparki_AR_vs_IgG_macs2_homer_ovl_peak_678	10.9039
chr10	91758417	91758550	Sparki_AR_vs_IgG_macs2_homer_ovl_peak_679	35.9583
chr10	91799834	91799939	Sparki_AR_vs_IgG_macs2_homer_ovl_peak_680	18.1749
chr10	91869077	91869197	Sparki_AR_vs_IgG_macs2_homer_ovl_peak_681	11.8113
chr10	91951018	91951093	Sparki_AR_vs_IgG_macs2_homer_ovl_peak_682	8.08423
chr10	92367808	92367925	Sparki_AR_vs_IgG_macs2_homer_ovl_peak_683	3.96392
chr10	92488078	92488211	Sparki_AR_vs_IgG_macs2_homer_ovl_peak_684	10.9545
chr10	92661221	92661354	Sparki_AR_vs_IgG_macs2_homer_ovl_peak_685	148.813
chr10	92725260	92725369	Sparki_AR_vs_IgG_macs2_homer_ovl_peak_686	4.66398
chr10	92756584	92756666	Sparki_AR_vs_IgG_macs2_homer_ovl_peak_687	4.92367
chr10	93229071	93229187	Sparki_AR_vs_IgG_macs2_homer_ovl_peak_688	21.6978
chr10	93604355	93604456	Sparki_AR_vs_IgG_macs2_homer_ovl_peak_689	14.9155
chr10	93760023	93760156	Sparki_AR_vs_IgG_macs2_homer_ovl_peak_690	31.5366
chr10	94035517	94035636	Sparki_AR_vs_IgG_macs2_homer_ovl_peak_691	5.5615
chr10	94083707	94083840	Sparki_AR_vs_IgG_macs2_homer_ovl_peak_692	38.7322
chr10	94094487	94094620	Sparki_AR_vs_IgG_macs2_homer_ovl_peak_693	12.0582
chr10	94121173	94121290	Sparki_AR_vs_IgG_macs2_homer_ovl_peak_694	20.6913
chr10	94371717	94371816	Sparki_AR_vs_IgG_macs2_homer_ovl_peak_695	6.81285
chr10	94655327	94655447	Sparki_AR_vs_IgG_macs2_homer_ovl_peak_696	20.4668
chr10	94780929	94780998	Sparki_AR_vs_IgG_macs2_homer_ovl_peak_697	5.36878
chr10	95848016	95848123	Sparki_AR_vs_IgG_macs2_homer_ovl_peak_698	15.1756
chr10	95862880	95862955	Sparki_AR_vs_IgG_macs2_homer_ovl_peak_699	4.80672
chr10	96033907	96034015	Sparki_AR_vs_IgG_macs2_homer_ovl_peak_700	5.19152
chr10	96932557	96932647	Sparki_AR_vs_IgG_macs2_homer_ovl_peak_701	10.0691
chr10	97242136	97242269	Sparki_AR_vs_IgG_macs2_homer_ovl_peak_702	8.08423
chr10	97842221	97842344	Sparki_AR_vs_IgG_macs2_homer_ovl_peak_703	37.3414
chr10	98593861	98593966	Sparki_AR_vs_IgG_macs2_homer_ovl_peak_704	6.87096
chr10	98685534	98685653	Sparki_AR_vs_IgG_macs2_homer_ovl_peak_705	7.40763
chr10	99124186	99124303	Sparki_AR_vs_IgG_macs2_homer_ovl_peak_706	12.4956
chr10	99445165	99445275	Sparki_AR_vs_IgG_macs2_homer_ovl_peak_707	8.08423
chr10	100084123	100084192	Sparki_AR_vs_IgG_macs2_homer_ovl_peak_708	8.08423
chr10	102730082	102730210	Sparki_AR_vs_IgG_macs2_homer_ovl_peak_709	2.17618
chr10	103255423	103255521	Sparki_AR_vs_IgG_macs2_homer_ovl_peak_710	11.512
chr10	104488628	104488761	Sparki_AR_vs_IgG_macs2_homer_ovl_peak_711	5.94689
chr10	104967799	104967898	Sparki_AR_vs_IgG_macs2_homer_ovl_peak_712	8.08423
chr10	105998859	105998964	Sparki_AR_vs_IgG_macs2_homer_ovl_peak_713	10.3455
chr10	106047425	106047558	Sparki_AR_vs_IgG_macs2_homer_ovl_peak_714	8.46006
chr10	106071129	106071241	Sparki_AR_vs_IgG_macs2_homer_ovl_peak_715	10.4107
chr10	107363894	107363979	Sparki_AR_vs_IgG_macs2_homer_ovl_peak_716	6.4671
chr10	107391692	107391763	Sparki_AR_vs_IgG_macs2_homer_ovl_peak_717	6.99918
chr10	107842297	107842391	Sparki_AR_vs_IgG_macs2_homer_ovl_peak_718	2.69234
chr10	109646264	109646372	Sparki_AR_vs_IgG_macs2_homer_ovl_peak_719	17.7244
chr10	109837777	109837867	Sparki_AR_vs_IgG_macs2_homer_ovl_peak_720	4.66398
chr10	110153941	110154048	Sparki_AR_vs_IgG_macs2_homer_ovl_peak_721	11.512
chr10	110316889	110317022	Sparki_AR_vs_IgG_macs2_homer_ovl_peak_722	12.7564
chr10	111160048	111160125	Sparki_AR_vs_IgG_macs2_homer_ovl_peak_723	4.93148
chr10	112069752	112069841	Sparki_AR_vs_IgG_macs2_homer_ovl_peak_724	9.19861
chr10	114626764	114626884	Sparki_AR_vs_IgG_macs2_homer_ovl_peak_725	23.0525
chr10	115820367	115820472	Sparki_AR_vs_IgG_macs2_homer_ovl_peak_726	27.617
chr10	116321616	116321728	Sparki_AR_vs_IgG_macs2_homer_ovl_peak_727	8.38466
chr10	116827712	116827829	Sparki_AR_vs_IgG_macs2_homer_ovl_peak_728	15.866
chr10	117106836	117106963	Sparki_AR_vs_IgG_macs2_homer_ovl_peak_729	18.6208
chr10	117442078	117442159	Sparki_AR_vs_IgG_macs2_homer_ovl_peak_730	6.99918
chr10	119812600	119812687	Sparki_AR_vs_IgG_macs2_homer_ovl_peak_731	11.0021
chr10	120525832	120525965	Sparki_AR_vs_IgG_macs2_homer_ovl_peak_732	11.6742
chr10	120654370	120654469	Sparki_AR_vs_IgG_macs2_homer_ovl_peak_733	10.9039
chr10	120811785	120811893	Sparki_AR_vs_IgG_macs2_homer_ovl_peak_734	18.5165
chr10	120821949	120822082	Sparki_AR_vs_IgG_macs2_homer_ovl_peak_735	91.8402
chr10	121997427	121997510	Sparki_AR_vs_IgG_macs2_homer_ovl_peak_736	12.1672
chr10	122592861	122592994	Sparki_AR_vs_IgG_macs2_homer_ovl_peak_737	17.244
chr10	123237609	123237742	Sparki_AR_vs_IgG_macs2_homer_ovl_peak_738	25.0347
chr10	125015525	125015577	Sparki_AR_vs_IgG_macs2_homer_ovl_peak_739	7.3868
chr10	125403274	125403373	Sparki_AR_vs_IgG_macs2_homer_ovl_peak_740	4.10325
chr10	125694006	125694139	Sparki_AR_vs_IgG_macs2_homer_ovl_peak_741	26.9186
chr10	125867508	125867555	Sparki_AR_vs_IgG_macs2_homer_ovl_peak_742	5.94689
chr10	125887907	125888002	Sparki_AR_vs_IgG_macs2_homer_ovl_peak_743	9.19861
chr10	126251377	126251510	Sparki_AR_vs_IgG_macs2_homer_ovl_peak_744	13.9117
chr10	126578097	126578230	Sparki_AR_vs_IgG_macs2_homer_ovl_peak_745	126.053
chr10	126913289	126913422	Sparki_AR_vs_IgG_macs2_homer_ovl_peak_746	30.6367
chr10	126913726	126913846	Sparki_AR_vs_IgG_macs2_homer_ovl_peak_747	14.2217
chr10	126929285	126929399	Sparki_AR_vs_IgG_macs2_homer_ovl_peak_748	3.82977
chr10	127006690	127006762	Sparki_AR_vs_IgG_macs2_homer_ovl_peak_749	4.66398
chr10	127228308	127228441	Sparki_AR_vs_IgG_macs2_homer_ovl_peak_750	18.0293
chr10	127278484	127278569	Sparki_AR_vs_IgG_macs2_homer_ovl_peak_751	12.4613
chr10	127331038	127331148	Sparki_AR_vs_IgG_macs2_homer_ovl_peak_752	10.352
chr10	127663310	127663385	Sparki_AR_vs_IgG_macs2_homer_ovl_peak_753	11.95
chr10	127786792	127786869	Sparki_AR_vs_IgG_macs2_homer_ovl_peak_754	3.04508
chr10	128053507	128053627	Sparki_AR_vs_IgG_macs2_homer_ovl_peak_755	36.8483
chr10	128109726	128109847	Sparki_AR_vs_IgG_macs2_homer_ovl_peak_756	18.2829
chr10	128117122	128117255	Sparki_AR_vs_IgG_macs2_homer_ovl_peak_757	6.4671
chr10	128144008	128144140	Sparki_AR_vs_IgG_macs2_homer_ovl_peak_758	17.0093
chr10	128191307	128191376	Sparki_AR_vs_IgG_macs2_homer_ovl_peak_759	3.04508
chr11	3303308	3303388	Sparki_AR_vs_IgG_macs2_homer_ovl_peak_760	7.3868
chr11	3413448	3413532	Sparki_AR_vs_IgG_macs2_homer_ovl_peak_761	6.4671
chr11	3413815	3413887	Sparki_AR_vs_IgG_macs2_homer_ovl_peak_762	5.5489
chr11	3936150	3936233	Sparki_AR_vs_IgG_macs2_homer_ovl_peak_763	5.29412
chr11	4116254	4116387	Sparki_AR_vs_IgG_macs2_homer_ovl_peak_764	25.8087
chr11	4629800	4629871	Sparki_AR_vs_IgG_macs2_homer_ovl_peak_765	5.5489
chr11	4728048	4728181	Sparki_AR_vs_IgG_macs2_homer_ovl_peak_766	11.2361
chr11	4963219	4963349	Sparki_AR_vs_IgG_macs2_homer_ovl_peak_767	14.0484
chr11	5048053	5048186	Sparki_AR_vs_IgG_macs2_homer_ovl_peak_768	41.5622
chr11	5101964	5102035	Sparki_AR_vs_IgG_macs2_homer_ovl_peak_769	4.97187
chr11	5852645	5852710	Sparki_AR_vs_IgG_macs2_homer_ovl_peak_770	10.352
chr11	6267037	6267170	Sparki_AR_vs_IgG_macs2_homer_ovl_peak_771	58.5231
chr11	6596530	6596651	Sparki_AR_vs_IgG_macs2_homer_ovl_peak_772	5.41155
chr11	6732168	6732295	Sparki_AR_vs_IgG_macs2_homer_ovl_peak_773	24.7124
chr11	7715876	7716008	Sparki_AR_vs_IgG_macs2_homer_ovl_peak_774	34.4793
chr11	8347905	8347984	Sparki_AR_vs_IgG_macs2_homer_ovl_peak_775	10.1212
chr11	8482346	8482479	Sparki_AR_vs_IgG_macs2_homer_ovl_peak_776	5.78628
chr11	8694001	8694080	Sparki_AR_vs_IgG_macs2_homer_ovl_peak_777	2.27715
chr11	8709641	8709728	Sparki_AR_vs_IgG_macs2_homer_ovl_peak_778	10.3455
chr11	8711006	8711124	Sparki_AR_vs_IgG_macs2_homer_ovl_peak_779	30.0867
chr11	8886622	8886719	Sparki_AR_vs_IgG_macs2_homer_ovl_peak_780	3.96392
chr11	11487581	11487688	Sparki_AR_vs_IgG_macs2_homer_ovl_peak_781	8.56762
chr11	11551975	11552108	Sparki_AR_vs_IgG_macs2_homer_ovl_peak_782	19.0367
chr11	11744574	11744707	Sparki_AR_vs_IgG_macs2_homer_ovl_peak_783	74.9183
chr11	13799488	13799620	Sparki_AR_vs_IgG_macs2_homer_ovl_peak_784	52.344
chr11	16984321	16984454	Sparki_AR_vs_IgG_macs2_homer_ovl_peak_785	23.4407
chr11	17069413	17069501	Sparki_AR_vs_IgG_macs2_homer_ovl_peak_786	2.76138
chr11	17251609	17251736	Sparki_AR_vs_IgG_macs2_homer_ovl_peak_787	25.676
chr11	18232008	18232141	Sparki_AR_vs_IgG_macs2_homer_ovl_peak_788	12.5352
chr11	18231716	18231849	Sparki_AR_vs_IgG_macs2_homer_ovl_peak_789	12.5352
chr11	18612630	18612763	Sparki_AR_vs_IgG_macs2_homer_ovl_peak_790	34.4724
chr11	19613175	19613308	Sparki_AR_vs_IgG_macs2_homer_ovl_peak_791	28.0835
chr11	19749949	19750030	Sparki_AR_vs_IgG_macs2_homer_ovl_peak_792	10.0906
chr11	20100919	20100988	Sparki_AR_vs_IgG_macs2_homer_ovl_peak_793	6.73696
chr11	20181111	20181189	Sparki_AR_vs_IgG_macs2_homer_ovl_peak_794	4.13783
chr11	20208284	20208417	Sparki_AR_vs_IgG_macs2_homer_ovl_peak_795	23.491
chr11	20364557	20364635	Sparki_AR_vs_IgG_macs2_homer_ovl_peak_796	2.76138
chr11	20759180	20759285	Sparki_AR_vs_IgG_macs2_homer_ovl_peak_797	8.25702
chr11	20965788	20965912	Sparki_AR_vs_IgG_macs2_homer_ovl_peak_798	13.928
chr11	21059957	21060090	Sparki_AR_vs_IgG_macs2_homer_ovl_peak_799	21.2668
chr11	21176344	21176469	Sparki_AR_vs_IgG_macs2_homer_ovl_peak_800	34.4724
chr11	21333884	21333953	Sparki_AR_vs_IgG_macs2_homer_ovl_peak_801	3.05371
chr11	22529159	22529281	Sparki_AR_vs_IgG_macs2_homer_ovl_peak_802	12.5352
chr11	22576730	22576826	Sparki_AR_vs_IgG_macs2_homer_ovl_peak_803	9.19861
chr11	23755574	23755655	Sparki_AR_vs_IgG_macs2_homer_ovl_peak_804	9.62267
chr11	25490374	25490459	Sparki_AR_vs_IgG_macs2_homer_ovl_peak_805	3.04508
chr11	25909914	25909949	Sparki_AR_vs_IgG_macs2_homer_ovl_peak_806	3.95093
chr11	28322990	28323116	Sparki_AR_vs_IgG_macs2_homer_ovl_peak_807	52.344
chr11	28595076	28595180	Sparki_AR_vs_IgG_macs2_homer_ovl_peak_808	27.1147
chr11	28952794	28952925	Sparki_AR_vs_IgG_macs2_homer_ovl_peak_809	30.4528
chr11	29803039	29803133	Sparki_AR_vs_IgG_macs2_homer_ovl_peak_810	6.78999
chr11	30417204	30417330	Sparki_AR_vs_IgG_macs2_homer_ovl_peak_811	16.4436
chr11	30671455	30671545	Sparki_AR_vs_IgG_macs2_homer_ovl_peak_812	6.54282
chr11	31294244	31294361	Sparki_AR_vs_IgG_macs2_homer_ovl_peak_813	8.08423
chr11	31381392	31381479	Sparki_AR_vs_IgG_macs2_homer_ovl_peak_814	6.32407
chr11	31455108	31455232	Sparki_AR_vs_IgG_macs2_homer_ovl_peak_815	8.07707
chr11	31491884	31492017	Sparki_AR_vs_IgG_macs2_homer_ovl_peak_816	35.3056
chr11	31493760	31493883	Sparki_AR_vs_IgG_macs2_homer_ovl_peak_817	34.964
chr11	31667780	31667864	Sparki_AR_vs_IgG_macs2_homer_ovl_peak_818	9.19861
chr11	31698143	31698253	Sparki_AR_vs_IgG_macs2_homer_ovl_peak_819	6.87096
chr11	31701776	31701909	Sparki_AR_vs_IgG_macs2_homer_ovl_peak_820	40.3413
chr11	32114914	32115035	Sparki_AR_vs_IgG_macs2_homer_ovl_peak_821	7.80466
chr11	32134154	32134238	Sparki_AR_vs_IgG_macs2_homer_ovl_peak_822	5.5489
chr11	32145184	32145317	Sparki_AR_vs_IgG_macs2_homer_ovl_peak_823	8.27235
chr11	32288071	32288165	Sparki_AR_vs_IgG_macs2_homer_ovl_peak_824	13.3959
chr11	32522291	32522421	Sparki_AR_vs_IgG_macs2_homer_ovl_peak_825	55.1292
chr11	32523319	32523435	Sparki_AR_vs_IgG_macs2_homer_ovl_peak_826	21.4875
chr11	32808659	32808735	Sparki_AR_vs_IgG_macs2_homer_ovl_peak_827	6.61679
chr11	32863630	32863762	Sparki_AR_vs_IgG_macs2_homer_ovl_peak_828	19.0367
chr11	33662069	33662147	Sparki_AR_vs_IgG_macs2_homer_ovl_peak_829	7.36156
chr11	33671695	33671778	Sparki_AR_vs_IgG_macs2_homer_ovl_peak_830	11.3534
chr11	33686714	33686824	Sparki_AR_vs_IgG_macs2_homer_ovl_peak_831	6.53481
chr11	33773036	33773121	Sparki_AR_vs_IgG_macs2_homer_ovl_peak_832	9.9256
chr11	33782833	33782955	Sparki_AR_vs_IgG_macs2_homer_ovl_peak_833	24.6126
chr11	34058950	34059059	Sparki_AR_vs_IgG_macs2_homer_ovl_peak_834	15.4458
chr11	34092331	34092456	Sparki_AR_vs_IgG_macs2_homer_ovl_peak_835	3.04508
chr11	34585146	34585241	Sparki_AR_vs_IgG_macs2_homer_ovl_peak_836	29.2453
chr11	34638430	34638563	Sparki_AR_vs_IgG_macs2_homer_ovl_peak_837	37.3414
chr11	34659388	34659484	Sparki_AR_vs_IgG_macs2_homer_ovl_peak_838	7.40763
chr11	35095709	35095825	Sparki_AR_vs_IgG_macs2_homer_ovl_peak_839	10.3455
chr11	35452939	35453072	Sparki_AR_vs_IgG_macs2_homer_ovl_peak_840	8.46006
chr11	35474322	35474455	Sparki_AR_vs_IgG_macs2_homer_ovl_peak_841	52.9501
chr11	35512558	35512691	Sparki_AR_vs_IgG_macs2_homer_ovl_peak_842	79.0054
chr11	35624918	35625047	Sparki_AR_vs_IgG_macs2_homer_ovl_peak_843	2.72129
chr11	35698118	35698216	Sparki_AR_vs_IgG_macs2_homer_ovl_peak_844	5.94689
chr11	35746131	35746254	Sparki_AR_vs_IgG_macs2_homer_ovl_peak_845	21.4875
chr11	35835110	35835243	Sparki_AR_vs_IgG_macs2_homer_ovl_peak_846	65.5079
chr11	36145448	36145552	Sparki_AR_vs_IgG_macs2_homer_ovl_peak_847	12.7122
chr11	36740034	36740134	Sparki_AR_vs_IgG_macs2_homer_ovl_peak_848	8.38466
chr11	40260480	40260553	Sparki_AR_vs_IgG_macs2_homer_ovl_peak_849	5.94689
chr11	42951984	42952114	Sparki_AR_vs_IgG_macs2_homer_ovl_peak_850	18.6879
chr11	43344515	43344648	Sparki_AR_vs_IgG_macs2_homer_ovl_peak_851	59.2375
chr11	43771817	43771950	Sparki_AR_vs_IgG_macs2_homer_ovl_peak_852	6.46132
chr11	44020108	44020217	Sparki_AR_vs_IgG_macs2_homer_ovl_peak_853	14.8429
chr11	44346888	44346966	Sparki_AR_vs_IgG_macs2_homer_ovl_peak_854	7.40763
chr11	44349011	44349080	Sparki_AR_vs_IgG_macs2_homer_ovl_peak_855	5.69651
chr11	45756871	45756936	Sparki_AR_vs_IgG_macs2_homer_ovl_peak_856	10.3455
chr11	45777316	45777413	Sparki_AR_vs_IgG_macs2_homer_ovl_peak_857	25.3705
chr11	46107133	46107161	Sparki_AR_vs_IgG_macs2_homer_ovl_peak_858	2.45336
chr11	47449701	47449818	Sparki_AR_vs_IgG_macs2_homer_ovl_peak_859	13.6522
chr11	48640452	48640538	Sparki_AR_vs_IgG_macs2_homer_ovl_peak_860	10.6221
chr11	48651501	48651618	Sparki_AR_vs_IgG_macs2_homer_ovl_peak_861	6.2495
chr11	48799644	48799770	Sparki_AR_vs_IgG_macs2_homer_ovl_peak_862	14.6427
chr11	48871515	48871628	Sparki_AR_vs_IgG_macs2_homer_ovl_peak_863	16.5147
chr11	48907320	48907429	Sparki_AR_vs_IgG_macs2_homer_ovl_peak_864	16.4436
chr11	48998562	48998644	Sparki_AR_vs_IgG_macs2_homer_ovl_peak_865	11.512
chr11	49696793	49696862	Sparki_AR_vs_IgG_macs2_homer_ovl_peak_866	4.86146
chr11	49813842	49813946	Sparki_AR_vs_IgG_macs2_homer_ovl_peak_867	11.9709
chr11	49961289	49961421	Sparki_AR_vs_IgG_macs2_homer_ovl_peak_868	28.654
chr11	50212364	50212497	Sparki_AR_vs_IgG_macs2_homer_ovl_peak_869	4.14736
chr11	50219457	50219567	Sparki_AR_vs_IgG_macs2_homer_ovl_peak_870	6.53481
chr11	50323469	50323571	Sparki_AR_vs_IgG_macs2_homer_ovl_peak_871	11.512
chr11	51392774	51392893	Sparki_AR_vs_IgG_macs2_homer_ovl_peak_872	3.05371
chr11	51449295	51449411	Sparki_AR_vs_IgG_macs2_homer_ovl_peak_873	10.1408
chr11	51606750	51606883	Sparki_AR_vs_IgG_macs2_homer_ovl_peak_874	22.1036
chr11	51638426	51638545	Sparki_AR_vs_IgG_macs2_homer_ovl_peak_875	12.7779
chr11	51672064	51672167	Sparki_AR_vs_IgG_macs2_homer_ovl_peak_876	2.17618
chr11	51687828	51687961	Sparki_AR_vs_IgG_macs2_homer_ovl_peak_877	14.5317
chr11	51695082	51695207	Sparki_AR_vs_IgG_macs2_homer_ovl_peak_878	18.4513
chr11	51729628	51729761	Sparki_AR_vs_IgG_macs2_homer_ovl_peak_879	42.7622
chr11	52437970	52438079	Sparki_AR_vs_IgG_macs2_homer_ovl_peak_880	11.1534
chr11	53114568	53114678	Sparki_AR_vs_IgG_macs2_homer_ovl_peak_881	7.66132
chr11	53268776	53268897	Sparki_AR_vs_IgG_macs2_homer_ovl_peak_882	2.76138
chr11	53284143	53284270	Sparki_AR_vs_IgG_macs2_homer_ovl_peak_883	3.82977
chr11	53700385	53700483	Sparki_AR_vs_IgG_macs2_homer_ovl_peak_884	7.66753
chr11	53717770	53717856	Sparki_AR_vs_IgG_macs2_homer_ovl_peak_885	8.46006
chr11	53926633	53926751	Sparki_AR_vs_IgG_macs2_homer_ovl_peak_886	15.7909
chr11	53940296	53940419	Sparki_AR_vs_IgG_macs2_homer_ovl_peak_887	8.83877
chr11	54440145	54440273	Sparki_AR_vs_IgG_macs2_homer_ovl_peak_888	37.3414
chr11	54649803	54649921	Sparki_AR_vs_IgG_macs2_homer_ovl_peak_889	11.4653
chr11	54745060	54745193	Sparki_AR_vs_IgG_macs2_homer_ovl_peak_890	111.739
chr11	54769370	54769469	Sparki_AR_vs_IgG_macs2_homer_ovl_peak_891	3.57395
chr11	54772539	54772660	Sparki_AR_vs_IgG_macs2_homer_ovl_peak_892	6.96702
chr11	55064265	55064398	Sparki_AR_vs_IgG_macs2_homer_ovl_peak_893	26.7564
chr11	56058728	56058816	Sparki_AR_vs_IgG_macs2_homer_ovl_peak_894	7.3868
chr11	56083531	56083664	Sparki_AR_vs_IgG_macs2_homer_ovl_peak_895	23.491
chr11	57385066	57385172	Sparki_AR_vs_IgG_macs2_homer_ovl_peak_896	11.512
chr11	57465583	57465716	Sparki_AR_vs_IgG_macs2_homer_ovl_peak_897	97.1046
chr11	57494112	57494202	Sparki_AR_vs_IgG_macs2_homer_ovl_peak_898	2.23204
chr11	57504517	57504650	Sparki_AR_vs_IgG_macs2_homer_ovl_peak_899	45.7155
chr11	57774855	57774924	Sparki_AR_vs_IgG_macs2_homer_ovl_peak_900	3.96392
chr11	57906843	57906956	Sparki_AR_vs_IgG_macs2_homer_ovl_peak_901	22.3604
chr11	57911225	57911297	Sparki_AR_vs_IgG_macs2_homer_ovl_peak_902	7.03783
chr11	58077929	58078062	Sparki_AR_vs_IgG_macs2_homer_ovl_peak_903	24.6126
chr11	58672011	58672109	Sparki_AR_vs_IgG_macs2_homer_ovl_peak_904	5.71589
chr11	58794343	58794473	Sparki_AR_vs_IgG_macs2_homer_ovl_peak_905	19.0934
chr11	58959066	58959186	Sparki_AR_vs_IgG_macs2_homer_ovl_peak_906	15.5623
chr11	59137379	59137497	Sparki_AR_vs_IgG_macs2_homer_ovl_peak_907	2.17618
chr11	59548114	59548211	Sparki_AR_vs_IgG_macs2_homer_ovl_peak_908	38.0139
chr11	59774427	59774560	Sparki_AR_vs_IgG_macs2_homer_ovl_peak_909	36.532
chr11	59775071	59775201	Sparki_AR_vs_IgG_macs2_homer_ovl_peak_910	30.4528
chr11	59825121	59825193	Sparki_AR_vs_IgG_macs2_homer_ovl_peak_911	4.64842
chr11	59906581	59906704	Sparki_AR_vs_IgG_macs2_homer_ovl_peak_912	22.3727
chr11	60217338	60217426	Sparki_AR_vs_IgG_macs2_homer_ovl_peak_913	14.4521
chr11	60392622	60392732	Sparki_AR_vs_IgG_macs2_homer_ovl_peak_914	8.83877
chr11	60399225	60399333	Sparki_AR_vs_IgG_macs2_homer_ovl_peak_915	19.9119
chr11	60874227	60874307	Sparki_AR_vs_IgG_macs2_homer_ovl_peak_916	4.27912
chr11	60959060	60959193	Sparki_AR_vs_IgG_macs2_homer_ovl_peak_917	36.8483
chr11	61404109	61404242	Sparki_AR_vs_IgG_macs2_homer_ovl_peak_918	11.395
chr11	61467810	61467877	Sparki_AR_vs_IgG_macs2_homer_ovl_peak_919	9.29241
chr11	61481527	61481648	Sparki_AR_vs_IgG_macs2_homer_ovl_peak_920	29.3033
chr11	61526727	61526816	Sparki_AR_vs_IgG_macs2_homer_ovl_peak_921	5.53484
chr11	61663173	61663280	Sparki_AR_vs_IgG_macs2_homer_ovl_peak_922	6.4671
chr11	61768849	61768942	Sparki_AR_vs_IgG_macs2_homer_ovl_peak_923	15.1672
chr11	62640018	62640102	Sparki_AR_vs_IgG_macs2_homer_ovl_peak_924	6.99918
chr11	62804447	62804580	Sparki_AR_vs_IgG_macs2_homer_ovl_peak_925	19.3536
chr11	62821669	62821761	Sparki_AR_vs_IgG_macs2_homer_ovl_peak_926	4.28769
chr11	62949919	62950052	Sparki_AR_vs_IgG_macs2_homer_ovl_peak_927	18.0293
chr11	63350840	63350916	Sparki_AR_vs_IgG_macs2_homer_ovl_peak_928	7.40763
chr11	63399083	63399204	Sparki_AR_vs_IgG_macs2_homer_ovl_peak_929	27.8375
chr11	63433764	63433835	Sparki_AR_vs_IgG_macs2_homer_ovl_peak_930	2.27715
chr11	63556076	63556160	Sparki_AR_vs_IgG_macs2_homer_ovl_peak_931	6.53481
chr11	63677385	63677506	Sparki_AR_vs_IgG_macs2_homer_ovl_peak_932	31.9566
chr11	63754132	63754265	Sparki_AR_vs_IgG_macs2_homer_ovl_peak_933	50.9749
chr11	63783197	63783305	Sparki_AR_vs_IgG_macs2_homer_ovl_peak_934	6.87096
chr11	63837391	63837491	Sparki_AR_vs_IgG_macs2_homer_ovl_peak_935	11.0179
chr11	63855937	63856008	Sparki_AR_vs_IgG_macs2_homer_ovl_peak_936	3.82977
chr11	63904775	63904896	Sparki_AR_vs_IgG_macs2_homer_ovl_peak_937	21.6978
chr11	63953081	63953197	Sparki_AR_vs_IgG_macs2_homer_ovl_peak_938	9.19861
chr11	63966713	63966827	Sparki_AR_vs_IgG_macs2_homer_ovl_peak_939	19.3536
chr11	64047134	64047249	Sparki_AR_vs_IgG_macs2_homer_ovl_peak_940	15.1756
chr11	64350797	64350930	Sparki_AR_vs_IgG_macs2_homer_ovl_peak_941	21.7622
chr11	64464132	64464244	Sparki_AR_vs_IgG_macs2_homer_ovl_peak_942	7.87959
chr11	64909785	64909891	Sparki_AR_vs_IgG_macs2_homer_ovl_peak_943	8.30754
chr11	64933832	64933901	Sparki_AR_vs_IgG_macs2_homer_ovl_peak_944	3.82977
chr11	65181456	65181576	Sparki_AR_vs_IgG_macs2_homer_ovl_peak_945	24.234
chr11	65650491	65650582	Sparki_AR_vs_IgG_macs2_homer_ovl_peak_946	11.512
chr11	66035827	66035960	Sparki_AR_vs_IgG_macs2_homer_ovl_peak_947	40.7318
chr11	66043159	66043264	Sparki_AR_vs_IgG_macs2_homer_ovl_peak_948	11.512
chr11	66696073	66696206	Sparki_AR_vs_IgG_macs2_homer_ovl_peak_949	68.6326
chr11	66783339	66783472	Sparki_AR_vs_IgG_macs2_homer_ovl_peak_950	15.5623
chr11	67328761	67328844	Sparki_AR_vs_IgG_macs2_homer_ovl_peak_951	4.93148
chr11	67481282	67481415	Sparki_AR_vs_IgG_macs2_homer_ovl_peak_952	120.549
chr11	67762047	67762180	Sparki_AR_vs_IgG_macs2_homer_ovl_peak_953	105.993
chr11	67932966	67933096	Sparki_AR_vs_IgG_macs2_homer_ovl_peak_954	22.9924
chr11	68445663	68445736	Sparki_AR_vs_IgG_macs2_homer_ovl_peak_955	7.3868
chr11	68478770	68478900	Sparki_AR_vs_IgG_macs2_homer_ovl_peak_956	19.4571
chr11	68736783	68736916	Sparki_AR_vs_IgG_macs2_homer_ovl_peak_957	46.539
chr11	68788276	68788346	Sparki_AR_vs_IgG_macs2_homer_ovl_peak_958	4.93148
chr11	68794477	68794548	Sparki_AR_vs_IgG_macs2_homer_ovl_peak_959	3.82977
chr11	68910523	68910656	Sparki_AR_vs_IgG_macs2_homer_ovl_peak_960	119.017
chr11	68912855	68912988	Sparki_AR_vs_IgG_macs2_homer_ovl_peak_961	101.814
chr11	68961194	68961327	Sparki_AR_vs_IgG_macs2_homer_ovl_peak_962	13.6925
chr11	68967497	68967570	Sparki_AR_vs_IgG_macs2_homer_ovl_peak_963	7.57827
chr11	69242919	69243048	Sparki_AR_vs_IgG_macs2_homer_ovl_peak_964	18.08
chr11	69297795	69297928	Sparki_AR_vs_IgG_macs2_homer_ovl_peak_965	15.1756
chr11	69762354	69762424	Sparki_AR_vs_IgG_macs2_homer_ovl_peak_966	3.06703
chr11	69813998	69814047	Sparki_AR_vs_IgG_macs2_homer_ovl_peak_967	3.89543
chr11	70071401	70071475	Sparki_AR_vs_IgG_macs2_homer_ovl_peak_968	6.91489
chr11	70102790	70102870	Sparki_AR_vs_IgG_macs2_homer_ovl_peak_969	5.5489
chr11	70599304	70599373	Sparki_AR_vs_IgG_macs2_homer_ovl_peak_970	4.43181
chr11	71133267	71133400	Sparki_AR_vs_IgG_macs2_homer_ovl_peak_971	11.512
chr11	71976243	71976338	Sparki_AR_vs_IgG_macs2_homer_ovl_peak_972	11.512
chr11	72101757	72101890	Sparki_AR_vs_IgG_macs2_homer_ovl_peak_973	98.3849
chr11	72203101	72203234	Sparki_AR_vs_IgG_macs2_homer_ovl_peak_974	10.4107
chr11	72380384	72380509	Sparki_AR_vs_IgG_macs2_homer_ovl_peak_975	28.498
chr11	72926333	72926437	Sparki_AR_vs_IgG_macs2_homer_ovl_peak_976	18.3371
chr11	72990918	72990991	Sparki_AR_vs_IgG_macs2_homer_ovl_peak_977	5.71589
chr11	74664618	74664751	Sparki_AR_vs_IgG_macs2_homer_ovl_peak_978	8.55822
chr11	74739774	74739864	Sparki_AR_vs_IgG_macs2_homer_ovl_peak_979	2.80199
chr11	75081303	75081436	Sparki_AR_vs_IgG_macs2_homer_ovl_peak_980	38.2918
chr11	75119587	75119681	Sparki_AR_vs_IgG_macs2_homer_ovl_peak_981	6.4671
chr11	75252937	75253051	Sparki_AR_vs_IgG_macs2_homer_ovl_peak_982	30.0369
chr11	75268593	75268666	Sparki_AR_vs_IgG_macs2_homer_ovl_peak_983	4.54844
chr11	75433982	75434096	Sparki_AR_vs_IgG_macs2_homer_ovl_peak_984	4.99658
chr11	75465108	75465179	Sparki_AR_vs_IgG_macs2_homer_ovl_peak_985	3.82977
chr11	75610156	75610185	Sparki_AR_vs_IgG_macs2_homer_ovl_peak_986	5.36084
chr11	75658007	75658109	Sparki_AR_vs_IgG_macs2_homer_ovl_peak_987	7.40763
chr11	75718695	75718806	Sparki_AR_vs_IgG_macs2_homer_ovl_peak_988	3.06703
chr11	75739792	75739900	Sparki_AR_vs_IgG_macs2_homer_ovl_peak_989	3.8093
chr11	75778272	75778405	Sparki_AR_vs_IgG_macs2_homer_ovl_peak_990	13.0647
chr11	75962533	75962666	Sparki_AR_vs_IgG_macs2_homer_ovl_peak_991	11.8904
chr11	76110861	76110950	Sparki_AR_vs_IgG_macs2_homer_ovl_peak_992	12.9409
chr11	76204335	76204439	Sparki_AR_vs_IgG_macs2_homer_ovl_peak_993	10.9329
chr11	76362465	76362548	Sparki_AR_vs_IgG_macs2_homer_ovl_peak_994	7.66132
chr11	76370740	76370819	Sparki_AR_vs_IgG_macs2_homer_ovl_peak_995	3.95668
chr11	76523264	76523394	Sparki_AR_vs_IgG_macs2_homer_ovl_peak_996	34.7652
chr11	76938192	76938325	Sparki_AR_vs_IgG_macs2_homer_ovl_peak_997	57.685
chr11	77763899	77764010	Sparki_AR_vs_IgG_macs2_homer_ovl_peak_998	17.0093
chr11	78248309	78248429	Sparki_AR_vs_IgG_macs2_homer_ovl_peak_999	9.65975
chr11	78585248	78585350	Sparki_AR_vs_IgG_macs2_homer_ovl_peak_1000	3.89543
chr11	78996503	78996586	Sparki_AR_vs_IgG_macs2_homer_ovl_peak_1001	7.813
chr11	79105691	79105786	Sparki_AR_vs_IgG_macs2_homer_ovl_peak_1002	2.49209
chr11	79133555	79133672	Sparki_AR_vs_IgG_macs2_homer_ovl_peak_1003	22.8864
chr11	79452751	79452828	Sparki_AR_vs_IgG_macs2_homer_ovl_peak_1004	11.8113
chr11	79466509	79466602	Sparki_AR_vs_IgG_macs2_homer_ovl_peak_1005	4.80672
chr11	79643364	79643479	Sparki_AR_vs_IgG_macs2_homer_ovl_peak_1006	9.08183
chr11	79961997	79962106	Sparki_AR_vs_IgG_macs2_homer_ovl_peak_1007	7.6553
chr11	80298056	80298189	Sparki_AR_vs_IgG_macs2_homer_ovl_peak_1008	18.2536
chr11	80788220	80788353	Sparki_AR_vs_IgG_macs2_homer_ovl_peak_1009	10.3463
chr11	81458146	81458279	Sparki_AR_vs_IgG_macs2_homer_ovl_peak_1010	25.4901
chr11	81460470	81460603	Sparki_AR_vs_IgG_macs2_homer_ovl_peak_1011	15.2049
chr11	81477697	81477800	Sparki_AR_vs_IgG_macs2_homer_ovl_peak_1012	23.2602
chr11	82072809	82072909	Sparki_AR_vs_IgG_macs2_homer_ovl_peak_1013	3.96392
chr11	83211264	83211373	Sparki_AR_vs_IgG_macs2_homer_ovl_peak_1014	14.7361
chr11	83681680	83681813	Sparki_AR_vs_IgG_macs2_homer_ovl_peak_1015	24.6126
chr11	83752176	83752302	Sparki_AR_vs_IgG_macs2_homer_ovl_peak_1016	25.5542
chr11	83885818	83885917	Sparki_AR_vs_IgG_macs2_homer_ovl_peak_1017	7.94146
chr11	83923220	83923320	Sparki_AR_vs_IgG_macs2_homer_ovl_peak_1018	17.244
chr11	84394916	84395036	Sparki_AR_vs_IgG_macs2_homer_ovl_peak_1019	2.17618
chr11	84441263	84441373	Sparki_AR_vs_IgG_macs2_homer_ovl_peak_1020	12.7779
chr11	84736012	84736142	Sparki_AR_vs_IgG_macs2_homer_ovl_peak_1021	18.0293
chr11	85066596	85066695	Sparki_AR_vs_IgG_macs2_homer_ovl_peak_1022	22.3604
chr11	85283695	85283765	Sparki_AR_vs_IgG_macs2_homer_ovl_peak_1023	8.38466
chr11	85305759	85305869	Sparki_AR_vs_IgG_macs2_homer_ovl_peak_1024	9.19861
chr11	85547171	85547304	Sparki_AR_vs_IgG_macs2_homer_ovl_peak_1025	12.9195
chr11	85613912	85614045	Sparki_AR_vs_IgG_macs2_homer_ovl_peak_1026	15.5281
chr11	85660263	85660384	Sparki_AR_vs_IgG_macs2_homer_ovl_peak_1027	6.58735
chr11	86387424	86387557	Sparki_AR_vs_IgG_macs2_homer_ovl_peak_1028	22.8305
chr11	86409764	86409897	Sparki_AR_vs_IgG_macs2_homer_ovl_peak_1029	31.65
chr11	86615156	86615196	Sparki_AR_vs_IgG_macs2_homer_ovl_peak_1030	8.08423
chr11	86704261	86704344	Sparki_AR_vs_IgG_macs2_homer_ovl_peak_1031	6.58735
chr11	86839049	86839147	Sparki_AR_vs_IgG_macs2_homer_ovl_peak_1032	16.1748
chr11	86853763	86853842	Sparki_AR_vs_IgG_macs2_homer_ovl_peak_1033	3.05371
chr11	86877086	86877219	Sparki_AR_vs_IgG_macs2_homer_ovl_peak_1034	18.9922
chr11	87057632	87057763	Sparki_AR_vs_IgG_macs2_homer_ovl_peak_1035	12.2505
chr11	87180652	87180743	Sparki_AR_vs_IgG_macs2_homer_ovl_peak_1036	6.4671
chr11	87199289	87199403	Sparki_AR_vs_IgG_macs2_homer_ovl_peak_1037	13.6288
chr11	87538638	87538744	Sparki_AR_vs_IgG_macs2_homer_ovl_peak_1038	20.1747
chr11	87902356	87902472	Sparki_AR_vs_IgG_macs2_homer_ovl_peak_1039	14.6427
chr11	87927112	87927245	Sparki_AR_vs_IgG_macs2_homer_ovl_peak_1040	92.5217
chr11	88294936	88295018	Sparki_AR_vs_IgG_macs2_homer_ovl_peak_1041	2.51619
chr11	88328228	88328355	Sparki_AR_vs_IgG_macs2_homer_ovl_peak_1042	4.66398
chr11	88464876	88464958	Sparki_AR_vs_IgG_macs2_homer_ovl_peak_1043	11.0021
chr11	88570064	88570186	Sparki_AR_vs_IgG_macs2_homer_ovl_peak_1044	12.5352
chr11	88713902	88714029	Sparki_AR_vs_IgG_macs2_homer_ovl_peak_1045	34.3019
chr11	88829564	88829674	Sparki_AR_vs_IgG_macs2_homer_ovl_peak_1046	6.21418
chr11	89048807	89048902	Sparki_AR_vs_IgG_macs2_homer_ovl_peak_1047	6.53481
chr11	89282486	89282604	Sparki_AR_vs_IgG_macs2_homer_ovl_peak_1048	24.4322
chr11	89403740	89403843	Sparki_AR_vs_IgG_macs2_homer_ovl_peak_1049	8.36043
chr11	89762831	89762904	Sparki_AR_vs_IgG_macs2_homer_ovl_peak_1050	3.8397
chr11	90075649	90075716	Sparki_AR_vs_IgG_macs2_homer_ovl_peak_1051	6.54282
chr11	90145089	90145188	Sparki_AR_vs_IgG_macs2_homer_ovl_peak_1052	2.76138
chr11	94033118	94033251	Sparki_AR_vs_IgG_macs2_homer_ovl_peak_1053	31.65
chr11	94094884	94094978	Sparki_AR_vs_IgG_macs2_homer_ovl_peak_1054	7.54288
chr11	94251927	94252005	Sparki_AR_vs_IgG_macs2_homer_ovl_peak_1055	7.54288
chr11	94361236	94361313	Sparki_AR_vs_IgG_macs2_homer_ovl_peak_1056	3.04508
chr11	94387183	94387316	Sparki_AR_vs_IgG_macs2_homer_ovl_peak_1057	42.9926
chr11	94428661	94428791	Sparki_AR_vs_IgG_macs2_homer_ovl_peak_1058	18.1749
chr11	94534951	94535029	Sparki_AR_vs_IgG_macs2_homer_ovl_peak_1059	3.62102
chr11	94576382	94576515	Sparki_AR_vs_IgG_macs2_homer_ovl_peak_1060	70.8394
chr11	94859609	94859720	Sparki_AR_vs_IgG_macs2_homer_ovl_peak_1061	7.3868
chr11	94887403	94887536	Sparki_AR_vs_IgG_macs2_homer_ovl_peak_1062	22.3727
chr11	94893166	94893284	Sparki_AR_vs_IgG_macs2_homer_ovl_peak_1063	10.4066
chr11	94906196	94906288	Sparki_AR_vs_IgG_macs2_homer_ovl_peak_1064	7.87959
chr11	94966425	94966529	Sparki_AR_vs_IgG_macs2_homer_ovl_peak_1065	18.0293
chr11	95060861	95060975	Sparki_AR_vs_IgG_macs2_homer_ovl_peak_1066	4.65276
chr11	95314102	95314231	Sparki_AR_vs_IgG_macs2_homer_ovl_peak_1067	12.5352
chr11	95347184	95347253	Sparki_AR_vs_IgG_macs2_homer_ovl_peak_1068	4.93148
chr11	95542079	95542183	Sparki_AR_vs_IgG_macs2_homer_ovl_peak_1069	16.9779
chr11	95831760	95831871	Sparki_AR_vs_IgG_macs2_homer_ovl_peak_1070	5.75257
chr11	95992127	95992185	Sparki_AR_vs_IgG_macs2_homer_ovl_peak_1071	3.95668
chr11	96276278	96276339	Sparki_AR_vs_IgG_macs2_homer_ovl_peak_1072	5.5489
chr11	96417491	96417560	Sparki_AR_vs_IgG_macs2_homer_ovl_peak_1073	3.05371
chr11	96507818	96507951	Sparki_AR_vs_IgG_macs2_homer_ovl_peak_1074	5.5489
chr11	96529435	96529518	Sparki_AR_vs_IgG_macs2_homer_ovl_peak_1075	2.27715
chr11	96597878	96598011	Sparki_AR_vs_IgG_macs2_homer_ovl_peak_1076	44.4673
chr11	96686418	96686533	Sparki_AR_vs_IgG_macs2_homer_ovl_peak_1077	11.95
chr11	96793081	96793214	Sparki_AR_vs_IgG_macs2_homer_ovl_peak_1078	22.5158
chr11	96887518	96887622	Sparki_AR_vs_IgG_macs2_homer_ovl_peak_1079	5.5489
chr11	96922430	96922559	Sparki_AR_vs_IgG_macs2_homer_ovl_peak_1080	14.8429
chr11	96999885	97000009	Sparki_AR_vs_IgG_macs2_homer_ovl_peak_1081	15.866
chr11	97170872	97170990	Sparki_AR_vs_IgG_macs2_homer_ovl_peak_1082	11.95
chr11	97766209	97766279	Sparki_AR_vs_IgG_macs2_homer_ovl_peak_1083	6.93845
chr11	97910551	97910684	Sparki_AR_vs_IgG_macs2_homer_ovl_peak_1084	37.8077
chr11	98169799	98169890	Sparki_AR_vs_IgG_macs2_homer_ovl_peak_1085	3.05371
chr11	98247322	98247455	Sparki_AR_vs_IgG_macs2_homer_ovl_peak_1086	21.8986
chr11	98268143	98268253	Sparki_AR_vs_IgG_macs2_homer_ovl_peak_1087	5.71589
chr11	98600032	98600128	Sparki_AR_vs_IgG_macs2_homer_ovl_peak_1088	13.928
chr11	98615659	98615792	Sparki_AR_vs_IgG_macs2_homer_ovl_peak_1089	36.8483
chr11	98621976	98622073	Sparki_AR_vs_IgG_macs2_homer_ovl_peak_1090	4.92733
chr11	98815911	98815986	Sparki_AR_vs_IgG_macs2_homer_ovl_peak_1091	6.55032
chr11	98817315	98817416	Sparki_AR_vs_IgG_macs2_homer_ovl_peak_1092	49.122
chr11	98988467	98988585	Sparki_AR_vs_IgG_macs2_homer_ovl_peak_1093	5.5489
chr11	99316183	99316316	Sparki_AR_vs_IgG_macs2_homer_ovl_peak_1094	38.0139
chr11	99608594	99608726	Sparki_AR_vs_IgG_macs2_homer_ovl_peak_1095	20.7791
chr11	99924587	99924673	Sparki_AR_vs_IgG_macs2_homer_ovl_peak_1096	2.27715
chr11	99957998	99958100	Sparki_AR_vs_IgG_macs2_homer_ovl_peak_1097	6.53481
chr11	99961674	99961783	Sparki_AR_vs_IgG_macs2_homer_ovl_peak_1098	4.13783
chr11	100245362	100245473	Sparki_AR_vs_IgG_macs2_homer_ovl_peak_1099	13.9093
chr11	100362049	100362182	Sparki_AR_vs_IgG_macs2_homer_ovl_peak_1100	45.3781
chr11	100366028	100366161	Sparki_AR_vs_IgG_macs2_homer_ovl_peak_1101	73.8176
chr11	100380820	100380953	Sparki_AR_vs_IgG_macs2_homer_ovl_peak_1102	41.0558
chr11	100615787	100615860	Sparki_AR_vs_IgG_macs2_homer_ovl_peak_1103	2.72129
chr11	100679835	100679910	Sparki_AR_vs_IgG_macs2_homer_ovl_peak_1104	3.48155
chr11	100715736	100715861	Sparki_AR_vs_IgG_macs2_homer_ovl_peak_1105	41.0633
chr11	100895565	100895693	Sparki_AR_vs_IgG_macs2_homer_ovl_peak_1106	31.2106
chr11	100953611	100953740	Sparki_AR_vs_IgG_macs2_homer_ovl_peak_1107	25.4901
chr11	101117756	101117877	Sparki_AR_vs_IgG_macs2_homer_ovl_peak_1108	12.5352
chr11	101153974	101154043	Sparki_AR_vs_IgG_macs2_homer_ovl_peak_1109	5.36084
chr11	101222133	101222218	Sparki_AR_vs_IgG_macs2_homer_ovl_peak_1110	5.13645
chr11	101309920	101310053	Sparki_AR_vs_IgG_macs2_homer_ovl_peak_1111	70.5495
chr11	101519484	101519576	Sparki_AR_vs_IgG_macs2_homer_ovl_peak_1112	5.30893
chr11	101561893	101562024	Sparki_AR_vs_IgG_macs2_homer_ovl_peak_1113	11.0015
chr11	101957470	101957539	Sparki_AR_vs_IgG_macs2_homer_ovl_peak_1114	3.82518
chr11	102294259	102294365	Sparki_AR_vs_IgG_macs2_homer_ovl_peak_1115	10.4113
chr11	102371629	102371758	Sparki_AR_vs_IgG_macs2_homer_ovl_peak_1116	9.19861
chr11	102576720	102576848	Sparki_AR_vs_IgG_macs2_homer_ovl_peak_1117	10.4107
chr11	102896466	102896591	Sparki_AR_vs_IgG_macs2_homer_ovl_peak_1118	8.25702
chr11	103216737	103216806	Sparki_AR_vs_IgG_macs2_homer_ovl_peak_1119	4.48925
chr11	103797698	103797831	Sparki_AR_vs_IgG_macs2_homer_ovl_peak_1120	47.7888
chr11	104940785	104940918	Sparki_AR_vs_IgG_macs2_homer_ovl_peak_1121	9.84534
chr11	105399887	105399994	Sparki_AR_vs_IgG_macs2_homer_ovl_peak_1122	8.07707
chr11	105587746	105587852	Sparki_AR_vs_IgG_macs2_homer_ovl_peak_1123	17.7279
chr11	105797690	105797823	Sparki_AR_vs_IgG_macs2_homer_ovl_peak_1124	16.0203
chr11	105806192	105806313	Sparki_AR_vs_IgG_macs2_homer_ovl_peak_1125	12.5059
chr11	105814968	105815084	Sparki_AR_vs_IgG_macs2_homer_ovl_peak_1126	9.29241
chr11	106129820	106129934	Sparki_AR_vs_IgG_macs2_homer_ovl_peak_1127	21.4922
chr11	106526160	106526260	Sparki_AR_vs_IgG_macs2_homer_ovl_peak_1128	6.4671
chr11	107238321	107238441	Sparki_AR_vs_IgG_macs2_homer_ovl_peak_1129	14.4575
chr11	107319851	107319984	Sparki_AR_vs_IgG_macs2_homer_ovl_peak_1130	70.8394
chr11	107564627	107564760	Sparki_AR_vs_IgG_macs2_homer_ovl_peak_1131	5.88428
chr11	107566588	107566721	Sparki_AR_vs_IgG_macs2_homer_ovl_peak_1132	5.88428
chr11	107632259	107632342	Sparki_AR_vs_IgG_macs2_homer_ovl_peak_1133	8.62718
chr11	108082990	108083105	Sparki_AR_vs_IgG_macs2_homer_ovl_peak_1134	12.5352
chr11	108735577	108735710	Sparki_AR_vs_IgG_macs2_homer_ovl_peak_1135	83.3262
chr11	108900518	108900651	Sparki_AR_vs_IgG_macs2_homer_ovl_peak_1136	18.4653
chr11	109210096	109210191	Sparki_AR_vs_IgG_macs2_homer_ovl_peak_1137	9.84534
chr11	109256658	109256741	Sparki_AR_vs_IgG_macs2_homer_ovl_peak_1138	12.4956
chr11	109417551	109417684	Sparki_AR_vs_IgG_macs2_homer_ovl_peak_1139	31.8977
chr11	109426169	109426298	Sparki_AR_vs_IgG_macs2_homer_ovl_peak_1140	3.06703
chr11	109786449	109786524	Sparki_AR_vs_IgG_macs2_homer_ovl_peak_1141	7.40763
chr11	110106200	110106333	Sparki_AR_vs_IgG_macs2_homer_ovl_peak_1142	24.6126
chr11	110229080	110229203	Sparki_AR_vs_IgG_macs2_homer_ovl_peak_1143	16.5147
chr11	110310294	110310427	Sparki_AR_vs_IgG_macs2_homer_ovl_peak_1144	54.743
chr11	110825042	110825163	Sparki_AR_vs_IgG_macs2_homer_ovl_peak_1145	21.7622
chr11	110840331	110840457	Sparki_AR_vs_IgG_macs2_homer_ovl_peak_1146	10.3455
chr11	111224359	111224442	Sparki_AR_vs_IgG_macs2_homer_ovl_peak_1147	6.99918
chr11	111741654	111741764	Sparki_AR_vs_IgG_macs2_homer_ovl_peak_1148	11.0021
chr11	112472610	112472743	Sparki_AR_vs_IgG_macs2_homer_ovl_peak_1149	35.3056
chr11	112772613	112772699	Sparki_AR_vs_IgG_macs2_homer_ovl_peak_1150	3.96392
chr11	112869908	112870001	Sparki_AR_vs_IgG_macs2_homer_ovl_peak_1151	15.937
chr11	112970375	112970466	Sparki_AR_vs_IgG_macs2_homer_ovl_peak_1152	2.16921
chr11	112999217	112999346	Sparki_AR_vs_IgG_macs2_homer_ovl_peak_1153	23.0352
chr11	113001421	113001518	Sparki_AR_vs_IgG_macs2_homer_ovl_peak_1154	13.936
chr11	113025182	113025315	Sparki_AR_vs_IgG_macs2_homer_ovl_peak_1155	13.6288
chr11	113193343	113193412	Sparki_AR_vs_IgG_macs2_homer_ovl_peak_1156	2.23204
chr11	113539906	113540032	Sparki_AR_vs_IgG_macs2_homer_ovl_peak_1157	10.8156
chr11	113668532	113668665	Sparki_AR_vs_IgG_macs2_homer_ovl_peak_1158	112.484
chr11	113931501	113931634	Sparki_AR_vs_IgG_macs2_homer_ovl_peak_1159	26.7538
chr11	114000078	114000183	Sparki_AR_vs_IgG_macs2_homer_ovl_peak_1160	7.30926
chr11	114044730	114044857	Sparki_AR_vs_IgG_macs2_homer_ovl_peak_1161	22.1559
chr11	114095152	114095240	Sparki_AR_vs_IgG_macs2_homer_ovl_peak_1162	12.9293
chr11	114564211	114564344	Sparki_AR_vs_IgG_macs2_homer_ovl_peak_1163	13.6522
chr11	114716002	114716107	Sparki_AR_vs_IgG_macs2_homer_ovl_peak_1164	11.4529
chr11	114728493	114728569	Sparki_AR_vs_IgG_macs2_homer_ovl_peak_1165	1.57384
chr11	114756212	114756345	Sparki_AR_vs_IgG_macs2_homer_ovl_peak_1166	36.5427
chr11	115028704	115028825	Sparki_AR_vs_IgG_macs2_homer_ovl_peak_1167	29.3293
chr11	115532156	115532289	Sparki_AR_vs_IgG_macs2_homer_ovl_peak_1168	41.8418
chr11	115535960	115536088	Sparki_AR_vs_IgG_macs2_homer_ovl_peak_1169	40.8617
chr11	115613204	115613328	Sparki_AR_vs_IgG_macs2_homer_ovl_peak_1170	30.1566
chr11	115695151	115695233	Sparki_AR_vs_IgG_macs2_homer_ovl_peak_1171	10.0691
chr11	115717985	115718069	Sparki_AR_vs_IgG_macs2_homer_ovl_peak_1172	5.17708
chr11	115921086	115921196	Sparki_AR_vs_IgG_macs2_homer_ovl_peak_1173	5.22286
chr11	115969417	115969550	Sparki_AR_vs_IgG_macs2_homer_ovl_peak_1174	28.0835
chr11	116017071	116017168	Sparki_AR_vs_IgG_macs2_homer_ovl_peak_1175	6.4671
chr11	116033445	116033555	Sparki_AR_vs_IgG_macs2_homer_ovl_peak_1176	7.3868
chr11	116201840	116201949	Sparki_AR_vs_IgG_macs2_homer_ovl_peak_1177	7.40763
chr11	116290941	116291049	Sparki_AR_vs_IgG_macs2_homer_ovl_peak_1178	14.9155
chr11	116294038	116294131	Sparki_AR_vs_IgG_macs2_homer_ovl_peak_1179	6.98115
chr11	116373747	116373758	Sparki_AR_vs_IgG_macs2_homer_ovl_peak_1180	2.26142
chr11	116390554	116390687	Sparki_AR_vs_IgG_macs2_homer_ovl_peak_1181	58.9721
chr11	116395034	116395167	Sparki_AR_vs_IgG_macs2_homer_ovl_peak_1182	9.81609
chr11	116395510	116395637	Sparki_AR_vs_IgG_macs2_homer_ovl_peak_1183	16.9779
chr11	116536086	116536210	Sparki_AR_vs_IgG_macs2_homer_ovl_peak_1184	4.53493
chr11	116729542	116729629	Sparki_AR_vs_IgG_macs2_homer_ovl_peak_1185	3.04508
chr11	116883096	116883216	Sparki_AR_vs_IgG_macs2_homer_ovl_peak_1186	20.3563
chr11	116894790	116894868	Sparki_AR_vs_IgG_macs2_homer_ovl_peak_1187	4.05269
chr11	116949662	116949766	Sparki_AR_vs_IgG_macs2_homer_ovl_peak_1188	3.89543
chr11	116964936	116965021	Sparki_AR_vs_IgG_macs2_homer_ovl_peak_1189	2.26879
chr11	117022180	117022313	Sparki_AR_vs_IgG_macs2_homer_ovl_peak_1190	27.9124
chr11	117024393	117024526	Sparki_AR_vs_IgG_macs2_homer_ovl_peak_1191	27.6766
chr11	117093098	117093202	Sparki_AR_vs_IgG_macs2_homer_ovl_peak_1192	7.6553
chr11	117137518	117137651	Sparki_AR_vs_IgG_macs2_homer_ovl_peak_1193	3.82977
chr11	117415556	117415686	Sparki_AR_vs_IgG_macs2_homer_ovl_peak_1194	16.121
chr11	117623653	117623727	Sparki_AR_vs_IgG_macs2_homer_ovl_peak_1195	4.93148
chr11	117695560	117695678	Sparki_AR_vs_IgG_macs2_homer_ovl_peak_1196	8.07707
chr11	117729810	117729943	Sparki_AR_vs_IgG_macs2_homer_ovl_peak_1197	42.6414
chr11	117742502	117742607	Sparki_AR_vs_IgG_macs2_homer_ovl_peak_1198	1.57384
chr11	118207331	118207464	Sparki_AR_vs_IgG_macs2_homer_ovl_peak_1199	35.9758
chr11	118300477	118300572	Sparki_AR_vs_IgG_macs2_homer_ovl_peak_1200	7.1436
chr11	118365544	118365671	Sparki_AR_vs_IgG_macs2_homer_ovl_peak_1201	57.4668
chr11	118807246	118807379	Sparki_AR_vs_IgG_macs2_homer_ovl_peak_1202	19.1886
chr11	119002237	119002306	Sparki_AR_vs_IgG_macs2_homer_ovl_peak_1203	5.71589
chr11	119410970	119411075	Sparki_AR_vs_IgG_macs2_homer_ovl_peak_1204	10.3469
chr11	119415913	119415986	Sparki_AR_vs_IgG_macs2_homer_ovl_peak_1205	5.22286
chr11	119454479	119454603	Sparki_AR_vs_IgG_macs2_homer_ovl_peak_1206	5.58327
chr11	119731818	119731946	Sparki_AR_vs_IgG_macs2_homer_ovl_peak_1207	40.0947
chr11	119736364	119736442	Sparki_AR_vs_IgG_macs2_homer_ovl_peak_1208	11.395
chr11	119835228	119835361	Sparki_AR_vs_IgG_macs2_homer_ovl_peak_1209	25.676
chr11	120240838	120240971	Sparki_AR_vs_IgG_macs2_homer_ovl_peak_1210	21.7622
chr11	120379394	120379463	Sparki_AR_vs_IgG_macs2_homer_ovl_peak_1211	4.66398
chr11	120617157	120617257	Sparki_AR_vs_IgG_macs2_homer_ovl_peak_1212	14.4575
chr11	120657852	120657921	Sparki_AR_vs_IgG_macs2_homer_ovl_peak_1213	4.13217
chr11	120708579	120708712	Sparki_AR_vs_IgG_macs2_homer_ovl_peak_1214	55.0744
chr11	120745098	120745231	Sparki_AR_vs_IgG_macs2_homer_ovl_peak_1215	48.5864
chr11	120750375	120750461	Sparki_AR_vs_IgG_macs2_homer_ovl_peak_1216	4.97187
chr11	120798537	120798606	Sparki_AR_vs_IgG_macs2_homer_ovl_peak_1217	3.37343
chr11	120863641	120863756	Sparki_AR_vs_IgG_macs2_homer_ovl_peak_1218	17.0093
chr11	120875754	120875843	Sparki_AR_vs_IgG_macs2_homer_ovl_peak_1219	8.21838
chr11	120905187	120905290	Sparki_AR_vs_IgG_macs2_homer_ovl_peak_1220	3.05371
chr11	120962317	120962400	Sparki_AR_vs_IgG_macs2_homer_ovl_peak_1221	3.48155
chr11	121082877	121083010	Sparki_AR_vs_IgG_macs2_homer_ovl_peak_1222	54.743
chr11	121120517	121120634	Sparki_AR_vs_IgG_macs2_homer_ovl_peak_1223	7.54288
chr11	121345030	121345126	Sparki_AR_vs_IgG_macs2_homer_ovl_peak_1224	3.42867
chr12	3284648	3284722	Sparki_AR_vs_IgG_macs2_homer_ovl_peak_1225	5.94689
chr12	3501127	3501238	Sparki_AR_vs_IgG_macs2_homer_ovl_peak_1226	4.5636
chr12	3563799	3563921	Sparki_AR_vs_IgG_macs2_homer_ovl_peak_1227	5.36084
chr12	3808696	3808789	Sparki_AR_vs_IgG_macs2_homer_ovl_peak_1228	3.94259
chr12	3844483	3844561	Sparki_AR_vs_IgG_macs2_homer_ovl_peak_1229	3.63738
chr12	3971264	3971361	Sparki_AR_vs_IgG_macs2_homer_ovl_peak_1230	16.5147
chr12	3995380	3995501	Sparki_AR_vs_IgG_macs2_homer_ovl_peak_1231	15.5623
chr12	4041931	4042061	Sparki_AR_vs_IgG_macs2_homer_ovl_peak_1232	20.1747
chr12	4072078	4072166	Sparki_AR_vs_IgG_macs2_homer_ovl_peak_1233	2.76138
chr12	4230655	4230779	Sparki_AR_vs_IgG_macs2_homer_ovl_peak_1234	20.1785
chr12	4392735	4392821	Sparki_AR_vs_IgG_macs2_homer_ovl_peak_1235	5.5489
chr12	4697478	4697588	Sparki_AR_vs_IgG_macs2_homer_ovl_peak_1236	22.1715
chr12	4739168	4739259	Sparki_AR_vs_IgG_macs2_homer_ovl_peak_1237	17.3342
chr12	4998664	4998797	Sparki_AR_vs_IgG_macs2_homer_ovl_peak_1238	3.42867
chr12	5218844	5218926	Sparki_AR_vs_IgG_macs2_homer_ovl_peak_1239	6.61679
chr12	5223356	5223433	Sparki_AR_vs_IgG_macs2_homer_ovl_peak_1240	8.81798
chr12	5233843	5233950	Sparki_AR_vs_IgG_macs2_homer_ovl_peak_1241	5.3187
chr12	5256995	5257128	Sparki_AR_vs_IgG_macs2_homer_ovl_peak_1242	33.1825
chr12	5275074	5275207	Sparki_AR_vs_IgG_macs2_homer_ovl_peak_1243	40.7554
chr12	5292986	5293061	Sparki_AR_vs_IgG_macs2_homer_ovl_peak_1244	10.0691
chr12	5310877	5310966	Sparki_AR_vs_IgG_macs2_homer_ovl_peak_1245	11.4653
chr12	5336763	5336832	Sparki_AR_vs_IgG_macs2_homer_ovl_peak_1246	6.00361
chr12	7548303	7548393	Sparki_AR_vs_IgG_macs2_homer_ovl_peak_1247	4.92367
chr12	8139470	8139549	Sparki_AR_vs_IgG_macs2_homer_ovl_peak_1248	7.80466
chr12	8435605	8435738	Sparki_AR_vs_IgG_macs2_homer_ovl_peak_1249	53.3945
chr12	8788128	8788196	Sparki_AR_vs_IgG_macs2_homer_ovl_peak_1250	5.79251
chr12	9242857	9242978	Sparki_AR_vs_IgG_macs2_homer_ovl_peak_1251	2.72129
chr12	11427195	11427287	Sparki_AR_vs_IgG_macs2_homer_ovl_peak_1252	8.08423
chr12	11689262	11689395	Sparki_AR_vs_IgG_macs2_homer_ovl_peak_1253	20.4668
chr12	12018284	12018417	Sparki_AR_vs_IgG_macs2_homer_ovl_peak_1254	10.3455
chr12	12564672	12564764	Sparki_AR_vs_IgG_macs2_homer_ovl_peak_1255	21.7622
chr12	12821371	12821501	Sparki_AR_vs_IgG_macs2_homer_ovl_peak_1256	3.12056
chr12	12917524	12917634	Sparki_AR_vs_IgG_macs2_homer_ovl_peak_1257	2.26142
chr12	12927425	12927519	Sparki_AR_vs_IgG_macs2_homer_ovl_peak_1258	2.95391
chr12	13101365	13101451	Sparki_AR_vs_IgG_macs2_homer_ovl_peak_1259	3.05371
chr12	14156948	14157081	Sparki_AR_vs_IgG_macs2_homer_ovl_peak_1260	18.4655
chr12	14289845	14289978	Sparki_AR_vs_IgG_macs2_homer_ovl_peak_1261	11.2361
chr12	15756700	15756804	Sparki_AR_vs_IgG_macs2_homer_ovl_peak_1262	11.9681
chr12	16239616	16239694	Sparki_AR_vs_IgG_macs2_homer_ovl_peak_1263	9.19861
chr12	16625364	16625497	Sparki_AR_vs_IgG_macs2_homer_ovl_peak_1264	9.29241
chr12	16637387	16637471	Sparki_AR_vs_IgG_macs2_homer_ovl_peak_1265	9.55754
chr12	16650470	16650571	Sparki_AR_vs_IgG_macs2_homer_ovl_peak_1266	16.9779
chr12	16677713	16677835	Sparki_AR_vs_IgG_macs2_homer_ovl_peak_1267	12.4889
chr12	16729312	16729425	Sparki_AR_vs_IgG_macs2_homer_ovl_peak_1268	4.66398
chr12	17260010	17260082	Sparki_AR_vs_IgG_macs2_homer_ovl_peak_1269	3.05371
chr12	17363833	17363917	Sparki_AR_vs_IgG_macs2_homer_ovl_peak_1270	3.2886
chr12	17455693	17455823	Sparki_AR_vs_IgG_macs2_homer_ovl_peak_1271	31.9566
chr12	17529035	17529158	Sparki_AR_vs_IgG_macs2_homer_ovl_peak_1272	8.08423
chr12	17731040	17731164	Sparki_AR_vs_IgG_macs2_homer_ovl_peak_1273	13.6925
chr12	17734281	17734414	Sparki_AR_vs_IgG_macs2_homer_ovl_peak_1274	32.8613
chr12	21323962	21324082	Sparki_AR_vs_IgG_macs2_homer_ovl_peak_1275	41.5755
chr12	21341689	21341791	Sparki_AR_vs_IgG_macs2_homer_ovl_peak_1276	5.94689
chr12	25249331	25249415	Sparki_AR_vs_IgG_macs2_homer_ovl_peak_1277	15.6016
chr12	25308434	25308503	Sparki_AR_vs_IgG_macs2_homer_ovl_peak_1278	5.71589
chr12	25390511	25390596	Sparki_AR_vs_IgG_macs2_homer_ovl_peak_1279	5.01874
chr12	25541939	25542069	Sparki_AR_vs_IgG_macs2_homer_ovl_peak_1280	12.7122
chr12	25574439	25574572	Sparki_AR_vs_IgG_macs2_homer_ovl_peak_1281	8.38466
chr12	25835674	25835807	Sparki_AR_vs_IgG_macs2_homer_ovl_peak_1282	56.9005
chr12	25854669	25854754	Sparki_AR_vs_IgG_macs2_homer_ovl_peak_1283	9.15469
chr12	25858232	25858327	Sparki_AR_vs_IgG_macs2_homer_ovl_peak_1284	3.82977
chr12	25925238	25925371	Sparki_AR_vs_IgG_macs2_homer_ovl_peak_1285	34.4689
chr12	25937943	25938042	Sparki_AR_vs_IgG_macs2_homer_ovl_peak_1286	1.51968
chr12	26028291	26028399	Sparki_AR_vs_IgG_macs2_homer_ovl_peak_1287	22.9924
chr12	26097414	26097547	Sparki_AR_vs_IgG_macs2_homer_ovl_peak_1288	30.5924
chr12	26123411	26123544	Sparki_AR_vs_IgG_macs2_homer_ovl_peak_1289	70.054
chr12	26475540	26475626	Sparki_AR_vs_IgG_macs2_homer_ovl_peak_1290	8.36043
chr12	26475915	26476045	Sparki_AR_vs_IgG_macs2_homer_ovl_peak_1291	29.2646
chr12	26716822	26716920	Sparki_AR_vs_IgG_macs2_homer_ovl_peak_1292	13.6288
chr12	27956670	27956792	Sparki_AR_vs_IgG_macs2_homer_ovl_peak_1293	12.9293
chr12	28453421	28453554	Sparki_AR_vs_IgG_macs2_homer_ovl_peak_1294	42.8831
chr12	29795681	29795798	Sparki_AR_vs_IgG_macs2_homer_ovl_peak_1295	13.9117
chr12	29885227	29885348	Sparki_AR_vs_IgG_macs2_homer_ovl_peak_1296	11.4653
chr12	30669711	30669844	Sparki_AR_vs_IgG_macs2_homer_ovl_peak_1297	32.8613
chr12	30692655	30692751	Sparki_AR_vs_IgG_macs2_homer_ovl_peak_1298	5.94689
chr12	30739204	30739322	Sparki_AR_vs_IgG_macs2_homer_ovl_peak_1299	38.7149
chr12	31540428	31540561	Sparki_AR_vs_IgG_macs2_homer_ovl_peak_1300	49.8483
chr12	31857923	31858033	Sparki_AR_vs_IgG_macs2_homer_ovl_peak_1301	11.0021
chr12	32185066	32185116	Sparki_AR_vs_IgG_macs2_homer_ovl_peak_1302	6.01861
chr12	32389510	32389631	Sparki_AR_vs_IgG_macs2_homer_ovl_peak_1303	8.83877
chr12	32503167	32503288	Sparki_AR_vs_IgG_macs2_homer_ovl_peak_1304	15.937
chr12	32542755	32542859	Sparki_AR_vs_IgG_macs2_homer_ovl_peak_1305	12.7779
chr12	33306840	33306944	Sparki_AR_vs_IgG_macs2_homer_ovl_peak_1306	2.99526
chr12	33346884	33347016	Sparki_AR_vs_IgG_macs2_homer_ovl_peak_1307	20.1747
chr12	33394259	33394376	Sparki_AR_vs_IgG_macs2_homer_ovl_peak_1308	2.92438
chr12	33569663	33569732	Sparki_AR_vs_IgG_macs2_homer_ovl_peak_1309	2.96877
chr12	33606076	33606205	Sparki_AR_vs_IgG_macs2_homer_ovl_peak_1310	9.15469
chr12	34927018	34927091	Sparki_AR_vs_IgG_macs2_homer_ovl_peak_1311	6.99918
chr12	35520515	35520648	Sparki_AR_vs_IgG_macs2_homer_ovl_peak_1312	32.9963
chr12	37561766	37561856	Sparki_AR_vs_IgG_macs2_homer_ovl_peak_1313	3.04508
chr12	37655458	37655566	Sparki_AR_vs_IgG_macs2_homer_ovl_peak_1314	20.3563
chr12	38708027	38708159	Sparki_AR_vs_IgG_macs2_homer_ovl_peak_1315	19.0367
chr12	39537286	39537371	Sparki_AR_vs_IgG_macs2_homer_ovl_peak_1316	3.2886
chr12	39647516	39647595	Sparki_AR_vs_IgG_macs2_homer_ovl_peak_1317	2.27715
chr12	40528569	40528638	Sparki_AR_vs_IgG_macs2_homer_ovl_peak_1318	2.27715
chr12	40736101	40736204	Sparki_AR_vs_IgG_macs2_homer_ovl_peak_1319	15.866
chr12	40861373	40861452	Sparki_AR_vs_IgG_macs2_homer_ovl_peak_1320	5.5489
chr12	40949121	40949203	Sparki_AR_vs_IgG_macs2_homer_ovl_peak_1321	6.09875
chr12	40970686	40970799	Sparki_AR_vs_IgG_macs2_homer_ovl_peak_1322	11.8904
chr12	46094545	46094678	Sparki_AR_vs_IgG_macs2_homer_ovl_peak_1323	57.1628
chr12	46155037	46155112	Sparki_AR_vs_IgG_macs2_homer_ovl_peak_1324	2.96521
chr12	46662934	46663067	Sparki_AR_vs_IgG_macs2_homer_ovl_peak_1325	58.8803
chr12	46980702	46980827	Sparki_AR_vs_IgG_macs2_homer_ovl_peak_1326	23.0525
chr12	47030443	47030576	Sparki_AR_vs_IgG_macs2_homer_ovl_peak_1327	29.2646
chr12	50425516	50425621	Sparki_AR_vs_IgG_macs2_homer_ovl_peak_1328	2.27715
chr12	51646632	51646738	Sparki_AR_vs_IgG_macs2_homer_ovl_peak_1329	9.29241
chr12	52945312	52945387	Sparki_AR_vs_IgG_macs2_homer_ovl_peak_1330	9.36259
chr12	53065216	53065304	Sparki_AR_vs_IgG_macs2_homer_ovl_peak_1331	2.23204
chr12	53704119	53704252	Sparki_AR_vs_IgG_macs2_homer_ovl_peak_1332	10.1179
chr12	53904182	53904271	Sparki_AR_vs_IgG_macs2_homer_ovl_peak_1333	5.94689
chr12	53918089	53918197	Sparki_AR_vs_IgG_macs2_homer_ovl_peak_1334	19.3536
chr12	54943275	54943369	Sparki_AR_vs_IgG_macs2_homer_ovl_peak_1335	11.95
chr12	55038821	55038954	Sparki_AR_vs_IgG_macs2_homer_ovl_peak_1336	30.6367
chr12	55770671	55770755	Sparki_AR_vs_IgG_macs2_homer_ovl_peak_1337	15.866
chr12	56094271	56094368	Sparki_AR_vs_IgG_macs2_homer_ovl_peak_1338	3.05371
chr12	56487315	56487432	Sparki_AR_vs_IgG_macs2_homer_ovl_peak_1339	7.59053
chr12	56566783	56566890	Sparki_AR_vs_IgG_macs2_homer_ovl_peak_1340	15.1232
chr12	56592940	56593071	Sparki_AR_vs_IgG_macs2_homer_ovl_peak_1341	9.15469
chr12	57505941	57506050	Sparki_AR_vs_IgG_macs2_homer_ovl_peak_1342	8.08423
chr12	57998343	57998476	Sparki_AR_vs_IgG_macs2_homer_ovl_peak_1343	5.71589
chr12	58342860	58342962	Sparki_AR_vs_IgG_macs2_homer_ovl_peak_1344	19.0367
chr12	58561430	58561563	Sparki_AR_vs_IgG_macs2_homer_ovl_peak_1345	48.0671
chr12	58626377	58626505	Sparki_AR_vs_IgG_macs2_homer_ovl_peak_1346	57.903
chr12	59487972	59488105	Sparki_AR_vs_IgG_macs2_homer_ovl_peak_1347	17.7279
chr12	60274301	60274398	Sparki_AR_vs_IgG_macs2_homer_ovl_peak_1348	8.38466
chr12	62061713	62061828	Sparki_AR_vs_IgG_macs2_homer_ovl_peak_1349	21.6978
chr12	64053615	64053730	Sparki_AR_vs_IgG_macs2_homer_ovl_peak_1350	12.9178
chr12	67137414	67137547	Sparki_AR_vs_IgG_macs2_homer_ovl_peak_1351	66.1776
chr12	70070421	70070542	Sparki_AR_vs_IgG_macs2_homer_ovl_peak_1352	5.36084
chr12	70647923	70648025	Sparki_AR_vs_IgG_macs2_homer_ovl_peak_1353	6.53481
chr12	70717127	70717216	Sparki_AR_vs_IgG_macs2_homer_ovl_peak_1354	12.7122
chr12	70726747	70726835	Sparki_AR_vs_IgG_macs2_homer_ovl_peak_1355	3.96392
chr12	71049064	71049188	Sparki_AR_vs_IgG_macs2_homer_ovl_peak_1356	8.08423
chr12	71384518	71384629	Sparki_AR_vs_IgG_macs2_homer_ovl_peak_1357	16.8575
chr12	71521320	71521453	Sparki_AR_vs_IgG_macs2_homer_ovl_peak_1358	15.866
chr12	71537608	71537636	Sparki_AR_vs_IgG_macs2_homer_ovl_peak_1359	1.57384
chr12	71899337	71899405	Sparki_AR_vs_IgG_macs2_homer_ovl_peak_1360	3.04508
chr12	72475697	72475809	Sparki_AR_vs_IgG_macs2_homer_ovl_peak_1361	3.05371
chr12	72648085	72648154	Sparki_AR_vs_IgG_macs2_homer_ovl_peak_1362	2.23204
chr12	72735224	72735332	Sparki_AR_vs_IgG_macs2_homer_ovl_peak_1363	25.4016
chr12	73327472	73327563	Sparki_AR_vs_IgG_macs2_homer_ovl_peak_1364	4.93148
chr12	73458554	73458627	Sparki_AR_vs_IgG_macs2_homer_ovl_peak_1365	3.96392
chr12	73922713	73922836	Sparki_AR_vs_IgG_macs2_homer_ovl_peak_1366	11.0015
chr12	73936429	73936523	Sparki_AR_vs_IgG_macs2_homer_ovl_peak_1367	8.65815
chr12	73945167	73945246	Sparki_AR_vs_IgG_macs2_homer_ovl_peak_1368	6.84058
chr12	74248247	74248376	Sparki_AR_vs_IgG_macs2_homer_ovl_peak_1369	6.28342
chr12	74608226	74608359	Sparki_AR_vs_IgG_macs2_homer_ovl_peak_1370	45.7155
chr12	74867305	74867419	Sparki_AR_vs_IgG_macs2_homer_ovl_peak_1371	8.0808
chr12	76405261	76405348	Sparki_AR_vs_IgG_macs2_homer_ovl_peak_1372	5.94689
chr12	76574083	76574160	Sparki_AR_vs_IgG_macs2_homer_ovl_peak_1373	11.4653
chr12	76868374	76868474	Sparki_AR_vs_IgG_macs2_homer_ovl_peak_1374	4.92367
chr12	76929479	76929611	Sparki_AR_vs_IgG_macs2_homer_ovl_peak_1375	6.42011
chr12	76956722	76956855	Sparki_AR_vs_IgG_macs2_homer_ovl_peak_1376	104.417
chr12	77647502	77647567	Sparki_AR_vs_IgG_macs2_homer_ovl_peak_1377	2.76138
chr12	77674583	77674689	Sparki_AR_vs_IgG_macs2_homer_ovl_peak_1378	15.5623
chr12	77811462	77811584	Sparki_AR_vs_IgG_macs2_homer_ovl_peak_1379	27.2774
chr12	77959952	77960039	Sparki_AR_vs_IgG_macs2_homer_ovl_peak_1380	8.32783
chr12	77984947	77985080	Sparki_AR_vs_IgG_macs2_homer_ovl_peak_1381	18.0293
chr12	78039136	78039269	Sparki_AR_vs_IgG_macs2_homer_ovl_peak_1382	8.38466
chr12	78073751	78073884	Sparki_AR_vs_IgG_macs2_homer_ovl_peak_1383	52.677
chr12	78935142	78935238	Sparki_AR_vs_IgG_macs2_homer_ovl_peak_1384	13.2419
chr12	78958417	78958535	Sparki_AR_vs_IgG_macs2_homer_ovl_peak_1385	5.5489
chr12	79737935	79738012	Sparki_AR_vs_IgG_macs2_homer_ovl_peak_1386	7.32615
chr12	79849570	79849651	Sparki_AR_vs_IgG_macs2_homer_ovl_peak_1387	4.28769
chr12	80032648	80032759	Sparki_AR_vs_IgG_macs2_homer_ovl_peak_1388	31.65
chr12	80072716	80072825	Sparki_AR_vs_IgG_macs2_homer_ovl_peak_1389	6.53481
chr12	80083342	80083475	Sparki_AR_vs_IgG_macs2_homer_ovl_peak_1390	106.868
chr12	80117293	80117402	Sparki_AR_vs_IgG_macs2_homer_ovl_peak_1391	19.3536
chr12	80204961	80205094	Sparki_AR_vs_IgG_macs2_homer_ovl_peak_1392	62.0385
chr12	81069622	81069706	Sparki_AR_vs_IgG_macs2_homer_ovl_peak_1393	3.42867
chr12	81076733	81076802	Sparki_AR_vs_IgG_macs2_homer_ovl_peak_1394	3.96392
chr12	81304352	81304485	Sparki_AR_vs_IgG_macs2_homer_ovl_peak_1395	13.6288
chr12	81628747	81628880	Sparki_AR_vs_IgG_macs2_homer_ovl_peak_1396	92.0817
chr12	81635855	81635985	Sparki_AR_vs_IgG_macs2_homer_ovl_peak_1397	25.676
chr12	81795214	81795343	Sparki_AR_vs_IgG_macs2_homer_ovl_peak_1398	7.32615
chr12	81975201	81975321	Sparki_AR_vs_IgG_macs2_homer_ovl_peak_1399	7.32615
chr12	82092298	82092402	Sparki_AR_vs_IgG_macs2_homer_ovl_peak_1400	3.96392
chr12	83470591	83470692	Sparki_AR_vs_IgG_macs2_homer_ovl_peak_1401	10.7055
chr12	83516088	83516177	Sparki_AR_vs_IgG_macs2_homer_ovl_peak_1402	1.57384
chr12	84018911	84018980	Sparki_AR_vs_IgG_macs2_homer_ovl_peak_1403	2.17618
chr12	84147865	84147998	Sparki_AR_vs_IgG_macs2_homer_ovl_peak_1404	107.579
chr12	84885863	84885977	Sparki_AR_vs_IgG_macs2_homer_ovl_peak_1405	16.047
chr12	85108918	85109051	Sparki_AR_vs_IgG_macs2_homer_ovl_peak_1406	8.38466
chr12	85543325	85543405	Sparki_AR_vs_IgG_macs2_homer_ovl_peak_1407	5.46171
chr12	85657041	85657174	Sparki_AR_vs_IgG_macs2_homer_ovl_peak_1408	26.6437
chr12	85910188	85910321	Sparki_AR_vs_IgG_macs2_homer_ovl_peak_1409	18.4513
chr12	86104316	86104400	Sparki_AR_vs_IgG_macs2_homer_ovl_peak_1410	8.46006
chr12	86502907	86502986	Sparki_AR_vs_IgG_macs2_homer_ovl_peak_1411	9.34173
chr12	86536233	86536366	Sparki_AR_vs_IgG_macs2_homer_ovl_peak_1412	24.0258
chr12	86602206	86602339	Sparki_AR_vs_IgG_macs2_homer_ovl_peak_1413	45.4707
chr12	86638517	86638650	Sparki_AR_vs_IgG_macs2_homer_ovl_peak_1414	22.0815
chr12	86806004	86806137	Sparki_AR_vs_IgG_macs2_homer_ovl_peak_1415	35.6929
chr12	86873638	86873756	Sparki_AR_vs_IgG_macs2_homer_ovl_peak_1416	18.0293
chr12	87102736	87102869	Sparki_AR_vs_IgG_macs2_homer_ovl_peak_1417	33.2869
chr12	87650473	87650606	Sparki_AR_vs_IgG_macs2_homer_ovl_peak_1418	55.6714
chr12	87776452	87776569	Sparki_AR_vs_IgG_macs2_homer_ovl_peak_1419	8.24542
chr12	87786708	87786801	Sparki_AR_vs_IgG_macs2_homer_ovl_peak_1420	7.88006
chr12	88200555	88200646	Sparki_AR_vs_IgG_macs2_homer_ovl_peak_1421	6.88313
chr12	88210801	88210864	Sparki_AR_vs_IgG_macs2_homer_ovl_peak_1422	6.44061
chr12	88273245	88273357	Sparki_AR_vs_IgG_macs2_homer_ovl_peak_1423	44.2242
chr12	88710535	88710612	Sparki_AR_vs_IgG_macs2_homer_ovl_peak_1424	3.04508
chr12	88749284	88749355	Sparki_AR_vs_IgG_macs2_homer_ovl_peak_1425	4.66398
chr12	89848399	89848519	Sparki_AR_vs_IgG_macs2_homer_ovl_peak_1426	3.42867
chr12	91074955	91075047	Sparki_AR_vs_IgG_macs2_homer_ovl_peak_1427	12.7122
chr12	91917855	91917988	Sparki_AR_vs_IgG_macs2_homer_ovl_peak_1428	44.2949
chr12	95879371	95879473	Sparki_AR_vs_IgG_macs2_homer_ovl_peak_1429	28.6501
chr12	99485130	99485219	Sparki_AR_vs_IgG_macs2_homer_ovl_peak_1430	7.40763
chr12	100492835	100492945	Sparki_AR_vs_IgG_macs2_homer_ovl_peak_1431	43.6039
chr12	100994657	100994768	Sparki_AR_vs_IgG_macs2_homer_ovl_peak_1432	9.38333
chr12	101033149	101033282	Sparki_AR_vs_IgG_macs2_homer_ovl_peak_1433	86.9768
chr12	101566845	101566978	Sparki_AR_vs_IgG_macs2_homer_ovl_peak_1434	38.0139
chr12	101653299	101653432	Sparki_AR_vs_IgG_macs2_homer_ovl_peak_1435	4.14736
chr12	101676225	101676344	Sparki_AR_vs_IgG_macs2_homer_ovl_peak_1436	9.08183
chr12	101718969	101719099	Sparki_AR_vs_IgG_macs2_homer_ovl_peak_1437	33.3989
chr12	101812099	101812231	Sparki_AR_vs_IgG_macs2_homer_ovl_peak_1438	33.2869
chr12	102185911	102186030	Sparki_AR_vs_IgG_macs2_homer_ovl_peak_1439	5.71589
chr12	103095859	103095969	Sparki_AR_vs_IgG_macs2_homer_ovl_peak_1440	2.23204
chr12	103441332	103441401	Sparki_AR_vs_IgG_macs2_homer_ovl_peak_1441	8.08423
chr12	103549882	103549961	Sparki_AR_vs_IgG_macs2_homer_ovl_peak_1442	4.93148
chr12	103889763	103889896	Sparki_AR_vs_IgG_macs2_homer_ovl_peak_1443	28.0835
chr12	103924647	103924769	Sparki_AR_vs_IgG_macs2_homer_ovl_peak_1444	12.5352
chr12	103986662	103986760	Sparki_AR_vs_IgG_macs2_homer_ovl_peak_1445	3.95668
chr12	104237454	104237548	Sparki_AR_vs_IgG_macs2_homer_ovl_peak_1446	10.0691
chr12	104804325	104804412	Sparki_AR_vs_IgG_macs2_homer_ovl_peak_1447	6.99918
chr12	104939533	104939666	Sparki_AR_vs_IgG_macs2_homer_ovl_peak_1448	14.7361
chr12	104945524	104945628	Sparki_AR_vs_IgG_macs2_homer_ovl_peak_1449	3.60469
chr12	105251084	105251173	Sparki_AR_vs_IgG_macs2_homer_ovl_peak_1450	7.40763
chr12	105335815	105335911	Sparki_AR_vs_IgG_macs2_homer_ovl_peak_1451	14.9155
chr12	106033374	106033438	Sparki_AR_vs_IgG_macs2_homer_ovl_peak_1452	4.17238
chr12	106061646	106061715	Sparki_AR_vs_IgG_macs2_homer_ovl_peak_1453	3.01846
chr12	106075504	106075615	Sparki_AR_vs_IgG_macs2_homer_ovl_peak_1454	9.59481
chr12	106118046	106118135	Sparki_AR_vs_IgG_macs2_homer_ovl_peak_1455	6.01861
chr12	106132972	106133067	Sparki_AR_vs_IgG_macs2_homer_ovl_peak_1456	4.29707
chr12	106198889	106198983	Sparki_AR_vs_IgG_macs2_homer_ovl_peak_1457	9.19861
chr12	106291981	106292095	Sparki_AR_vs_IgG_macs2_homer_ovl_peak_1458	24.996
chr12	106591150	106591271	Sparki_AR_vs_IgG_macs2_homer_ovl_peak_1459	8.71121
chr12	106707077	106707189	Sparki_AR_vs_IgG_macs2_homer_ovl_peak_1460	3.04508
chr12	106755705	106755838	Sparki_AR_vs_IgG_macs2_homer_ovl_peak_1461	18.7589
chr12	106815172	106815260	Sparki_AR_vs_IgG_macs2_homer_ovl_peak_1462	5.94689
chr12	107634465	107634553	Sparki_AR_vs_IgG_macs2_homer_ovl_peak_1463	15.1756
chr12	108906185	108906289	Sparki_AR_vs_IgG_macs2_homer_ovl_peak_1464	8.0808
chr12	108908246	108908338	Sparki_AR_vs_IgG_macs2_homer_ovl_peak_1465	4.45784
chr12	109475605	109475735	Sparki_AR_vs_IgG_macs2_homer_ovl_peak_1466	17.0093
chr12	109937041	109937172	Sparki_AR_vs_IgG_macs2_homer_ovl_peak_1467	4.92367
chr12	110098465	110098598	Sparki_AR_vs_IgG_macs2_homer_ovl_peak_1468	10.2355
chr12	110114273	110114406	Sparki_AR_vs_IgG_macs2_homer_ovl_peak_1469	33.6398
chr12	110684227	110684346	Sparki_AR_vs_IgG_macs2_homer_ovl_peak_1470	8.85006
chr12	110796002	110796082	Sparki_AR_vs_IgG_macs2_homer_ovl_peak_1471	4.66398
chr12	111321340	111321441	Sparki_AR_vs_IgG_macs2_homer_ovl_peak_1472	17.0093
chr12	111670762	111670877	Sparki_AR_vs_IgG_macs2_homer_ovl_peak_1473	12.7122
chr12	111904006	111904139	Sparki_AR_vs_IgG_macs2_homer_ovl_peak_1474	34.6678
chr12	112214373	112214506	Sparki_AR_vs_IgG_macs2_homer_ovl_peak_1475	55.1292
chr12	112548451	112548582	Sparki_AR_vs_IgG_macs2_homer_ovl_peak_1476	4.92367
chr12	112580880	112581009	Sparki_AR_vs_IgG_macs2_homer_ovl_peak_1477	19.1886
chr12	112698405	112698538	Sparki_AR_vs_IgG_macs2_homer_ovl_peak_1478	30.6081
chr12	112763114	112763247	Sparki_AR_vs_IgG_macs2_homer_ovl_peak_1479	18.5139
chr12	112769256	112769330	Sparki_AR_vs_IgG_macs2_homer_ovl_peak_1480	5.71589
chr12	113146736	113146825	Sparki_AR_vs_IgG_macs2_homer_ovl_peak_1481	18.1889
chr12	113158392	113158509	Sparki_AR_vs_IgG_macs2_homer_ovl_peak_1482	19.1737
chr12	113164964	113165078	Sparki_AR_vs_IgG_macs2_homer_ovl_peak_1483	10.17
chr12	113334331	113334410	Sparki_AR_vs_IgG_macs2_homer_ovl_peak_1484	5.6616
chr12	114100353	114100443	Sparki_AR_vs_IgG_macs2_homer_ovl_peak_1485	6.4671
chr12	114294455	114294578	Sparki_AR_vs_IgG_macs2_homer_ovl_peak_1486	7.14177
chr12	114386917	114386953	Sparki_AR_vs_IgG_macs2_homer_ovl_peak_1487	5.80673
chr12	114393575	114393697	Sparki_AR_vs_IgG_macs2_homer_ovl_peak_1488	6.53111
chr12	114565124	114565193	Sparki_AR_vs_IgG_macs2_homer_ovl_peak_1489	2.80199
chr12	117383677	117383808	Sparki_AR_vs_IgG_macs2_homer_ovl_peak_1490	26.7538
chr12	117414168	117414260	Sparki_AR_vs_IgG_macs2_homer_ovl_peak_1491	19.6733
chr12	117424043	117424144	Sparki_AR_vs_IgG_macs2_homer_ovl_peak_1492	8.71121
chr12	117441204	117441286	Sparki_AR_vs_IgG_macs2_homer_ovl_peak_1493	2.23204
chr12	117470089	117470195	Sparki_AR_vs_IgG_macs2_homer_ovl_peak_1494	18.1749
chr12	117529215	117529317	Sparki_AR_vs_IgG_macs2_homer_ovl_peak_1495	24.4322
chr12	117788737	117788824	Sparki_AR_vs_IgG_macs2_homer_ovl_peak_1496	5.50753
chr12	118010729	118010833	Sparki_AR_vs_IgG_macs2_homer_ovl_peak_1497	5.58327
chr12	118578568	118578652	Sparki_AR_vs_IgG_macs2_homer_ovl_peak_1498	4.13217
chr12	118660986	118661083	Sparki_AR_vs_IgG_macs2_homer_ovl_peak_1499	6.53481
chr12	120204942	120205075	Sparki_AR_vs_IgG_macs2_homer_ovl_peak_1500	31.5366
chr12	120237948	120238081	Sparki_AR_vs_IgG_macs2_homer_ovl_peak_1501	39.0411
chr13	3642111	3642212	Sparki_AR_vs_IgG_macs2_homer_ovl_peak_1502	10.5537
chr13	3658236	3658369	Sparki_AR_vs_IgG_macs2_homer_ovl_peak_1503	44.0134
chr13	3658891	3658966	Sparki_AR_vs_IgG_macs2_homer_ovl_peak_1504	9.34173
chr13	3668527	3668660	Sparki_AR_vs_IgG_macs2_homer_ovl_peak_1505	10.4107
chr13	3769298	3769372	Sparki_AR_vs_IgG_macs2_homer_ovl_peak_1506	3.92313
chr13	3789169	3789302	Sparki_AR_vs_IgG_macs2_homer_ovl_peak_1507	9.15469
chr13	3982303	3982393	Sparki_AR_vs_IgG_macs2_homer_ovl_peak_1508	6.99918
chr13	4790462	4790595	Sparki_AR_vs_IgG_macs2_homer_ovl_peak_1509	13.928
chr13	5539696	5539781	Sparki_AR_vs_IgG_macs2_homer_ovl_peak_1510	7.84337
chr13	5603578	5603673	Sparki_AR_vs_IgG_macs2_homer_ovl_peak_1511	3.55158
chr13	5840770	5840872	Sparki_AR_vs_IgG_macs2_homer_ovl_peak_1512	7.3868
chr13	6576230	6576363	Sparki_AR_vs_IgG_macs2_homer_ovl_peak_1513	20.7791
chr13	6589918	6590041	Sparki_AR_vs_IgG_macs2_homer_ovl_peak_1514	12.5352
chr13	8388228	8388356	Sparki_AR_vs_IgG_macs2_homer_ovl_peak_1515	9.15469
chr13	8822548	8822638	Sparki_AR_vs_IgG_macs2_homer_ovl_peak_1516	6.42011
chr13	8928600	8928715	Sparki_AR_vs_IgG_macs2_homer_ovl_peak_1517	9.08842
chr13	9762965	9763023	Sparki_AR_vs_IgG_macs2_homer_ovl_peak_1518	5.77817
chr13	10217984	10218069	Sparki_AR_vs_IgG_macs2_homer_ovl_peak_1519	6.99918
chr13	10382120	10382251	Sparki_AR_vs_IgG_macs2_homer_ovl_peak_1520	22.0576
chr13	12150853	12150984	Sparki_AR_vs_IgG_macs2_homer_ovl_peak_1521	4.66398
chr13	12207242	12207324	Sparki_AR_vs_IgG_macs2_homer_ovl_peak_1522	9.15469
chr13	13666115	13666206	Sparki_AR_vs_IgG_macs2_homer_ovl_peak_1523	7.91186
chr13	13907350	13907454	Sparki_AR_vs_IgG_macs2_homer_ovl_peak_1524	13.928
chr13	15635165	15635275	Sparki_AR_vs_IgG_macs2_homer_ovl_peak_1525	8.08423
chr13	15654354	15654423	Sparki_AR_vs_IgG_macs2_homer_ovl_peak_1526	3.96392
chr13	16124829	16124962	Sparki_AR_vs_IgG_macs2_homer_ovl_peak_1527	9.19861
chr13	19525519	19525613	Sparki_AR_vs_IgG_macs2_homer_ovl_peak_1528	5.94689
chr13	20067846	20067911	Sparki_AR_vs_IgG_macs2_homer_ovl_peak_1529	4.14736
chr13	20191644	20191739	Sparki_AR_vs_IgG_macs2_homer_ovl_peak_1530	9.19861
chr13	20320426	20320559	Sparki_AR_vs_IgG_macs2_homer_ovl_peak_1531	41.0146
chr13	20387608	20387725	Sparki_AR_vs_IgG_macs2_homer_ovl_peak_1532	9.15469
chr13	21033586	21033719	Sparki_AR_vs_IgG_macs2_homer_ovl_peak_1533	24.4322
chr13	21396481	21396597	Sparki_AR_vs_IgG_macs2_homer_ovl_peak_1534	8.25702
chr13	21911467	21911527	Sparki_AR_vs_IgG_macs2_homer_ovl_peak_1535	5.71589
chr13	21911581	21911600	Sparki_AR_vs_IgG_macs2_homer_ovl_peak_1536	3.57395
chr13	23796732	23796865	Sparki_AR_vs_IgG_macs2_homer_ovl_peak_1537	13.928
chr13	24205066	24205193	Sparki_AR_vs_IgG_macs2_homer_ovl_peak_1538	40.3697
chr13	24236140	24236226	Sparki_AR_vs_IgG_macs2_homer_ovl_peak_1539	9.38333
chr13	24353091	24353191	Sparki_AR_vs_IgG_macs2_homer_ovl_peak_1540	8.27626
chr13	24574011	24574131	Sparki_AR_vs_IgG_macs2_homer_ovl_peak_1541	8.38466
chr13	24612668	24612801	Sparki_AR_vs_IgG_macs2_homer_ovl_peak_1542	10.1408
chr13	24914975	24915072	Sparki_AR_vs_IgG_macs2_homer_ovl_peak_1543	9.29241
chr13	24995400	24995533	Sparki_AR_vs_IgG_macs2_homer_ovl_peak_1544	8.25702
chr13	26556605	26556732	Sparki_AR_vs_IgG_macs2_homer_ovl_peak_1545	14.8429
chr13	26561361	26561463	Sparki_AR_vs_IgG_macs2_homer_ovl_peak_1546	32.9963
chr13	29242091	29242224	Sparki_AR_vs_IgG_macs2_homer_ovl_peak_1547	26.9186
chr13	29668116	29668249	Sparki_AR_vs_IgG_macs2_homer_ovl_peak_1548	78.4952
chr13	29710109	29710211	Sparki_AR_vs_IgG_macs2_homer_ovl_peak_1549	10.1408
chr13	29730345	29730478	Sparki_AR_vs_IgG_macs2_homer_ovl_peak_1550	5.94689
chr13	29994607	29994726	Sparki_AR_vs_IgG_macs2_homer_ovl_peak_1551	20.3563
chr13	30390306	30390428	Sparki_AR_vs_IgG_macs2_homer_ovl_peak_1552	36.5427
chr13	31550964	31551071	Sparki_AR_vs_IgG_macs2_homer_ovl_peak_1553	5.77817
chr13	31853950	31854061	Sparki_AR_vs_IgG_macs2_homer_ovl_peak_1554	5.5489
chr13	31856021	31856094	Sparki_AR_vs_IgG_macs2_homer_ovl_peak_1555	3.89543
chr13	32503602	32503688	Sparki_AR_vs_IgG_macs2_homer_ovl_peak_1556	5.5489
chr13	32636928	32637022	Sparki_AR_vs_IgG_macs2_homer_ovl_peak_1557	9.19861
chr13	32886519	32886570	Sparki_AR_vs_IgG_macs2_homer_ovl_peak_1558	8.18917
chr13	34169747	34169823	Sparki_AR_vs_IgG_macs2_homer_ovl_peak_1559	3.68941
chr13	34711926	34712028	Sparki_AR_vs_IgG_macs2_homer_ovl_peak_1560	21.0925
chr13	35221421	35221537	Sparki_AR_vs_IgG_macs2_homer_ovl_peak_1561	22.882
chr13	35263623	35263699	Sparki_AR_vs_IgG_macs2_homer_ovl_peak_1562	9.08183
chr13	35346191	35346324	Sparki_AR_vs_IgG_macs2_homer_ovl_peak_1563	26.7538
chr13	35478738	35478871	Sparki_AR_vs_IgG_macs2_homer_ovl_peak_1564	15.5281
chr13	35555905	35555996	Sparki_AR_vs_IgG_macs2_homer_ovl_peak_1565	7.3868
chr13	35836531	35836603	Sparki_AR_vs_IgG_macs2_homer_ovl_peak_1566	6.32407
chr13	36402123	36402216	Sparki_AR_vs_IgG_macs2_homer_ovl_peak_1567	6.4671
chr13	36484962	36485080	Sparki_AR_vs_IgG_macs2_homer_ovl_peak_1568	9.19861
chr13	36907042	36907166	Sparki_AR_vs_IgG_macs2_homer_ovl_peak_1569	11.512
chr13	37642093	37642226	Sparki_AR_vs_IgG_macs2_homer_ovl_peak_1570	25.4901
chr13	37759371	37759501	Sparki_AR_vs_IgG_macs2_homer_ovl_peak_1571	5.94689
chr13	38236909	38237034	Sparki_AR_vs_IgG_macs2_homer_ovl_peak_1572	10.1408
chr13	38238121	38238248	Sparki_AR_vs_IgG_macs2_homer_ovl_peak_1573	49.3956
chr13	38531810	38531943	Sparki_AR_vs_IgG_macs2_homer_ovl_peak_1574	86.7853
chr13	39199870	39199973	Sparki_AR_vs_IgG_macs2_homer_ovl_peak_1575	7.14177
chr13	39748759	39748883	Sparki_AR_vs_IgG_macs2_homer_ovl_peak_1576	19.3536
chr13	40144329	40144420	Sparki_AR_vs_IgG_macs2_homer_ovl_peak_1577	8.08423
chr13	40564705	40564802	Sparki_AR_vs_IgG_macs2_homer_ovl_peak_1578	10.6316
chr13	40812498	40812582	Sparki_AR_vs_IgG_macs2_homer_ovl_peak_1579	18.0449
chr13	41103832	41103920	Sparki_AR_vs_IgG_macs2_homer_ovl_peak_1580	4.92367
chr13	41389586	41389717	Sparki_AR_vs_IgG_macs2_homer_ovl_peak_1581	27.2264
chr13	41436907	41437001	Sparki_AR_vs_IgG_macs2_homer_ovl_peak_1582	10.0691
chr13	41758133	41758233	Sparki_AR_vs_IgG_macs2_homer_ovl_peak_1583	7.03783
chr13	42025204	42025310	Sparki_AR_vs_IgG_macs2_homer_ovl_peak_1584	6.53481
chr13	42171133	42171214	Sparki_AR_vs_IgG_macs2_homer_ovl_peak_1585	12.8557
chr13	42188237	42188323	Sparki_AR_vs_IgG_macs2_homer_ovl_peak_1586	5.94689
chr13	42450762	42450895	Sparki_AR_vs_IgG_macs2_homer_ovl_peak_1587	96.7381
chr13	42469806	42469939	Sparki_AR_vs_IgG_macs2_homer_ovl_peak_1588	74.7567
chr13	43266563	43266638	Sparki_AR_vs_IgG_macs2_homer_ovl_peak_1589	3.2778
chr13	43445341	43445426	Sparki_AR_vs_IgG_macs2_homer_ovl_peak_1590	5.71589
chr13	44504906	44505039	Sparki_AR_vs_IgG_macs2_homer_ovl_peak_1591	27.2741
chr13	44802194	44802327	Sparki_AR_vs_IgG_macs2_homer_ovl_peak_1592	60.17
chr13	44922377	44922492	Sparki_AR_vs_IgG_macs2_homer_ovl_peak_1593	7.30926
chr13	44933334	44933443	Sparki_AR_vs_IgG_macs2_homer_ovl_peak_1594	21.0925
chr13	44963695	44963828	Sparki_AR_vs_IgG_macs2_homer_ovl_peak_1595	17.4854
chr13	45043776	45043873	Sparki_AR_vs_IgG_macs2_homer_ovl_peak_1596	10.4107
chr13	45234893	45235017	Sparki_AR_vs_IgG_macs2_homer_ovl_peak_1597	17.2754
chr13	45723102	45723235	Sparki_AR_vs_IgG_macs2_homer_ovl_peak_1598	42.4114
chr13	46849148	46849259	Sparki_AR_vs_IgG_macs2_homer_ovl_peak_1599	3.04508
chr13	46872340	46872413	Sparki_AR_vs_IgG_macs2_homer_ovl_peak_1600	5.50753
chr13	46876708	46876841	Sparki_AR_vs_IgG_macs2_homer_ovl_peak_1601	50.2991
chr13	47075328	47075418	Sparki_AR_vs_IgG_macs2_homer_ovl_peak_1602	6.53481
chr13	47133191	47133324	Sparki_AR_vs_IgG_macs2_homer_ovl_peak_1603	27.8983
chr13	47312408	47312541	Sparki_AR_vs_IgG_macs2_homer_ovl_peak_1604	46.4007
chr13	48647772	48647841	Sparki_AR_vs_IgG_macs2_homer_ovl_peak_1605	2.40441
chr13	48733247	48733372	Sparki_AR_vs_IgG_macs2_homer_ovl_peak_1606	24.8646
chr13	49144191	49144324	Sparki_AR_vs_IgG_macs2_homer_ovl_peak_1607	38.0139
chr13	49192326	49192459	Sparki_AR_vs_IgG_macs2_homer_ovl_peak_1608	14.1161
chr13	49417672	49417776	Sparki_AR_vs_IgG_macs2_homer_ovl_peak_1609	8.09697
chr13	49516228	49516318	Sparki_AR_vs_IgG_macs2_homer_ovl_peak_1610	2.76138
chr13	49574901	49575011	Sparki_AR_vs_IgG_macs2_homer_ovl_peak_1611	25.0206
chr13	50324826	50324959	Sparki_AR_vs_IgG_macs2_homer_ovl_peak_1612	3.2886
chr13	50381829	50381962	Sparki_AR_vs_IgG_macs2_homer_ovl_peak_1613	6.72785
chr13	50455332	50455465	Sparki_AR_vs_IgG_macs2_homer_ovl_peak_1614	42.7622
chr13	51943436	51943569	Sparki_AR_vs_IgG_macs2_homer_ovl_peak_1615	22.9597
chr13	51961588	51961703	Sparki_AR_vs_IgG_macs2_homer_ovl_peak_1616	28.6009
chr13	52001581	52001714	Sparki_AR_vs_IgG_macs2_homer_ovl_peak_1617	51.9536
chr13	52042529	52042651	Sparki_AR_vs_IgG_macs2_homer_ovl_peak_1618	5.76834
chr13	52069527	52069660	Sparki_AR_vs_IgG_macs2_homer_ovl_peak_1619	28.0835
chr13	52120274	52120401	Sparki_AR_vs_IgG_macs2_homer_ovl_peak_1620	11.95
chr13	52144314	52144383	Sparki_AR_vs_IgG_macs2_homer_ovl_peak_1621	5.5489
chr13	52167700	52167833	Sparki_AR_vs_IgG_macs2_homer_ovl_peak_1622	25.6538
chr13	52208944	52209010	Sparki_AR_vs_IgG_macs2_homer_ovl_peak_1623	9.15469
chr13	52209943	52210023	Sparki_AR_vs_IgG_macs2_homer_ovl_peak_1624	8.32783
chr13	52258493	52258579	Sparki_AR_vs_IgG_macs2_homer_ovl_peak_1625	9.15469
chr13	52275484	52275598	Sparki_AR_vs_IgG_macs2_homer_ovl_peak_1626	31.2947
chr13	52345089	52345158	Sparki_AR_vs_IgG_macs2_homer_ovl_peak_1627	4.93148
chr13	52743912	52744030	Sparki_AR_vs_IgG_macs2_homer_ovl_peak_1628	4.14736
chr13	52747311	52747414	Sparki_AR_vs_IgG_macs2_homer_ovl_peak_1629	1.69384
chr13	52831743	52831876	Sparki_AR_vs_IgG_macs2_homer_ovl_peak_1630	58.7826
chr13	52893179	52893284	Sparki_AR_vs_IgG_macs2_homer_ovl_peak_1631	15.937
chr13	52902680	52902813	Sparki_AR_vs_IgG_macs2_homer_ovl_peak_1632	86.9768
chr13	52904677	52904806	Sparki_AR_vs_IgG_macs2_homer_ovl_peak_1633	47.146
chr13	52987718	52987820	Sparki_AR_vs_IgG_macs2_homer_ovl_peak_1634	17.244
chr13	53081389	53081522	Sparki_AR_vs_IgG_macs2_homer_ovl_peak_1635	11.6196
chr13	54491640	54491773	Sparki_AR_vs_IgG_macs2_homer_ovl_peak_1636	41.4875
chr13	54684634	54684767	Sparki_AR_vs_IgG_macs2_homer_ovl_peak_1637	11.512
chr13	54730877	54730986	Sparki_AR_vs_IgG_macs2_homer_ovl_peak_1638	3.05371
chr13	55051558	55051691	Sparki_AR_vs_IgG_macs2_homer_ovl_peak_1639	166.067
chr13	55141821	55141937	Sparki_AR_vs_IgG_macs2_homer_ovl_peak_1640	3.42867
chr13	55194070	55194165	Sparki_AR_vs_IgG_macs2_homer_ovl_peak_1641	28.6501
chr13	55291851	55291984	Sparki_AR_vs_IgG_macs2_homer_ovl_peak_1642	19.8417
chr13	55459909	55460014	Sparki_AR_vs_IgG_macs2_homer_ovl_peak_1643	12.7779
chr13	55462216	55462349	Sparki_AR_vs_IgG_macs2_homer_ovl_peak_1644	18.7914
chr13	55580346	55580429	Sparki_AR_vs_IgG_macs2_homer_ovl_peak_1645	3.89543
chr13	55586493	55586571	Sparki_AR_vs_IgG_macs2_homer_ovl_peak_1646	5.55039
chr13	56535882	56535976	Sparki_AR_vs_IgG_macs2_homer_ovl_peak_1647	12.2813
chr13	56717961	56718054	Sparki_AR_vs_IgG_macs2_homer_ovl_peak_1648	15.6787
chr13	56895801	56895895	Sparki_AR_vs_IgG_macs2_homer_ovl_peak_1649	8.84737
chr13	57786618	57786701	Sparki_AR_vs_IgG_macs2_homer_ovl_peak_1650	7.3868
chr13	57898384	57898454	Sparki_AR_vs_IgG_macs2_homer_ovl_peak_1651	4.14736
chr13	57915446	57915579	Sparki_AR_vs_IgG_macs2_homer_ovl_peak_1652	38.9683
chr13	58112528	58112661	Sparki_AR_vs_IgG_macs2_homer_ovl_peak_1653	34.964
chr13	58167501	58167593	Sparki_AR_vs_IgG_macs2_homer_ovl_peak_1654	8.27626
chr13	58186184	58186258	Sparki_AR_vs_IgG_macs2_homer_ovl_peak_1655	2.78411
chr13	58310992	58311122	Sparki_AR_vs_IgG_macs2_homer_ovl_peak_1656	11.512
chr13	58321688	58321821	Sparki_AR_vs_IgG_macs2_homer_ovl_peak_1657	77.2475
chr13	58377675	58377808	Sparki_AR_vs_IgG_macs2_homer_ovl_peak_1658	22.5158
chr13	58608432	58608511	Sparki_AR_vs_IgG_macs2_homer_ovl_peak_1659	18.5165
chr13	58647168	58647301	Sparki_AR_vs_IgG_macs2_homer_ovl_peak_1660	7.25487
chr13	58702627	58702760	Sparki_AR_vs_IgG_macs2_homer_ovl_peak_1661	20.5489
chr13	59158369	59158502	Sparki_AR_vs_IgG_macs2_homer_ovl_peak_1662	141.849
chr13	59181409	59181534	Sparki_AR_vs_IgG_macs2_homer_ovl_peak_1663	12.3897
chr13	59771437	59771568	Sparki_AR_vs_IgG_macs2_homer_ovl_peak_1664	10.4107
chr13	59778703	59778831	Sparki_AR_vs_IgG_macs2_homer_ovl_peak_1665	21.2805
chr13	59806164	59806252	Sparki_AR_vs_IgG_macs2_homer_ovl_peak_1666	10.613
chr13	60944143	60944258	Sparki_AR_vs_IgG_macs2_homer_ovl_peak_1667	12.9178
chr13	63476620	63476706	Sparki_AR_vs_IgG_macs2_homer_ovl_peak_1668	5.5489
chr13	63532496	63532607	Sparki_AR_vs_IgG_macs2_homer_ovl_peak_1669	4.45784
chr13	64361330	64361437	Sparki_AR_vs_IgG_macs2_homer_ovl_peak_1670	14.9155
chr13	64549333	64549458	Sparki_AR_vs_IgG_macs2_homer_ovl_peak_1671	15.937
chr13	67123177	67123310	Sparki_AR_vs_IgG_macs2_homer_ovl_peak_1672	14.3626
chr13	67274252	67274263	Sparki_AR_vs_IgG_macs2_homer_ovl_peak_1673	3.26426
chr13	67332655	67332774	Sparki_AR_vs_IgG_macs2_homer_ovl_peak_1674	31.5366
chr13	67594857	67594930	Sparki_AR_vs_IgG_macs2_homer_ovl_peak_1675	4.93148
chr13	67986100	67986204	Sparki_AR_vs_IgG_macs2_homer_ovl_peak_1676	5.36084
chr13	67994233	67994314	Sparki_AR_vs_IgG_macs2_homer_ovl_peak_1677	4.64842
chr13	68954838	68954926	Sparki_AR_vs_IgG_macs2_homer_ovl_peak_1678	2.27715
chr13	69283101	69283165	Sparki_AR_vs_IgG_macs2_homer_ovl_peak_1679	8.46006
chr13	69305852	69305928	Sparki_AR_vs_IgG_macs2_homer_ovl_peak_1680	2.17618
chr13	69443706	69443824	Sparki_AR_vs_IgG_macs2_homer_ovl_peak_1681	14.0799
chr13	69627045	69627126	Sparki_AR_vs_IgG_macs2_homer_ovl_peak_1682	4.46916
chr13	69656914	69657013	Sparki_AR_vs_IgG_macs2_homer_ovl_peak_1683	2.45336
chr13	71914811	71914890	Sparki_AR_vs_IgG_macs2_homer_ovl_peak_1684	8.85006
chr13	72103217	72103299	Sparki_AR_vs_IgG_macs2_homer_ovl_peak_1685	7.30438
chr13	72379421	72379499	Sparki_AR_vs_IgG_macs2_homer_ovl_peak_1686	7.40763
chr13	72502764	72502897	Sparki_AR_vs_IgG_macs2_homer_ovl_peak_1687	89.0184
chr13	73797823	73797954	Sparki_AR_vs_IgG_macs2_homer_ovl_peak_1688	7.58097
chr13	73830001	73830067	Sparki_AR_vs_IgG_macs2_homer_ovl_peak_1689	7.36156
chr13	73910423	73910500	Sparki_AR_vs_IgG_macs2_homer_ovl_peak_1690	4.63129
chr13	74829407	74829538	Sparki_AR_vs_IgG_macs2_homer_ovl_peak_1691	25.8165
chr13	75254132	75254265	Sparki_AR_vs_IgG_macs2_homer_ovl_peak_1692	21.7622
chr13	75845707	75845803	Sparki_AR_vs_IgG_macs2_homer_ovl_peak_1693	13.9117
chr13	75936467	75936564	Sparki_AR_vs_IgG_macs2_homer_ovl_peak_1694	14.9155
chr13	75945579	75945681	Sparki_AR_vs_IgG_macs2_homer_ovl_peak_1695	3.82977
chr13	77250220	77250337	Sparki_AR_vs_IgG_macs2_homer_ovl_peak_1696	17.7279
chr13	81088890	81089023	Sparki_AR_vs_IgG_macs2_homer_ovl_peak_1697	12.9178
chr13	81521505	81521595	Sparki_AR_vs_IgG_macs2_homer_ovl_peak_1698	5.71589
chr13	81550843	81550940	Sparki_AR_vs_IgG_macs2_homer_ovl_peak_1699	6.99918
chr13	82178845	82178961	Sparki_AR_vs_IgG_macs2_homer_ovl_peak_1700	12.7122
chr13	82339851	82339984	Sparki_AR_vs_IgG_macs2_homer_ovl_peak_1701	61.8961
chr13	87787246	87787332	Sparki_AR_vs_IgG_macs2_homer_ovl_peak_1702	20.3563
chr13	88103310	88103366	Sparki_AR_vs_IgG_macs2_homer_ovl_peak_1703	6.99918
chr13	88873769	88873900	Sparki_AR_vs_IgG_macs2_homer_ovl_peak_1704	22.5158
chr13	90843887	90844005	Sparki_AR_vs_IgG_macs2_homer_ovl_peak_1705	45.6119
chr13	91272540	91272669	Sparki_AR_vs_IgG_macs2_homer_ovl_peak_1706	18.0293
chr13	91617733	91617866	Sparki_AR_vs_IgG_macs2_homer_ovl_peak_1707	36.8483
chr13	91841385	91841506	Sparki_AR_vs_IgG_macs2_homer_ovl_peak_1708	28.6501
chr13	93121217	93121350	Sparki_AR_vs_IgG_macs2_homer_ovl_peak_1709	18.2386
chr13	93168831	93168929	Sparki_AR_vs_IgG_macs2_homer_ovl_peak_1710	8.65815
chr13	93366009	93366086	Sparki_AR_vs_IgG_macs2_homer_ovl_peak_1711	11.0021
chr13	93797500	93797618	Sparki_AR_vs_IgG_macs2_homer_ovl_peak_1712	45.1245
chr13	93951404	93951512	Sparki_AR_vs_IgG_macs2_homer_ovl_peak_1713	19.0367
chr13	95211288	95211421	Sparki_AR_vs_IgG_macs2_homer_ovl_peak_1714	32.4965
chr13	95316415	95316531	Sparki_AR_vs_IgG_macs2_homer_ovl_peak_1715	39.1868
chr13	95809332	95809464	Sparki_AR_vs_IgG_macs2_homer_ovl_peak_1716	47.146
chr13	96288118	96288228	Sparki_AR_vs_IgG_macs2_homer_ovl_peak_1717	9.08183
chr13	96625617	96625730	Sparki_AR_vs_IgG_macs2_homer_ovl_peak_1718	25.7629
chr13	97186398	97186531	Sparki_AR_vs_IgG_macs2_homer_ovl_peak_1719	39.7776
chr13	97259122	97259239	Sparki_AR_vs_IgG_macs2_homer_ovl_peak_1720	32.2699
chr13	97832832	97832965	Sparki_AR_vs_IgG_macs2_homer_ovl_peak_1721	8.59603
chr13	97855161	97855277	Sparki_AR_vs_IgG_macs2_homer_ovl_peak_1722	13.9117
chr13	97953333	97953402	Sparki_AR_vs_IgG_macs2_homer_ovl_peak_1723	6.81285
chr13	97962534	97962667	Sparki_AR_vs_IgG_macs2_homer_ovl_peak_1724	58.8803
chr13	98336273	98336405	Sparki_AR_vs_IgG_macs2_homer_ovl_peak_1725	12.7779
chr13	98471416	98471549	Sparki_AR_vs_IgG_macs2_homer_ovl_peak_1726	9.38333
chr13	98671977	98672101	Sparki_AR_vs_IgG_macs2_homer_ovl_peak_1727	9.15469
chr13	98734198	98734301	Sparki_AR_vs_IgG_macs2_homer_ovl_peak_1728	24.234
chr13	98769180	98769303	Sparki_AR_vs_IgG_macs2_homer_ovl_peak_1729	22.0576
chr13	98836233	98836366	Sparki_AR_vs_IgG_macs2_homer_ovl_peak_1730	17.3342
chr13	98837552	98837660	Sparki_AR_vs_IgG_macs2_homer_ovl_peak_1731	7.58097
chr13	99294518	99294618	Sparki_AR_vs_IgG_macs2_homer_ovl_peak_1732	9.38333
chr13	99777748	99777846	Sparki_AR_vs_IgG_macs2_homer_ovl_peak_1733	6.53481
chr13	99870384	99870517	Sparki_AR_vs_IgG_macs2_homer_ovl_peak_1734	20.1204
chr13	99895015	99895148	Sparki_AR_vs_IgG_macs2_homer_ovl_peak_1735	23.7258
chr13	99993953	99994009	Sparki_AR_vs_IgG_macs2_homer_ovl_peak_1736	6.53481
chr13	100014187	100014307	Sparki_AR_vs_IgG_macs2_homer_ovl_peak_1737	22.9418
chr13	100053151	100053224	Sparki_AR_vs_IgG_macs2_homer_ovl_peak_1738	6.03305
chr13	100077850	100077919	Sparki_AR_vs_IgG_macs2_homer_ovl_peak_1739	3.95093
chr13	100507418	100507551	Sparki_AR_vs_IgG_macs2_homer_ovl_peak_1740	21.0572
chr13	100637257	100637390	Sparki_AR_vs_IgG_macs2_homer_ovl_peak_1741	19.5769
chr13	101314314	101314430	Sparki_AR_vs_IgG_macs2_homer_ovl_peak_1742	16.4804
chr13	101494070	101494198	Sparki_AR_vs_IgG_macs2_homer_ovl_peak_1743	12.4613
chr13	101854301	101854433	Sparki_AR_vs_IgG_macs2_homer_ovl_peak_1744	27.2264
chr13	101862570	101862703	Sparki_AR_vs_IgG_macs2_homer_ovl_peak_1745	73.5327
chr13	102013590	102013723	Sparki_AR_vs_IgG_macs2_homer_ovl_peak_1746	27.6172
chr13	102468023	102468156	Sparki_AR_vs_IgG_macs2_homer_ovl_peak_1747	56.0049
chr13	102489342	102489475	Sparki_AR_vs_IgG_macs2_homer_ovl_peak_1748	20.8545
chr13	102582020	102582153	Sparki_AR_vs_IgG_macs2_homer_ovl_peak_1749	53.8713
chr13	102764964	102765043	Sparki_AR_vs_IgG_macs2_homer_ovl_peak_1750	4.66398
chr13	102820631	102820717	Sparki_AR_vs_IgG_macs2_homer_ovl_peak_1751	7.66132
chr13	102944600	102944708	Sparki_AR_vs_IgG_macs2_homer_ovl_peak_1752	36.8483
chr13	103023538	103023671	Sparki_AR_vs_IgG_macs2_homer_ovl_peak_1753	69.5619
chr13	103086397	103086530	Sparki_AR_vs_IgG_macs2_homer_ovl_peak_1754	21.2668
chr13	103167516	103167591	Sparki_AR_vs_IgG_macs2_homer_ovl_peak_1755	5.71589
chr13	103356319	103356393	Sparki_AR_vs_IgG_macs2_homer_ovl_peak_1756	8.08423
chr13	103369026	103369139	Sparki_AR_vs_IgG_macs2_homer_ovl_peak_1757	16.882
chr13	103415742	103415875	Sparki_AR_vs_IgG_macs2_homer_ovl_peak_1758	13.5788
chr13	103446339	103446452	Sparki_AR_vs_IgG_macs2_homer_ovl_peak_1759	8.85006
chr13	103565702	103565835	Sparki_AR_vs_IgG_macs2_homer_ovl_peak_1760	95.7739
chr13	103804885	103804990	Sparki_AR_vs_IgG_macs2_homer_ovl_peak_1761	11.512
chr13	104834650	104834751	Sparki_AR_vs_IgG_macs2_homer_ovl_peak_1762	9.15469
chr13	104877544	104877654	Sparki_AR_vs_IgG_macs2_homer_ovl_peak_1763	7.84337
chr13	105289850	105289951	Sparki_AR_vs_IgG_macs2_homer_ovl_peak_1764	21.2546
chr13	105569253	105569339	Sparki_AR_vs_IgG_macs2_homer_ovl_peak_1765	7.40763
chr13	105793479	105793553	Sparki_AR_vs_IgG_macs2_homer_ovl_peak_1766	6.99918
chr13	106025766	106025858	Sparki_AR_vs_IgG_macs2_homer_ovl_peak_1767	12.7122
chr13	106102991	106103124	Sparki_AR_vs_IgG_macs2_homer_ovl_peak_1768	13.6577
chr13	107536817	107536950	Sparki_AR_vs_IgG_macs2_homer_ovl_peak_1769	55.814
chr13	109331883	109332010	Sparki_AR_vs_IgG_macs2_homer_ovl_peak_1770	51.1311
chr13	109827715	109827784	Sparki_AR_vs_IgG_macs2_homer_ovl_peak_1771	6.4671
chr13	109964015	109964103	Sparki_AR_vs_IgG_macs2_homer_ovl_peak_1772	6.09875
chr13	110368172	110368254	Sparki_AR_vs_IgG_macs2_homer_ovl_peak_1773	8.07707
chr13	110633106	110633239	Sparki_AR_vs_IgG_macs2_homer_ovl_peak_1774	54.743
chr13	110701285	110701355	Sparki_AR_vs_IgG_macs2_homer_ovl_peak_1775	8.25702
chr13	110701945	110702066	Sparki_AR_vs_IgG_macs2_homer_ovl_peak_1776	10.4107
chr13	110704534	110704638	Sparki_AR_vs_IgG_macs2_homer_ovl_peak_1777	8.0808
chr13	110909898	110910026	Sparki_AR_vs_IgG_macs2_homer_ovl_peak_1778	12.9178
chr13	112586742	112586869	Sparki_AR_vs_IgG_macs2_homer_ovl_peak_1779	26.9186
chr13	112610351	112610484	Sparki_AR_vs_IgG_macs2_homer_ovl_peak_1780	41.5622
chr13	112705219	112705352	Sparki_AR_vs_IgG_macs2_homer_ovl_peak_1781	55.6643
chr13	112836868	112837001	Sparki_AR_vs_IgG_macs2_homer_ovl_peak_1782	51.3535
chr13	112921407	112921540	Sparki_AR_vs_IgG_macs2_homer_ovl_peak_1783	98.3849
chr13	114277984	114278085	Sparki_AR_vs_IgG_macs2_homer_ovl_peak_1784	8.83877
chr13	114482084	114482192	Sparki_AR_vs_IgG_macs2_homer_ovl_peak_1785	5.5489
chr13	114878393	114878523	Sparki_AR_vs_IgG_macs2_homer_ovl_peak_1786	20.4668
chr13	115021224	115021320	Sparki_AR_vs_IgG_macs2_homer_ovl_peak_1787	17.7279
chr13	115361382	115361484	Sparki_AR_vs_IgG_macs2_homer_ovl_peak_1788	10.9039
chr13	115722616	115722718	Sparki_AR_vs_IgG_macs2_homer_ovl_peak_1789	6.4671
chr13	115880286	115880402	Sparki_AR_vs_IgG_macs2_homer_ovl_peak_1790	4.92367
chr13	118009213	118009294	Sparki_AR_vs_IgG_macs2_homer_ovl_peak_1791	4.5636
chr13	118024492	118024622	Sparki_AR_vs_IgG_macs2_homer_ovl_peak_1792	3.89543
chr13	118026375	118026508	Sparki_AR_vs_IgG_macs2_homer_ovl_peak_1793	67.2157
chr13	118104786	118104919	Sparki_AR_vs_IgG_macs2_homer_ovl_peak_1794	54.4208
chr14	4120044	4120156	Sparki_AR_vs_IgG_macs2_homer_ovl_peak_1795	8.46006
chr14	5172273	5172349	Sparki_AR_vs_IgG_macs2_homer_ovl_peak_1796	8.25702
chr14	6014002	6014086	Sparki_AR_vs_IgG_macs2_homer_ovl_peak_1797	5.5489
chr14	7939664	7939750	Sparki_AR_vs_IgG_macs2_homer_ovl_peak_1798	9.9256
chr14	8008775	8008885	Sparki_AR_vs_IgG_macs2_homer_ovl_peak_1799	10.1408
chr14	8728760	8728829	Sparki_AR_vs_IgG_macs2_homer_ovl_peak_1800	2.74636
chr14	8850752	8850885	Sparki_AR_vs_IgG_macs2_homer_ovl_peak_1801	2.69234
chr14	8851232	8851309	Sparki_AR_vs_IgG_macs2_homer_ovl_peak_1802	7.40763
chr14	9041089	9041222	Sparki_AR_vs_IgG_macs2_homer_ovl_peak_1803	16.9779
chr14	9076895	9077028	Sparki_AR_vs_IgG_macs2_homer_ovl_peak_1804	31.5366
chr14	9142357	9142439	Sparki_AR_vs_IgG_macs2_homer_ovl_peak_1805	10.4912
chr14	9212935	9213038	Sparki_AR_vs_IgG_macs2_homer_ovl_peak_1806	15.4458
chr14	11196914	11196993	Sparki_AR_vs_IgG_macs2_homer_ovl_peak_1807	5.5489
chr14	11545492	11545604	Sparki_AR_vs_IgG_macs2_homer_ovl_peak_1808	2.27715
chr14	11991626	11991723	Sparki_AR_vs_IgG_macs2_homer_ovl_peak_1809	15.866
chr14	12891748	12891881	Sparki_AR_vs_IgG_macs2_homer_ovl_peak_1810	38.7149
chr14	13254844	13254977	Sparki_AR_vs_IgG_macs2_homer_ovl_peak_1811	6.87096
chr14	13384131	13384200	Sparki_AR_vs_IgG_macs2_homer_ovl_peak_1812	3.96392
chr14	14581789	14581904	Sparki_AR_vs_IgG_macs2_homer_ovl_peak_1813	17.7279
chr14	16469008	16469061	Sparki_AR_vs_IgG_macs2_homer_ovl_peak_1814	3.96392
chr14	19135889	19136008	Sparki_AR_vs_IgG_macs2_homer_ovl_peak_1815	11.512
chr14	19451250	19451334	Sparki_AR_vs_IgG_macs2_homer_ovl_peak_1816	8.98346
chr14	19590701	19590827	Sparki_AR_vs_IgG_macs2_homer_ovl_peak_1817	7.40763
chr14	20752690	20752823	Sparki_AR_vs_IgG_macs2_homer_ovl_peak_1818	53.3945
chr14	20953597	20953730	Sparki_AR_vs_IgG_macs2_homer_ovl_peak_1819	52.677
chr14	20967907	20968000	Sparki_AR_vs_IgG_macs2_homer_ovl_peak_1820	9.38333
chr14	21039106	21039184	Sparki_AR_vs_IgG_macs2_homer_ovl_peak_1821	3.76822
chr14	21047764	21047869	Sparki_AR_vs_IgG_macs2_homer_ovl_peak_1822	8.06219
chr14	21049539	21049630	Sparki_AR_vs_IgG_macs2_homer_ovl_peak_1823	6.53481
chr14	21130722	21130843	Sparki_AR_vs_IgG_macs2_homer_ovl_peak_1824	9.32297
chr14	21415231	21415364	Sparki_AR_vs_IgG_macs2_homer_ovl_peak_1825	5.36084
chr14	21925976	21926109	Sparki_AR_vs_IgG_macs2_homer_ovl_peak_1826	62.0385
chr14	22304031	22304110	Sparki_AR_vs_IgG_macs2_homer_ovl_peak_1827	6.99918
chr14	22470723	22470832	Sparki_AR_vs_IgG_macs2_homer_ovl_peak_1828	8.08423
chr14	22520038	22520162	Sparki_AR_vs_IgG_macs2_homer_ovl_peak_1829	64.6557
chr14	22661030	22661147	Sparki_AR_vs_IgG_macs2_homer_ovl_peak_1830	17.4083
chr14	22781830	22781956	Sparki_AR_vs_IgG_macs2_homer_ovl_peak_1831	19.0934
chr14	23561323	23561433	Sparki_AR_vs_IgG_macs2_homer_ovl_peak_1832	10.4107
chr14	23628847	23628950	Sparki_AR_vs_IgG_macs2_homer_ovl_peak_1833	9.29241
chr14	24298544	24298664	Sparki_AR_vs_IgG_macs2_homer_ovl_peak_1834	35.5074
chr14	24571096	24571229	Sparki_AR_vs_IgG_macs2_homer_ovl_peak_1835	11.2361
chr14	24701326	24701444	Sparki_AR_vs_IgG_macs2_homer_ovl_peak_1836	25.4901
chr14	24849282	24849415	Sparki_AR_vs_IgG_macs2_homer_ovl_peak_1837	21.9346
chr14	25027659	25027792	Sparki_AR_vs_IgG_macs2_homer_ovl_peak_1838	14.9155
chr14	25277522	25277636	Sparki_AR_vs_IgG_macs2_homer_ovl_peak_1839	6.61679
chr14	25722440	25722542	Sparki_AR_vs_IgG_macs2_homer_ovl_peak_1840	5.55039
chr14	25736555	25736688	Sparki_AR_vs_IgG_macs2_homer_ovl_peak_1841	29.2646
chr14	25838884	25839017	Sparki_AR_vs_IgG_macs2_homer_ovl_peak_1842	13.9117
chr14	26001081	26001214	Sparki_AR_vs_IgG_macs2_homer_ovl_peak_1843	7.7199
chr14	26087917	26088050	Sparki_AR_vs_IgG_macs2_homer_ovl_peak_1844	10.0691
chr14	26197294	26197370	Sparki_AR_vs_IgG_macs2_homer_ovl_peak_1845	4.62745
chr14	26203036	26203157	Sparki_AR_vs_IgG_macs2_homer_ovl_peak_1846	24.0258
chr14	26292771	26292853	Sparki_AR_vs_IgG_macs2_homer_ovl_peak_1847	6.09875
chr14	26335672	26335774	Sparki_AR_vs_IgG_macs2_homer_ovl_peak_1848	5.3187
chr14	26447339	26447455	Sparki_AR_vs_IgG_macs2_homer_ovl_peak_1849	9.56647
chr14	26772219	26772346	Sparki_AR_vs_IgG_macs2_homer_ovl_peak_1850	8.30754
chr14	26911992	26912073	Sparki_AR_vs_IgG_macs2_homer_ovl_peak_1851	9.57668
chr14	26941568	26941645	Sparki_AR_vs_IgG_macs2_homer_ovl_peak_1852	9.19861
chr14	27026506	27026580	Sparki_AR_vs_IgG_macs2_homer_ovl_peak_1853	6.01861
chr14	27051583	27051667	Sparki_AR_vs_IgG_macs2_homer_ovl_peak_1854	12.5352
chr14	27081182	27081266	Sparki_AR_vs_IgG_macs2_homer_ovl_peak_1855	8.08423
chr14	27117175	27117266	Sparki_AR_vs_IgG_macs2_homer_ovl_peak_1856	7.40763
chr14	27928616	27928713	Sparki_AR_vs_IgG_macs2_homer_ovl_peak_1857	13.7312
chr14	28163198	28163331	Sparki_AR_vs_IgG_macs2_homer_ovl_peak_1858	60.2193
chr14	28673926	28674024	Sparki_AR_vs_IgG_macs2_homer_ovl_peak_1859	5.94689
chr14	28788939	28789055	Sparki_AR_vs_IgG_macs2_homer_ovl_peak_1860	12.5352
chr14	30660897	30660986	Sparki_AR_vs_IgG_macs2_homer_ovl_peak_1861	4.66398
chr14	30921624	30921714	Sparki_AR_vs_IgG_macs2_homer_ovl_peak_1862	1.57384
chr14	30988474	30988569	Sparki_AR_vs_IgG_macs2_homer_ovl_peak_1863	11.0015
chr14	31410491	31410624	Sparki_AR_vs_IgG_macs2_homer_ovl_peak_1864	57.4668
chr14	31435751	31435884	Sparki_AR_vs_IgG_macs2_homer_ovl_peak_1865	6.09875
chr14	31668610	31668743	Sparki_AR_vs_IgG_macs2_homer_ovl_peak_1866	15.866
chr14	31726698	31726782	Sparki_AR_vs_IgG_macs2_homer_ovl_peak_1867	2.76138
chr14	31996290	31996379	Sparki_AR_vs_IgG_macs2_homer_ovl_peak_1868	9.08183
chr14	32741049	32741135	Sparki_AR_vs_IgG_macs2_homer_ovl_peak_1869	19.7338
chr14	32773852	32773985	Sparki_AR_vs_IgG_macs2_homer_ovl_peak_1870	14.9155
chr14	33795434	33795539	Sparki_AR_vs_IgG_macs2_homer_ovl_peak_1871	1.64191
chr14	34756982	34757115	Sparki_AR_vs_IgG_macs2_homer_ovl_peak_1872	123.031
chr14	35087500	35087633	Sparki_AR_vs_IgG_macs2_homer_ovl_peak_1873	14.6533
chr14	37296073	37296206	Sparki_AR_vs_IgG_macs2_homer_ovl_peak_1874	40.0947
chr14	40147534	40147633	Sparki_AR_vs_IgG_macs2_homer_ovl_peak_1875	10.3455
chr14	41769849	41769918	Sparki_AR_vs_IgG_macs2_homer_ovl_peak_1876	5.83828
chr14	45864857	45864987	Sparki_AR_vs_IgG_macs2_homer_ovl_peak_1877	32.8613
chr14	46233803	46233916	Sparki_AR_vs_IgG_macs2_homer_ovl_peak_1878	9.19861
chr14	46236470	46236578	Sparki_AR_vs_IgG_macs2_homer_ovl_peak_1879	3.42867
chr14	46442239	46442331	Sparki_AR_vs_IgG_macs2_homer_ovl_peak_1880	14.8788
chr14	46464934	46465031	Sparki_AR_vs_IgG_macs2_homer_ovl_peak_1881	5.5489
chr14	46469495	46469628	Sparki_AR_vs_IgG_macs2_homer_ovl_peak_1882	21.2668
chr14	46791775	46791894	Sparki_AR_vs_IgG_macs2_homer_ovl_peak_1883	5.13591
chr14	46859836	46859949	Sparki_AR_vs_IgG_macs2_homer_ovl_peak_1884	12.4956
chr14	46911568	46911643	Sparki_AR_vs_IgG_macs2_homer_ovl_peak_1885	6.99918
chr14	47490478	47490585	Sparki_AR_vs_IgG_macs2_homer_ovl_peak_1886	13.928
chr14	47990204	47990273	Sparki_AR_vs_IgG_macs2_homer_ovl_peak_1887	1.64191
chr14	48009785	48009912	Sparki_AR_vs_IgG_macs2_homer_ovl_peak_1888	35.9583
chr14	48405709	48405842	Sparki_AR_vs_IgG_macs2_homer_ovl_peak_1889	23.0525
chr14	48578006	48578139	Sparki_AR_vs_IgG_macs2_homer_ovl_peak_1890	26.9186
chr14	48782238	48782307	Sparki_AR_vs_IgG_macs2_homer_ovl_peak_1891	2.76138
chr14	48845630	48845763	Sparki_AR_vs_IgG_macs2_homer_ovl_peak_1892	34.5428
chr14	49065067	49065167	Sparki_AR_vs_IgG_macs2_homer_ovl_peak_1893	11.6937
chr14	51372477	51372585	Sparki_AR_vs_IgG_macs2_homer_ovl_peak_1894	12.5352
chr14	51649476	51649578	Sparki_AR_vs_IgG_macs2_homer_ovl_peak_1895	8.38466
chr14	51672956	51673086	Sparki_AR_vs_IgG_macs2_homer_ovl_peak_1896	65.5079
chr14	51680685	51680818	Sparki_AR_vs_IgG_macs2_homer_ovl_peak_1897	4.64842
chr14	51733944	51734059	Sparki_AR_vs_IgG_macs2_homer_ovl_peak_1898	9.08183
chr14	52533826	52533958	Sparki_AR_vs_IgG_macs2_homer_ovl_peak_1899	12.5352
chr14	52608514	52608609	Sparki_AR_vs_IgG_macs2_homer_ovl_peak_1900	8.46006
chr14	52623388	52623490	Sparki_AR_vs_IgG_macs2_homer_ovl_peak_1901	7.3868
chr14	53757038	53757127	Sparki_AR_vs_IgG_macs2_homer_ovl_peak_1902	8.08423
chr14	54912304	54912437	Sparki_AR_vs_IgG_macs2_homer_ovl_peak_1903	18.1456
chr14	54917277	54917410	Sparki_AR_vs_IgG_macs2_homer_ovl_peak_1904	9.15469
chr14	54994971	54995021	Sparki_AR_vs_IgG_macs2_homer_ovl_peak_1905	8.38466
chr14	55088796	55088929	Sparki_AR_vs_IgG_macs2_homer_ovl_peak_1906	12.3897
chr14	55149370	55149503	Sparki_AR_vs_IgG_macs2_homer_ovl_peak_1907	10.0691
chr14	55156633	55156738	Sparki_AR_vs_IgG_macs2_homer_ovl_peak_1908	17.0093
chr14	55366903	55367036	Sparki_AR_vs_IgG_macs2_homer_ovl_peak_1909	17.7279
chr14	55391871	55391961	Sparki_AR_vs_IgG_macs2_homer_ovl_peak_1910	10.6569
chr14	55494643	55494776	Sparki_AR_vs_IgG_macs2_homer_ovl_peak_1911	19.3536
chr14	56213134	56213231	Sparki_AR_vs_IgG_macs2_homer_ovl_peak_1912	6.94046
chr14	56233479	56233590	Sparki_AR_vs_IgG_macs2_homer_ovl_peak_1913	7.3868
chr14	56244317	56244427	Sparki_AR_vs_IgG_macs2_homer_ovl_peak_1914	15.1756
chr14	56348012	56348145	Sparki_AR_vs_IgG_macs2_homer_ovl_peak_1915	94.1047
chr14	56443082	56443153	Sparki_AR_vs_IgG_macs2_homer_ovl_peak_1916	4.93148
chr14	56710659	56710772	Sparki_AR_vs_IgG_macs2_homer_ovl_peak_1917	24.6126
chr14	57824633	57824735	Sparki_AR_vs_IgG_macs2_homer_ovl_peak_1918	15.1756
chr14	58315934	58316067	Sparki_AR_vs_IgG_macs2_homer_ovl_peak_1919	9.29241
chr14	58519125	58519249	Sparki_AR_vs_IgG_macs2_homer_ovl_peak_1920	14.0361
chr14	59282516	59282632	Sparki_AR_vs_IgG_macs2_homer_ovl_peak_1921	11.6243
chr14	59282891	59283009	Sparki_AR_vs_IgG_macs2_homer_ovl_peak_1922	39.9332
chr14	59841704	59841800	Sparki_AR_vs_IgG_macs2_homer_ovl_peak_1923	8.36043
chr14	60509027	60509122	Sparki_AR_vs_IgG_macs2_homer_ovl_peak_1924	7.6553
chr14	61307429	61307561	Sparki_AR_vs_IgG_macs2_homer_ovl_peak_1925	44.7813
chr14	61346562	61346674	Sparki_AR_vs_IgG_macs2_homer_ovl_peak_1926	18.0293
chr14	61437123	61437232	Sparki_AR_vs_IgG_macs2_homer_ovl_peak_1927	3.12056
chr14	61960158	61960291	Sparki_AR_vs_IgG_macs2_homer_ovl_peak_1928	14.7361
chr14	62013724	62013841	Sparki_AR_vs_IgG_macs2_homer_ovl_peak_1929	18.1749
chr14	63442579	63442669	Sparki_AR_vs_IgG_macs2_homer_ovl_peak_1930	10.3455
chr14	63464075	63464208	Sparki_AR_vs_IgG_macs2_homer_ovl_peak_1931	5.36084
chr14	63549086	63549190	Sparki_AR_vs_IgG_macs2_homer_ovl_peak_1932	29.3293
chr14	63558955	63559024	Sparki_AR_vs_IgG_macs2_homer_ovl_peak_1933	6.28342
chr14	63628850	63628983	Sparki_AR_vs_IgG_macs2_homer_ovl_peak_1934	56.4008
chr14	63790595	63790678	Sparki_AR_vs_IgG_macs2_homer_ovl_peak_1935	8.38466
chr14	64180648	64180763	Sparki_AR_vs_IgG_macs2_homer_ovl_peak_1936	8.38466
chr14	64256911	64257008	Sparki_AR_vs_IgG_macs2_homer_ovl_peak_1937	4.93148
chr14	64495792	64495925	Sparki_AR_vs_IgG_macs2_homer_ovl_peak_1938	9.19861
chr14	64616914	64617045	Sparki_AR_vs_IgG_macs2_homer_ovl_peak_1939	12.6474
chr14	65050514	65050639	Sparki_AR_vs_IgG_macs2_homer_ovl_peak_1940	13.4104
chr14	65420864	65420997	Sparki_AR_vs_IgG_macs2_homer_ovl_peak_1941	3.27623
chr14	65582564	65582697	Sparki_AR_vs_IgG_macs2_homer_ovl_peak_1942	49.389
chr14	65583590	65583709	Sparki_AR_vs_IgG_macs2_homer_ovl_peak_1943	17.0093
chr14	65657601	65657723	Sparki_AR_vs_IgG_macs2_homer_ovl_peak_1944	44.1503
chr14	65713058	65713164	Sparki_AR_vs_IgG_macs2_homer_ovl_peak_1945	4.68896
chr14	65998419	65998544	Sparki_AR_vs_IgG_macs2_homer_ovl_peak_1946	3.95668
chr14	66113812	66113945	Sparki_AR_vs_IgG_macs2_homer_ovl_peak_1947	64.3971
chr14	66227404	66227460	Sparki_AR_vs_IgG_macs2_homer_ovl_peak_1948	3.96392
chr14	66413025	66413158	Sparki_AR_vs_IgG_macs2_homer_ovl_peak_1949	37.7866
chr14	66486921	66487017	Sparki_AR_vs_IgG_macs2_homer_ovl_peak_1950	9.61662
chr14	66488944	66489028	Sparki_AR_vs_IgG_macs2_homer_ovl_peak_1951	13.5501
chr14	66537667	66537800	Sparki_AR_vs_IgG_macs2_homer_ovl_peak_1952	23.6798
chr14	66755649	66755734	Sparki_AR_vs_IgG_macs2_homer_ovl_peak_1953	2.27715
chr14	66809167	66809300	Sparki_AR_vs_IgG_macs2_homer_ovl_peak_1954	41.1582
chr14	66893830	66893899	Sparki_AR_vs_IgG_macs2_homer_ovl_peak_1955	10.2888
chr14	66937227	66937342	Sparki_AR_vs_IgG_macs2_homer_ovl_peak_1956	8.65815
chr14	67403110	67403234	Sparki_AR_vs_IgG_macs2_homer_ovl_peak_1957	35.3056
chr14	67453748	67453871	Sparki_AR_vs_IgG_macs2_homer_ovl_peak_1958	55.6643
chr14	67856251	67856320	Sparki_AR_vs_IgG_macs2_homer_ovl_peak_1959	4.5203
chr14	69151812	69151927	Sparki_AR_vs_IgG_macs2_homer_ovl_peak_1960	17.4854
chr14	70538144	70538231	Sparki_AR_vs_IgG_macs2_homer_ovl_peak_1961	14.7361
chr14	70717568	70717701	Sparki_AR_vs_IgG_macs2_homer_ovl_peak_1962	6.41686
chr14	70736389	70736522	Sparki_AR_vs_IgG_macs2_homer_ovl_peak_1963	25.676
chr14	70780426	70780523	Sparki_AR_vs_IgG_macs2_homer_ovl_peak_1964	2.27715
chr14	70787645	70787775	Sparki_AR_vs_IgG_macs2_homer_ovl_peak_1965	50.0335
chr14	70839493	70839626	Sparki_AR_vs_IgG_macs2_homer_ovl_peak_1966	5.78628
chr14	70985507	70985599	Sparki_AR_vs_IgG_macs2_homer_ovl_peak_1967	3.95668
chr14	71920909	71921042	Sparki_AR_vs_IgG_macs2_homer_ovl_peak_1968	14.0361
chr14	72691216	72691312	Sparki_AR_vs_IgG_macs2_homer_ovl_peak_1969	10.3455
chr14	73178811	73178931	Sparki_AR_vs_IgG_macs2_homer_ovl_peak_1970	15.1756
chr14	73298294	73298424	Sparki_AR_vs_IgG_macs2_homer_ovl_peak_1971	17.7279
chr14	73652206	73652326	Sparki_AR_vs_IgG_macs2_homer_ovl_peak_1972	16.9779
chr14	73782689	73782780	Sparki_AR_vs_IgG_macs2_homer_ovl_peak_1973	9.84014
chr14	73845997	73846130	Sparki_AR_vs_IgG_macs2_homer_ovl_peak_1974	13.6925
chr14	75478874	75479007	Sparki_AR_vs_IgG_macs2_homer_ovl_peak_1975	66.1776
chr14	76203737	76203870	Sparki_AR_vs_IgG_macs2_homer_ovl_peak_1976	68.6326
chr14	76237377	76237510	Sparki_AR_vs_IgG_macs2_homer_ovl_peak_1977	52.9501
chr14	76295552	76295662	Sparki_AR_vs_IgG_macs2_homer_ovl_peak_1978	11.6196
chr14	76306815	76306925	Sparki_AR_vs_IgG_macs2_homer_ovl_peak_1979	19.7818
chr14	76386224	76386293	Sparki_AR_vs_IgG_macs2_homer_ovl_peak_1980	3.82977
chr14	76549486	76549619	Sparki_AR_vs_IgG_macs2_homer_ovl_peak_1981	57.3625
chr14	76615950	76616077	Sparki_AR_vs_IgG_macs2_homer_ovl_peak_1982	37.5765
chr14	76621391	76621524	Sparki_AR_vs_IgG_macs2_homer_ovl_peak_1983	76.2493
chr14	76622880	76623006	Sparki_AR_vs_IgG_macs2_homer_ovl_peak_1984	50.2991
chr14	76625556	76625659	Sparki_AR_vs_IgG_macs2_homer_ovl_peak_1985	17.4083
chr14	76700434	76700557	Sparki_AR_vs_IgG_macs2_homer_ovl_peak_1986	81.6477
chr14	77351370	77351472	Sparki_AR_vs_IgG_macs2_homer_ovl_peak_1987	34.0779
chr14	77969186	77969266	Sparki_AR_vs_IgG_macs2_homer_ovl_peak_1988	11.1173
chr14	79134004	79134133	Sparki_AR_vs_IgG_macs2_homer_ovl_peak_1989	18.4653
chr14	79420302	79420434	Sparki_AR_vs_IgG_macs2_homer_ovl_peak_1990	15.1756
chr14	79434376	79434494	Sparki_AR_vs_IgG_macs2_homer_ovl_peak_1991	33.2869
chr14	79488645	79488778	Sparki_AR_vs_IgG_macs2_homer_ovl_peak_1992	49.389
chr14	79667405	79667538	Sparki_AR_vs_IgG_macs2_homer_ovl_peak_1993	25.5658
chr14	80290480	80290611	Sparki_AR_vs_IgG_macs2_homer_ovl_peak_1994	12.5352
chr14	82179404	82179518	Sparki_AR_vs_IgG_macs2_homer_ovl_peak_1995	17.7279
chr14	83896538	83896642	Sparki_AR_vs_IgG_macs2_homer_ovl_peak_1996	4.64842
chr14	86158623	86158716	Sparki_AR_vs_IgG_macs2_homer_ovl_peak_1997	12.7122
chr14	86884267	86884358	Sparki_AR_vs_IgG_macs2_homer_ovl_peak_1998	2.76138
[truncated: 4,448 more rows]

## Sheet: Dataset S3
Wild-type AR-preferred ARBs with >4-fold enrichement over SPARKI AR in epididymis
Differential peak analysis by HOMER, wt-AR vs. SPARKI-AR on wt AR-preferred ARBs, fold change > 4
chr1	6303297	6303434	DiffPeak_WT_over_SP_ARB1
chr1	7167803	7167879	DiffPeak_WT_over_SP_ARB2
chr1	9541260	9541337	DiffPeak_WT_over_SP_ARB3
chr1	12772973	12773103	DiffPeak_WT_over_SP_ARB4
chr1	13235960	13236097	DiffPeak_WT_over_SP_ARB5
chr1	13291991	13292111	DiffPeak_WT_over_SP_ARB6
chr1	13365676	13365776	DiffPeak_WT_over_SP_ARB7
chr1	13455973	13456047	DiffPeak_WT_over_SP_ARB8
chr1	13492188	13492325	DiffPeak_WT_over_SP_ARB9
chr1	14478175	14478304	DiffPeak_WT_over_SP_ARB10
chr1	16609245	16609313	DiffPeak_WT_over_SP_ARB11
chr1	17136986	17137109	DiffPeak_WT_over_SP_ARB12
chr1	23366524	23366593	DiffPeak_WT_over_SP_ARB13
chr1	34674078	34674177	DiffPeak_WT_over_SP_ARB14
chr1	35811189	35811303	DiffPeak_WT_over_SP_ARB15
chr1	36230862	36230972	DiffPeak_WT_over_SP_ARB16
chr1	36287892	36287988	DiffPeak_WT_over_SP_ARB17
chr1	36307073	36307208	DiffPeak_WT_over_SP_ARB18
chr1	37778073	37778204	DiffPeak_WT_over_SP_ARB19
chr1	38137980	38138113	DiffPeak_WT_over_SP_ARB20
chr1	38291566	38291646	DiffPeak_WT_over_SP_ARB21
chr1	39522502	39522636	DiffPeak_WT_over_SP_ARB22
chr1	40020894	40021031	DiffPeak_WT_over_SP_ARB23
chr1	40025981	40026047	DiffPeak_WT_over_SP_ARB24
chr1	42419429	42419508	DiffPeak_WT_over_SP_ARB25
chr1	42543509	42543621	DiffPeak_WT_over_SP_ARB26
chr1	42989736	42989841	DiffPeak_WT_over_SP_ARB27
chr1	43467121	43467209	DiffPeak_WT_over_SP_ARB28
chr1	51886558	51886669	DiffPeak_WT_over_SP_ARB29
chr1	54657271	54657366	DiffPeak_WT_over_SP_ARB30
chr1	55693350	55693435	DiffPeak_WT_over_SP_ARB31
chr1	58918029	58918094	DiffPeak_WT_over_SP_ARB32
chr1	60631626	60631762	DiffPeak_WT_over_SP_ARB33
chr1	60886746	60886835	DiffPeak_WT_over_SP_ARB34
chr1	62799358	62799485	DiffPeak_WT_over_SP_ARB35
chr1	72416605	72416739	DiffPeak_WT_over_SP_ARB36
chr1	73802455	73802565	DiffPeak_WT_over_SP_ARB37
chr1	74019891	74020008	DiffPeak_WT_over_SP_ARB38
chr1	75375898	75375972	DiffPeak_WT_over_SP_ARB39
chr1	75677769	75677877	DiffPeak_WT_over_SP_ARB40
chr1	77007288	77007369	DiffPeak_WT_over_SP_ARB41
chr1	77425935	77426040	DiffPeak_WT_over_SP_ARB42
chr1	77525469	77525553	DiffPeak_WT_over_SP_ARB43
chr1	90155519	90155639	DiffPeak_WT_over_SP_ARB44
chr1	90574126	90574263	DiffPeak_WT_over_SP_ARB45
chr1	91029867	91029995	DiffPeak_WT_over_SP_ARB46
chr1	91318098	91318171	DiffPeak_WT_over_SP_ARB47
chr1	92864112	92864249	DiffPeak_WT_over_SP_ARB48
chr1	93523871	93524008	DiffPeak_WT_over_SP_ARB49
chr1	93818864	93818960	DiffPeak_WT_over_SP_ARB50
chr1	94412695	94412795	DiffPeak_WT_over_SP_ARB51
chr1	94516336	94516431	DiffPeak_WT_over_SP_ARB52
chr1	94834680	94834783	DiffPeak_WT_over_SP_ARB53
chr1	94842604	94842708	DiffPeak_WT_over_SP_ARB54
chr1	95387423	95387492	DiffPeak_WT_over_SP_ARB55
chr1	95776634	95776720	DiffPeak_WT_over_SP_ARB56
chr1	108495382	108495488	DiffPeak_WT_over_SP_ARB57
chr1	118831804	118831894	DiffPeak_WT_over_SP_ARB58
chr1	120981650	120981727	DiffPeak_WT_over_SP_ARB59
chr1	121809687	121809764	DiffPeak_WT_over_SP_ARB60
chr1	121953617	121953746	DiffPeak_WT_over_SP_ARB61
chr1	122634025	122634162	DiffPeak_WT_over_SP_ARB62
chr1	129279076	129279193	DiffPeak_WT_over_SP_ARB63
chr1	129904774	129904867	DiffPeak_WT_over_SP_ARB64
chr1	132702581	132702650	DiffPeak_WT_over_SP_ARB65
chr1	132972134	132972237	DiffPeak_WT_over_SP_ARB66
chr1	133334740	133334877	DiffPeak_WT_over_SP_ARB67
chr1	133764256	133764343	DiffPeak_WT_over_SP_ARB68
chr1	134066793	134066930	DiffPeak_WT_over_SP_ARB69
chr1	134953987	134954082	DiffPeak_WT_over_SP_ARB70
chr1	135722245	135722382	DiffPeak_WT_over_SP_ARB71
chr1	135797525	135797662	DiffPeak_WT_over_SP_ARB72
chr1	135954438	135954518	DiffPeak_WT_over_SP_ARB73
chr1	136092707	136092844	DiffPeak_WT_over_SP_ARB74
chr1	136601275	136601412	DiffPeak_WT_over_SP_ARB75
chr1	136723318	136723455	DiffPeak_WT_over_SP_ARB76
chr1	137123918	137124055	DiffPeak_WT_over_SP_ARB77
chr1	137729246	137729361	DiffPeak_WT_over_SP_ARB78
chr1	139064096	139064162	DiffPeak_WT_over_SP_ARB79
chr1	140888654	140888791	DiffPeak_WT_over_SP_ARB80
chr1	145777027	145777164	DiffPeak_WT_over_SP_ARB81
chr1	148575308	148575423	DiffPeak_WT_over_SP_ARB82
chr1	153092303	153092434	DiffPeak_WT_over_SP_ARB83
chr1	153693290	153693388	DiffPeak_WT_over_SP_ARB84
chr1	154446664	154446742	DiffPeak_WT_over_SP_ARB85
chr1	154884985	154885121	DiffPeak_WT_over_SP_ARB86
chr1	157634322	157634404	DiffPeak_WT_over_SP_ARB87
chr1	159011836	159011973	DiffPeak_WT_over_SP_ARB88
chr1	161153873	161154007	DiffPeak_WT_over_SP_ARB89
chr1	163188079	163188216	DiffPeak_WT_over_SP_ARB90
chr1	165219461	165219589	DiffPeak_WT_over_SP_ARB91
chr1	167806227	167806318	DiffPeak_WT_over_SP_ARB92
chr1	167811780	167811879	DiffPeak_WT_over_SP_ARB93
chr1	168231928	168232042	DiffPeak_WT_over_SP_ARB94
chr1	169804615	169804711	DiffPeak_WT_over_SP_ARB95
chr1	169845267	169845347	DiffPeak_WT_over_SP_ARB96
chr1	170527769	170527869	DiffPeak_WT_over_SP_ARB97
chr1	172832319	172832401	DiffPeak_WT_over_SP_ARB98
chr1	174428337	174428432	DiffPeak_WT_over_SP_ARB99
chr1	177261939	177262066	DiffPeak_WT_over_SP_ARB100
chr1	177700899	177701036	DiffPeak_WT_over_SP_ARB101
chr1	178704799	178704932	DiffPeak_WT_over_SP_ARB102
chr1	181129106	181129197	DiffPeak_WT_over_SP_ARB103
chr1	181638946	181639083	DiffPeak_WT_over_SP_ARB104
chr1	181775095	181775220	DiffPeak_WT_over_SP_ARB105
chr1	181784609	181784710	DiffPeak_WT_over_SP_ARB106
chr1	182096258	182096339	DiffPeak_WT_over_SP_ARB107
chr1	182106096	182106225	DiffPeak_WT_over_SP_ARB108
chr1	182242493	182242576	DiffPeak_WT_over_SP_ARB109
chr1	184029288	184029425	DiffPeak_WT_over_SP_ARB110
chr1	184476477	184476575	DiffPeak_WT_over_SP_ARB111
chr1	184656705	184656822	DiffPeak_WT_over_SP_ARB112
chr1	187591062	187591141	DiffPeak_WT_over_SP_ARB113
chr1	187855955	187856077	DiffPeak_WT_over_SP_ARB114
chr1	188005979	188006050	DiffPeak_WT_over_SP_ARB115
chr1	191183758	191183881	DiffPeak_WT_over_SP_ARB116
chr1	191261216	191261342	DiffPeak_WT_over_SP_ARB117
chr1	193538806	193538937	DiffPeak_WT_over_SP_ARB118
chr1	194272027	194272145	DiffPeak_WT_over_SP_ARB119
chr1	194387050	194387160	DiffPeak_WT_over_SP_ARB120
chr1	194594178	194594300	DiffPeak_WT_over_SP_ARB121
chr1	195342389	195342516	DiffPeak_WT_over_SP_ARB122
chr1	195857166	195857303	DiffPeak_WT_over_SP_ARB123
chr1	196708223	196708302	DiffPeak_WT_over_SP_ARB124
chr2	9301353	9301431	DiffPeak_WT_over_SP_ARB125
chr2	11244188	11244322	DiffPeak_WT_over_SP_ARB126
chr2	13466242	13466329	DiffPeak_WT_over_SP_ARB127
chr2	17605497	17605604	DiffPeak_WT_over_SP_ARB128
chr2	17711041	17711146	DiffPeak_WT_over_SP_ARB129
chr2	26044117	26044200	DiffPeak_WT_over_SP_ARB130
chr2	26122592	26122688	DiffPeak_WT_over_SP_ARB131
chr2	26353484	26353609	DiffPeak_WT_over_SP_ARB132
chr2	27252002	27252079	DiffPeak_WT_over_SP_ARB133
chr2	27786455	27786543	DiffPeak_WT_over_SP_ARB134
chr2	28461449	28461520	DiffPeak_WT_over_SP_ARB135
chr2	28534550	28534633	DiffPeak_WT_over_SP_ARB136
chr2	29558146	29558283	DiffPeak_WT_over_SP_ARB137
chr2	29790728	29790804	DiffPeak_WT_over_SP_ARB138
chr2	30510200	30510337	DiffPeak_WT_over_SP_ARB139
chr2	30523171	30523301	DiffPeak_WT_over_SP_ARB140
chr2	32357331	32357468	DiffPeak_WT_over_SP_ARB141
chr2	32788957	32789093	DiffPeak_WT_over_SP_ARB142
chr2	32794040	32794165	DiffPeak_WT_over_SP_ARB143
chr2	33044470	33044573	DiffPeak_WT_over_SP_ARB144
chr2	33052063	33052200	DiffPeak_WT_over_SP_ARB145
chr2	33056035	33056104	DiffPeak_WT_over_SP_ARB146
chr2	34619061	34619180	DiffPeak_WT_over_SP_ARB147
chr2	35319651	35319720	DiffPeak_WT_over_SP_ARB148
chr2	35468099	35468232	DiffPeak_WT_over_SP_ARB149
chr2	35543153	35543290	DiffPeak_WT_over_SP_ARB150
chr2	38386774	38386905	DiffPeak_WT_over_SP_ARB151
chr2	42872635	42872741	DiffPeak_WT_over_SP_ARB152
chr2	47882265	47882376	DiffPeak_WT_over_SP_ARB153
chr2	51778369	51778457	DiffPeak_WT_over_SP_ARB154
chr2	51823609	51823686	DiffPeak_WT_over_SP_ARB155
chr2	52047819	52047914	DiffPeak_WT_over_SP_ARB156
chr2	52493883	52493974	DiffPeak_WT_over_SP_ARB157
chr2	58564483	58564603	DiffPeak_WT_over_SP_ARB158
chr2	58639549	58639642	DiffPeak_WT_over_SP_ARB159
chr2	62400893	62401008	DiffPeak_WT_over_SP_ARB160
chr2	68603596	68603701	DiffPeak_WT_over_SP_ARB161
chr2	70057057	70057133	DiffPeak_WT_over_SP_ARB162
chr2	70640800	70640903	DiffPeak_WT_over_SP_ARB163
chr2	70816470	70816547	DiffPeak_WT_over_SP_ARB164
chr2	71321836	71321973	DiffPeak_WT_over_SP_ARB165
chr2	71327712	71327829	DiffPeak_WT_over_SP_ARB166
chr2	72148394	72148526	DiffPeak_WT_over_SP_ARB167
chr2	73214907	73215044	DiffPeak_WT_over_SP_ARB168
chr2	74535720	74535821	DiffPeak_WT_over_SP_ARB169
chr2	75268386	75268459	DiffPeak_WT_over_SP_ARB170
chr2	78989318	78989415	DiffPeak_WT_over_SP_ARB171
chr2	79033425	79033517	DiffPeak_WT_over_SP_ARB172
chr2	80460371	80460460	DiffPeak_WT_over_SP_ARB173
chr2	83514379	83514450	DiffPeak_WT_over_SP_ARB174
chr2	84567772	84567909	DiffPeak_WT_over_SP_ARB175
chr2	84946381	84946518	DiffPeak_WT_over_SP_ARB176
chr2	87418398	87418463	DiffPeak_WT_over_SP_ARB177
chr2	90322781	90322911	DiffPeak_WT_over_SP_ARB178
chr2	92387710	92387830	DiffPeak_WT_over_SP_ARB179
chr2	92556177	92556310	DiffPeak_WT_over_SP_ARB180
chr2	92718020	92718157	DiffPeak_WT_over_SP_ARB181
chr2	92820763	92820886	DiffPeak_WT_over_SP_ARB182
chr2	101988667	101988748	DiffPeak_WT_over_SP_ARB183
chr2	102534582	102534701	DiffPeak_WT_over_SP_ARB184
chr2	104018503	104018604	DiffPeak_WT_over_SP_ARB185
chr2	104571790	104571884	DiffPeak_WT_over_SP_ARB186
chr2	105303908	105304045	DiffPeak_WT_over_SP_ARB187
chr2	106532040	106532121	DiffPeak_WT_over_SP_ARB188
chr2	106570898	106571026	DiffPeak_WT_over_SP_ARB189
chr2	112231670	112231785	DiffPeak_WT_over_SP_ARB190
chr2	113676352	113676438	DiffPeak_WT_over_SP_ARB191
chr2	113708212	113708316	DiffPeak_WT_over_SP_ARB192
chr2	118478524	118478649	DiffPeak_WT_over_SP_ARB193
chr2	118713557	118713630	DiffPeak_WT_over_SP_ARB194
chr2	118992945	118993033	DiffPeak_WT_over_SP_ARB195
chr2	119029719	119029814	DiffPeak_WT_over_SP_ARB196
chr2	119629892	119630005	DiffPeak_WT_over_SP_ARB197
chr2	121495725	121495809	DiffPeak_WT_over_SP_ARB198
chr2	121898603	121898740	DiffPeak_WT_over_SP_ARB199
chr2	122588862	122588969	DiffPeak_WT_over_SP_ARB200
chr2	125108199	125108271	DiffPeak_WT_over_SP_ARB201
chr2	125517868	125517984	DiffPeak_WT_over_SP_ARB202
chr2	125562162	125562275	DiffPeak_WT_over_SP_ARB203
chr2	126357853	126357982	DiffPeak_WT_over_SP_ARB204
chr2	126595354	126595461	DiffPeak_WT_over_SP_ARB205
chr2	129098201	129098256	DiffPeak_WT_over_SP_ARB206
chr2	130482669	130482791	DiffPeak_WT_over_SP_ARB207
chr2	130886152	130886283	DiffPeak_WT_over_SP_ARB208
chr2	131463432	131463551	DiffPeak_WT_over_SP_ARB209
chr2	139459354	139459441	DiffPeak_WT_over_SP_ARB210
chr2	142705313	142705403	DiffPeak_WT_over_SP_ARB211
chr2	142889111	142889182	DiffPeak_WT_over_SP_ARB212
chr2	144962751	144962853	DiffPeak_WT_over_SP_ARB213
chr2	148099902	148099971	DiffPeak_WT_over_SP_ARB214
chr2	148632438	148632575	DiffPeak_WT_over_SP_ARB215
chr2	148831065	148831162	DiffPeak_WT_over_SP_ARB216
chr2	151391961	151392084	DiffPeak_WT_over_SP_ARB217
chr2	151763691	151763789	DiffPeak_WT_over_SP_ARB218
chr2	152399467	152399549	DiffPeak_WT_over_SP_ARB219
chr2	152412057	152412173	DiffPeak_WT_over_SP_ARB220
chr2	152611849	152611973	DiffPeak_WT_over_SP_ARB221
chr2	153375442	153375579	DiffPeak_WT_over_SP_ARB222
chr2	153417864	153417983	DiffPeak_WT_over_SP_ARB223
chr2	154403156	154403272	DiffPeak_WT_over_SP_ARB224
chr2	154894709	154894846	DiffPeak_WT_over_SP_ARB225
chr2	155512302	155512406	DiffPeak_WT_over_SP_ARB226
chr2	155555143	155555212	DiffPeak_WT_over_SP_ARB227
chr2	155883938	155884075	DiffPeak_WT_over_SP_ARB228
chr2	156078787	156078896	DiffPeak_WT_over_SP_ARB229
chr2	157098156	157098229	DiffPeak_WT_over_SP_ARB230
chr2	157266622	157266746	DiffPeak_WT_over_SP_ARB231
chr2	157280400	157280485	DiffPeak_WT_over_SP_ARB232
chr2	157614126	157614196	DiffPeak_WT_over_SP_ARB233
chr2	158088741	158088878	DiffPeak_WT_over_SP_ARB234
chr2	158246956	158247093	DiffPeak_WT_over_SP_ARB235
chr2	158597178	158597297	DiffPeak_WT_over_SP_ARB236
chr2	162058546	162058643	DiffPeak_WT_over_SP_ARB237
chr2	162060689	162060817	DiffPeak_WT_over_SP_ARB238
chr2	163697430	163697506	DiffPeak_WT_over_SP_ARB239
chr2	163879530	163879667	DiffPeak_WT_over_SP_ARB240
chr2	164466457	164466559	DiffPeak_WT_over_SP_ARB241
chr2	164475147	164475235	DiffPeak_WT_over_SP_ARB242
chr2	165529217	165529333	DiffPeak_WT_over_SP_ARB243
chr2	165682864	165682944	DiffPeak_WT_over_SP_ARB244
chr2	165764136	165764264	DiffPeak_WT_over_SP_ARB245
chr2	166468523	166468657	DiffPeak_WT_over_SP_ARB246
chr2	166880861	166880998	DiffPeak_WT_over_SP_ARB247
chr2	167102789	167102926	DiffPeak_WT_over_SP_ARB248
chr2	167105687	167105810	DiffPeak_WT_over_SP_ARB249
chr2	167717529	167717609	DiffPeak_WT_over_SP_ARB250
chr2	167787929	167788059	DiffPeak_WT_over_SP_ARB251
chr2	167955622	167955734	DiffPeak_WT_over_SP_ARB252
chr2	170681619	170681747	DiffPeak_WT_over_SP_ARB253
chr2	172089255	172089351	DiffPeak_WT_over_SP_ARB254
chr2	172239006	172239079	DiffPeak_WT_over_SP_ARB255
chr2	172599717	172599854	DiffPeak_WT_over_SP_ARB256
chr2	172668011	172668121	DiffPeak_WT_over_SP_ARB257
chr2	172819766	172819903	DiffPeak_WT_over_SP_ARB258
chr2	178032270	178032406	DiffPeak_WT_over_SP_ARB259
chr2	179534936	179535048	DiffPeak_WT_over_SP_ARB260
chr2	179921278	179921406	DiffPeak_WT_over_SP_ARB261
chr2	179989162	179989299	DiffPeak_WT_over_SP_ARB262
chr2	180198924	180199032	DiffPeak_WT_over_SP_ARB263
chr2	180424860	180424947	DiffPeak_WT_over_SP_ARB264
chr2	180440527	180440609	DiffPeak_WT_over_SP_ARB265
chr2	180460993	180461062	DiffPeak_WT_over_SP_ARB266
chr2	180523040	180523131	DiffPeak_WT_over_SP_ARB267
chr2	181058598	181058735	DiffPeak_WT_over_SP_ARB268
chr2	181332199	181332298	DiffPeak_WT_over_SP_ARB269
chr2	181457681	181457818	DiffPeak_WT_over_SP_ARB270
chr3	10326704	10326841	DiffPeak_WT_over_SP_ARB271
chr3	27425345	27425482	DiffPeak_WT_over_SP_ARB272
chr3	27881443	27881514	DiffPeak_WT_over_SP_ARB273
chr3	28141626	28141763	DiffPeak_WT_over_SP_ARB274
chr3	28620791	28620879	DiffPeak_WT_over_SP_ARB275
chr3	30858897	30859021	DiffPeak_WT_over_SP_ARB276
chr3	37279525	37279656	DiffPeak_WT_over_SP_ARB277
chr3	39050182	39050283	DiffPeak_WT_over_SP_ARB278
chr3	50124893	50125026	DiffPeak_WT_over_SP_ARB279
chr3	51815136	51815205	DiffPeak_WT_over_SP_ARB280
chr3	53185983	53186107	DiffPeak_WT_over_SP_ARB281
chr3	55476566	55476688	DiffPeak_WT_over_SP_ARB282
chr3	55634266	55634403	DiffPeak_WT_over_SP_ARB283
chr3	57893373	57893448	DiffPeak_WT_over_SP_ARB284
chr3	60795762	60795899	DiffPeak_WT_over_SP_ARB285
chr3	63033206	63033328	DiffPeak_WT_over_SP_ARB286
chr3	63798007	63798090	DiffPeak_WT_over_SP_ARB287
chr3	65105736	65105836	DiffPeak_WT_over_SP_ARB288
chr3	65159597	65159690	DiffPeak_WT_over_SP_ARB289
chr3	65253307	65253430	DiffPeak_WT_over_SP_ARB290
chr3	65275840	65275939	DiffPeak_WT_over_SP_ARB291
chr3	79300772	79300909	DiffPeak_WT_over_SP_ARB292
chr3	79656675	79656812	DiffPeak_WT_over_SP_ARB293
chr3	80856498	80856587	DiffPeak_WT_over_SP_ARB294
chr3	82579094	82579200	DiffPeak_WT_over_SP_ARB295
chr3	83747238	83747311	DiffPeak_WT_over_SP_ARB296
chr3	84109595	84109722	DiffPeak_WT_over_SP_ARB297
chr3	84279160	84279267	DiffPeak_WT_over_SP_ARB298
chr3	85139800	85139926	DiffPeak_WT_over_SP_ARB299
chr3	85897776	85897875	DiffPeak_WT_over_SP_ARB300
chr3	86660211	86660319	DiffPeak_WT_over_SP_ARB301
chr3	88052548	88052663	DiffPeak_WT_over_SP_ARB302
chr3	89006785	89006854	DiffPeak_WT_over_SP_ARB303
chr3	89047542	89047627	DiffPeak_WT_over_SP_ARB304
chr3	89468150	89468262	DiffPeak_WT_over_SP_ARB305
chr3	89747711	89747787	DiffPeak_WT_over_SP_ARB306
chr3	89771344	89771457	DiffPeak_WT_over_SP_ARB307
chr3	89901908	89902041	DiffPeak_WT_over_SP_ARB308
chr3	94473156	94473274	DiffPeak_WT_over_SP_ARB309
chr3	94573159	94573271	DiffPeak_WT_over_SP_ARB310
chr3	94617715	94617798	DiffPeak_WT_over_SP_ARB311
chr3	94664110	94664197	DiffPeak_WT_over_SP_ARB312
chr3	94682051	94682132	DiffPeak_WT_over_SP_ARB313
chr3	95100556	95100647	DiffPeak_WT_over_SP_ARB314
chr3	96358218	96358355	DiffPeak_WT_over_SP_ARB315
chr3	96541050	96541187	DiffPeak_WT_over_SP_ARB316
chr3	99973686	99973823	DiffPeak_WT_over_SP_ARB317
chr3	100357619	100357756	DiffPeak_WT_over_SP_ARB318
chr3	100935165	100935302	DiffPeak_WT_over_SP_ARB319
chr3	101587906	101588023	DiffPeak_WT_over_SP_ARB320
chr3	103792841	103792921	DiffPeak_WT_over_SP_ARB321
chr3	104078978	104079053	DiffPeak_WT_over_SP_ARB322
chr3	104559344	104559430	DiffPeak_WT_over_SP_ARB323
chr3	104575554	104575623	DiffPeak_WT_over_SP_ARB324
chr3	104984481	104984588	DiffPeak_WT_over_SP_ARB325
chr3	105177972	105178041	DiffPeak_WT_over_SP_ARB326
chr3	105376767	105376874	DiffPeak_WT_over_SP_ARB327
chr3	107235274	107235384	DiffPeak_WT_over_SP_ARB328
chr3	108490906	108491040	DiffPeak_WT_over_SP_ARB329
chr3	108737753	108737872	DiffPeak_WT_over_SP_ARB330
chr3	120966294	120966382	DiffPeak_WT_over_SP_ARB331
chr3	121174676	121174813	DiffPeak_WT_over_SP_ARB332
chr3	122241906	122242000	DiffPeak_WT_over_SP_ARB333
chr3	129700835	129700969	DiffPeak_WT_over_SP_ARB334
chr3	129968117	129968194	DiffPeak_WT_over_SP_ARB335
chr3	131167728	131167865	DiffPeak_WT_over_SP_ARB336
chr3	131199730	131199867	DiffPeak_WT_over_SP_ARB337
chr3	135447188	135447321	DiffPeak_WT_over_SP_ARB338
chr3	135596750	135596828	DiffPeak_WT_over_SP_ARB339
chr3	137552587	137552723	DiffPeak_WT_over_SP_ARB340
chr3	137828281	137828394	DiffPeak_WT_over_SP_ARB341
chr3	137963155	137963292	DiffPeak_WT_over_SP_ARB342
chr3	138120410	138120506	DiffPeak_WT_over_SP_ARB343
chr3	138147643	138147768	DiffPeak_WT_over_SP_ARB344
chr3	142053508	142053619	DiffPeak_WT_over_SP_ARB345
chr3	144133154	144133225	DiffPeak_WT_over_SP_ARB346
chr3	146508746	146508842	DiffPeak_WT_over_SP_ARB347
chr3	157588080	157588132	DiffPeak_WT_over_SP_ARB348
chr4	4516907	4517044	DiffPeak_WT_over_SP_ARB349
chr4	24960555	24960659	DiffPeak_WT_over_SP_ARB350
chr4	32423148	32423285	DiffPeak_WT_over_SP_ARB351
chr4	41474374	41474456	DiffPeak_WT_over_SP_ARB352
chr4	43091359	43091467	DiffPeak_WT_over_SP_ARB353
chr4	43633369	43633497	DiffPeak_WT_over_SP_ARB354
chr4	44135749	44135831	DiffPeak_WT_over_SP_ARB355
chr4	44333409	44333546	DiffPeak_WT_over_SP_ARB356
chr4	45074142	45074279	DiffPeak_WT_over_SP_ARB357
chr4	45242821	45242927	DiffPeak_WT_over_SP_ARB358
chr4	45246518	45246651	DiffPeak_WT_over_SP_ARB359
chr4	45520937	45521073	DiffPeak_WT_over_SP_ARB360
chr4	46112858	46112976	DiffPeak_WT_over_SP_ARB361
chr4	46142574	46142711	DiffPeak_WT_over_SP_ARB362
chr4	46491215	46491300	DiffPeak_WT_over_SP_ARB363
chr4	46622422	46622559	DiffPeak_WT_over_SP_ARB364
chr4	46750721	46750801	DiffPeak_WT_over_SP_ARB365
chr4	54493509	54493605	DiffPeak_WT_over_SP_ARB366
chr4	55447345	55447464	DiffPeak_WT_over_SP_ARB367
chr4	57257868	57257992	DiffPeak_WT_over_SP_ARB368
chr4	57930912	57930981	DiffPeak_WT_over_SP_ARB369
chr4	59924243	59924364	DiffPeak_WT_over_SP_ARB370
chr4	62176127	62176264	DiffPeak_WT_over_SP_ARB371
chr4	62713940	62714076	DiffPeak_WT_over_SP_ARB372
chr4	63704526	63704648	DiffPeak_WT_over_SP_ARB373
chr4	82009302	82009424	DiffPeak_WT_over_SP_ARB374
chr4	86174044	86174134	DiffPeak_WT_over_SP_ARB375
chr4	87032334	87032454	DiffPeak_WT_over_SP_ARB376
chr4	95304234	95304362	DiffPeak_WT_over_SP_ARB377
chr4	95564060	95564180	DiffPeak_WT_over_SP_ARB378
chr4	97658670	97658739	DiffPeak_WT_over_SP_ARB379
chr4	97998084	97998174	DiffPeak_WT_over_SP_ARB380
chr4	100399267	100399336	DiffPeak_WT_over_SP_ARB381
chr4	101115536	101115621	DiffPeak_WT_over_SP_ARB382
chr4	103660648	103660763	DiffPeak_WT_over_SP_ARB383
chr4	104540540	104540624	DiffPeak_WT_over_SP_ARB384
chr4	106699182	106699271	DiffPeak_WT_over_SP_ARB385
chr4	106785745	106785847	DiffPeak_WT_over_SP_ARB386
chr4	107290974	107291093	DiffPeak_WT_over_SP_ARB387
chr4	108609739	108609876	DiffPeak_WT_over_SP_ARB388
chr4	114559718	114559791	DiffPeak_WT_over_SP_ARB389
chr4	114774376	114774469	DiffPeak_WT_over_SP_ARB390
chr4	114790096	114790233	DiffPeak_WT_over_SP_ARB391
chr4	116326024	116326088	DiffPeak_WT_over_SP_ARB392
chr4	116426363	116426462	DiffPeak_WT_over_SP_ARB393
chr4	116565809	116565917	DiffPeak_WT_over_SP_ARB394
chr4	116743679	116743752	DiffPeak_WT_over_SP_ARB395
chr4	117314559	117314611	DiffPeak_WT_over_SP_ARB396
chr4	117328177	117328240	DiffPeak_WT_over_SP_ARB397
chr4	117828083	117828192	DiffPeak_WT_over_SP_ARB398
chr4	119348159	119348296	DiffPeak_WT_over_SP_ARB399
chr4	120601424	120601524	DiffPeak_WT_over_SP_ARB400
chr4	123156365	123156463	DiffPeak_WT_over_SP_ARB401
chr4	123987527	123987650	DiffPeak_WT_over_SP_ARB402
chr4	124248685	124248822	DiffPeak_WT_over_SP_ARB403
chr4	124796731	124796834	DiffPeak_WT_over_SP_ARB404
chr4	125160594	125160693	DiffPeak_WT_over_SP_ARB405
chr4	125991647	125991721	DiffPeak_WT_over_SP_ARB406
chr4	126314782	126314882	DiffPeak_WT_over_SP_ARB407
chr4	126423166	126423296	DiffPeak_WT_over_SP_ARB408
chr4	127004608	127004726	DiffPeak_WT_over_SP_ARB409
chr4	127467013	127467106	DiffPeak_WT_over_SP_ARB410
chr4	129869720	129869814	DiffPeak_WT_over_SP_ARB411
chr4	129903454	129903557	DiffPeak_WT_over_SP_ARB412
chr4	131186647	131186784	DiffPeak_WT_over_SP_ARB413
chr4	131190422	131190551	DiffPeak_WT_over_SP_ARB414
chr4	131391566	131391679	DiffPeak_WT_over_SP_ARB415
chr4	131555647	131555746	DiffPeak_WT_over_SP_ARB416
chr4	132590495	132590632	DiffPeak_WT_over_SP_ARB417
chr4	132967956	132968073	DiffPeak_WT_over_SP_ARB418
chr4	133181747	133181871	DiffPeak_WT_over_SP_ARB419
chr4	133219344	133219413	DiffPeak_WT_over_SP_ARB420
chr4	133597782	133597890	DiffPeak_WT_over_SP_ARB421
chr4	134103376	134103502	DiffPeak_WT_over_SP_ARB422
chr4	134324565	134324641	DiffPeak_WT_over_SP_ARB423
chr4	134361366	134361501	DiffPeak_WT_over_SP_ARB424
chr4	134956668	134956738	DiffPeak_WT_over_SP_ARB425
chr4	135115223	135115292	DiffPeak_WT_over_SP_ARB426
chr4	137243271	137243362	DiffPeak_WT_over_SP_ARB427
chr4	137289435	137289547	DiffPeak_WT_over_SP_ARB428
chr4	137325960	137326097	DiffPeak_WT_over_SP_ARB429
chr4	137707256	137707358	DiffPeak_WT_over_SP_ARB430
chr4	138293096	138293227	DiffPeak_WT_over_SP_ARB431
chr4	138363633	138363716	DiffPeak_WT_over_SP_ARB432
chr4	138788975	138789110	DiffPeak_WT_over_SP_ARB433
chr4	139232327	139232464	DiffPeak_WT_over_SP_ARB434
chr4	140221847	140221923	DiffPeak_WT_over_SP_ARB435
chr4	140457563	140457671	DiffPeak_WT_over_SP_ARB436
chr4	141555734	141555820	DiffPeak_WT_over_SP_ARB437
chr4	141559546	141559649	DiffPeak_WT_over_SP_ARB438
chr4	141682765	141682902	DiffPeak_WT_over_SP_ARB439
chr4	142138377	142138487	DiffPeak_WT_over_SP_ARB440
chr4	142248726	142248842	DiffPeak_WT_over_SP_ARB441
chr4	142751986	142752065	DiffPeak_WT_over_SP_ARB442
chr4	144582096	144582145	DiffPeak_WT_over_SP_ARB443
chr4	144844381	144844506	DiffPeak_WT_over_SP_ARB444
chr4	147899114	147899183	DiffPeak_WT_over_SP_ARB445
chr4	148155952	148156055	DiffPeak_WT_over_SP_ARB446
chr4	148921504	148921583	DiffPeak_WT_over_SP_ARB447
chr4	150150280	150150377	DiffPeak_WT_over_SP_ARB448
chr4	150689781	150689856	DiffPeak_WT_over_SP_ARB449
chr4	150894236	150894344	DiffPeak_WT_over_SP_ARB450
chr4	151152352	151152445	DiffPeak_WT_over_SP_ARB451
chr4	151612103	151612221	DiffPeak_WT_over_SP_ARB452
chr4	151861288	151861416	DiffPeak_WT_over_SP_ARB453
chr4	152782592	152782714	DiffPeak_WT_over_SP_ARB454
chr4	154273069	154273138	DiffPeak_WT_over_SP_ARB455
chr4	154556832	154556960	DiffPeak_WT_over_SP_ARB456
chr4	154938604	154938728	DiffPeak_WT_over_SP_ARB457
chr4	155324875	155324967	DiffPeak_WT_over_SP_ARB458
chr4	155467685	155467800	DiffPeak_WT_over_SP_ARB459
chr5	8527720	8527811	DiffPeak_WT_over_SP_ARB460
chr5	17602864	17602974	DiffPeak_WT_over_SP_ARB461
chr5	23052255	23052345	DiffPeak_WT_over_SP_ARB462
chr5	24310654	24310782	DiffPeak_WT_over_SP_ARB463
chr5	24690612	24690711	DiffPeak_WT_over_SP_ARB464
chr5	29360869	29360972	DiffPeak_WT_over_SP_ARB465
chr5	30678812	30678930	DiffPeak_WT_over_SP_ARB466
chr5	30770725	30770807	DiffPeak_WT_over_SP_ARB467
chr5	31227706	31227790	DiffPeak_WT_over_SP_ARB468
chr5	31298531	31298608	DiffPeak_WT_over_SP_ARB469
chr5	33576196	33576308	DiffPeak_WT_over_SP_ARB470
chr5	34201337	34201474	DiffPeak_WT_over_SP_ARB471
chr5	34869357	34869494	DiffPeak_WT_over_SP_ARB472
chr5	34878072	34878117	DiffPeak_WT_over_SP_ARB473
chr5	35590058	35590195	DiffPeak_WT_over_SP_ARB474
chr5	35602167	35602274	DiffPeak_WT_over_SP_ARB475
chr5	35624888	35625014	DiffPeak_WT_over_SP_ARB476
chr5	36797168	36797260	DiffPeak_WT_over_SP_ARB477
chr5	36885714	36885851	DiffPeak_WT_over_SP_ARB478
chr5	37370409	37370503	DiffPeak_WT_over_SP_ARB479
chr5	39472885	39472982	DiffPeak_WT_over_SP_ARB480
chr5	43611186	43611265	DiffPeak_WT_over_SP_ARB481
chr5	45892800	45892921	DiffPeak_WT_over_SP_ARB482
chr5	47182007	47182133	DiffPeak_WT_over_SP_ARB483
chr5	47894024	47894117	DiffPeak_WT_over_SP_ARB484
chr5	52937915	52938012	DiffPeak_WT_over_SP_ARB485
chr5	53002175	53002270	DiffPeak_WT_over_SP_ARB486
chr5	53006625	53006762	DiffPeak_WT_over_SP_ARB487
chr5	53013323	53013387	DiffPeak_WT_over_SP_ARB488
chr5	53416752	53416889	DiffPeak_WT_over_SP_ARB489
chr5	54482479	54482563	DiffPeak_WT_over_SP_ARB490
chr5	62244843	62244937	DiffPeak_WT_over_SP_ARB491
chr5	64552127	64552222	DiffPeak_WT_over_SP_ARB492
chr5	64722562	64722692	DiffPeak_WT_over_SP_ARB493
chr5	64970993	64971093	DiffPeak_WT_over_SP_ARB494
chr5	65492073	65492147	DiffPeak_WT_over_SP_ARB495
chr5	65657062	65657141	DiffPeak_WT_over_SP_ARB496
chr5	66513876	66513972	DiffPeak_WT_over_SP_ARB497
chr5	66730039	66730130	DiffPeak_WT_over_SP_ARB498
chr5	67814750	67814827	DiffPeak_WT_over_SP_ARB499
chr5	68720577	68720689	DiffPeak_WT_over_SP_ARB500
chr5	72300700	72300803	DiffPeak_WT_over_SP_ARB501
chr5	73121298	73121404	DiffPeak_WT_over_SP_ARB502
chr5	73288377	73288514	DiffPeak_WT_over_SP_ARB503
chr5	89510167	89510242	DiffPeak_WT_over_SP_ARB504
chr5	89548448	89548573	DiffPeak_WT_over_SP_ARB505
chr5	92569057	92569173	DiffPeak_WT_over_SP_ARB506
chr5	92798313	92798399	DiffPeak_WT_over_SP_ARB507
chr5	97309258	97309349	DiffPeak_WT_over_SP_ARB508
chr5	100408954	100409045	DiffPeak_WT_over_SP_ARB509
chr5	100573793	100573867	DiffPeak_WT_over_SP_ARB510
chr5	100620510	100620585	DiffPeak_WT_over_SP_ARB511
chr5	101617274	101617343	DiffPeak_WT_over_SP_ARB512
chr5	102690738	102690875	DiffPeak_WT_over_SP_ARB513
chr5	104169130	104169267	DiffPeak_WT_over_SP_ARB514
chr5	105989660	105989738	DiffPeak_WT_over_SP_ARB515
chr5	106246501	106246624	DiffPeak_WT_over_SP_ARB516
chr5	106465424	106465530	DiffPeak_WT_over_SP_ARB517
chr5	106526229	106526366	DiffPeak_WT_over_SP_ARB518
chr5	107072363	107072434	DiffPeak_WT_over_SP_ARB519
chr5	108450532	108450669	DiffPeak_WT_over_SP_ARB520
chr5	108817376	108817504	DiffPeak_WT_over_SP_ARB521
chr5	109028799	109028905	DiffPeak_WT_over_SP_ARB522
chr5	110773342	110773461	DiffPeak_WT_over_SP_ARB523
chr5	111025304	111025414	DiffPeak_WT_over_SP_ARB524
chr5	111567405	111567542	DiffPeak_WT_over_SP_ARB525
chr5	111643089	111643175	DiffPeak_WT_over_SP_ARB526
chr5	112556405	112556542	DiffPeak_WT_over_SP_ARB527
chr5	112719437	112719574	DiffPeak_WT_over_SP_ARB528
chr5	113635792	113635928	DiffPeak_WT_over_SP_ARB529
chr5	113700699	113700833	DiffPeak_WT_over_SP_ARB530
chr5	114568534	114568671	DiffPeak_WT_over_SP_ARB531
chr5	115502071	115502183	DiffPeak_WT_over_SP_ARB532
chr5	117734136	117734263	DiffPeak_WT_over_SP_ARB533
chr5	117814647	117814738	DiffPeak_WT_over_SP_ARB534
chr5	118024979	118025112	DiffPeak_WT_over_SP_ARB535
chr5	118712573	118712642	DiffPeak_WT_over_SP_ARB536
chr5	119580316	119580415	DiffPeak_WT_over_SP_ARB537
chr5	119639536	119639666	DiffPeak_WT_over_SP_ARB538
chr5	120073751	120073823	DiffPeak_WT_over_SP_ARB539
chr5	120090228	120090297	DiffPeak_WT_over_SP_ARB540
chr5	120603039	120603144	DiffPeak_WT_over_SP_ARB541
chr5	121235755	121235871	DiffPeak_WT_over_SP_ARB542
chr5	122476975	122477066	DiffPeak_WT_over_SP_ARB543
chr5	122697717	122697824	DiffPeak_WT_over_SP_ARB544
chr5	123098100	123098201	DiffPeak_WT_over_SP_ARB545
chr5	123339910	123340043	DiffPeak_WT_over_SP_ARB546
chr5	123530133	123530270	DiffPeak_WT_over_SP_ARB547
chr5	123805995	123806091	DiffPeak_WT_over_SP_ARB548
chr5	124447186	124447323	DiffPeak_WT_over_SP_ARB549
chr5	124680158	124680281	DiffPeak_WT_over_SP_ARB550
chr5	125295382	125295478	DiffPeak_WT_over_SP_ARB551
chr5	125541155	125541292	DiffPeak_WT_over_SP_ARB552
chr5	125552548	125552685	DiffPeak_WT_over_SP_ARB553
chr5	125677770	125677856	DiffPeak_WT_over_SP_ARB554
chr5	125710301	125710431	DiffPeak_WT_over_SP_ARB555
chr5	129124919	129125025	DiffPeak_WT_over_SP_ARB556
chr5	130055678	130055815	DiffPeak_WT_over_SP_ARB557
chr5	132901790	132901859	DiffPeak_WT_over_SP_ARB558
chr5	133230937	133231021	DiffPeak_WT_over_SP_ARB559
chr5	133405728	133405865	DiffPeak_WT_over_SP_ARB560
chr5	134895214	134895322	DiffPeak_WT_over_SP_ARB561
chr5	135115371	135115499	DiffPeak_WT_over_SP_ARB562
chr5	135152558	135152695	DiffPeak_WT_over_SP_ARB563
chr5	135654736	135654869	DiffPeak_WT_over_SP_ARB564
chr5	138074661	138074798	DiffPeak_WT_over_SP_ARB565
chr5	138747200	138747269	DiffPeak_WT_over_SP_ARB566
chr5	139319478	139319615	DiffPeak_WT_over_SP_ARB567
chr5	140649731	140649868	DiffPeak_WT_over_SP_ARB568
chr5	141193050	141193179	DiffPeak_WT_over_SP_ARB569
chr5	141249822	141249910	DiffPeak_WT_over_SP_ARB570
chr5	141350242	141350327	DiffPeak_WT_over_SP_ARB571
chr5	141856794	141856881	DiffPeak_WT_over_SP_ARB572
chr5	143542858	143542979	DiffPeak_WT_over_SP_ARB573
chr5	144082028	144082128	DiffPeak_WT_over_SP_ARB574
chr5	144173587	144173676	DiffPeak_WT_over_SP_ARB575
chr5	145485893	145485970	DiffPeak_WT_over_SP_ARB576
chr5	145673269	145673347	DiffPeak_WT_over_SP_ARB577
chr5	145679315	145679409	DiffPeak_WT_over_SP_ARB578
chr5	147051258	147051395	DiffPeak_WT_over_SP_ARB579
chr5	148288857	148288949	DiffPeak_WT_over_SP_ARB580
chr5	149318348	149318485	DiffPeak_WT_over_SP_ARB581
chr5	149404629	149404752	DiffPeak_WT_over_SP_ARB582
chr5	149818350	149818424	DiffPeak_WT_over_SP_ARB583
chr5	150323475	150323601	DiffPeak_WT_over_SP_ARB584
chr5	150717044	150717169	DiffPeak_WT_over_SP_ARB585
chr6	6239959	6240040	DiffPeak_WT_over_SP_ARB586
chr6	18067246	18067345	DiffPeak_WT_over_SP_ARB587
chr6	23409222	23409359	DiffPeak_WT_over_SP_ARB588
chr6	23410136	23410273	DiffPeak_WT_over_SP_ARB589
chr6	23788796	23788888	DiffPeak_WT_over_SP_ARB590
chr6	24562206	24562303	DiffPeak_WT_over_SP_ARB591
chr6	28301098	28301235	DiffPeak_WT_over_SP_ARB592
chr6	31256521	31256646	DiffPeak_WT_over_SP_ARB593
chr6	32335065	32335183	DiffPeak_WT_over_SP_ARB594
chr6	34931343	34931450	DiffPeak_WT_over_SP_ARB595
chr6	39191591	39191684	DiffPeak_WT_over_SP_ARB596
chr6	39509369	39509424	DiffPeak_WT_over_SP_ARB597
chr6	42056891	42056960	DiffPeak_WT_over_SP_ARB598
chr6	42210535	42210628	DiffPeak_WT_over_SP_ARB599
chr6	48354202	48354339	DiffPeak_WT_over_SP_ARB600
chr6	48804910	48804979	DiffPeak_WT_over_SP_ARB601
chr6	48912912	48912994	DiffPeak_WT_over_SP_ARB602
chr6	50128561	50128644	DiffPeak_WT_over_SP_ARB603
chr6	50512248	50512381	DiffPeak_WT_over_SP_ARB604
chr6	50907156	50907277	DiffPeak_WT_over_SP_ARB605
chr6	51761000	51761126	DiffPeak_WT_over_SP_ARB606
chr6	52264206	52264324	DiffPeak_WT_over_SP_ARB607
chr6	52539403	52539534	DiffPeak_WT_over_SP_ARB608
chr6	52715385	52715476	DiffPeak_WT_over_SP_ARB609
chr6	54436394	54436531	DiffPeak_WT_over_SP_ARB610
chr6	54565706	54565843	DiffPeak_WT_over_SP_ARB611
chr6	54573910	54573979	DiffPeak_WT_over_SP_ARB612
chr6	71199820	71199957	DiffPeak_WT_over_SP_ARB613
chr6	71724562	71724654	DiffPeak_WT_over_SP_ARB614
chr6	72390697	72390834	DiffPeak_WT_over_SP_ARB615
chr6	72635797	72635882	DiffPeak_WT_over_SP_ARB616
chr6	83320242	83320365	DiffPeak_WT_over_SP_ARB617
chr6	83421363	83421475	DiffPeak_WT_over_SP_ARB618
chr6	83432884	83432974	DiffPeak_WT_over_SP_ARB619
chr6	84072962	84073068	DiffPeak_WT_over_SP_ARB620
chr6	85430753	85430890	DiffPeak_WT_over_SP_ARB621
chr6	86497934	86498029	DiffPeak_WT_over_SP_ARB622
chr6	86574021	86574134	DiffPeak_WT_over_SP_ARB623
chr6	86630614	86630728	DiffPeak_WT_over_SP_ARB624
chr6	87537378	87537515	DiffPeak_WT_over_SP_ARB625
chr6	88677632	88677769	DiffPeak_WT_over_SP_ARB626
chr6	88819592	88819676	DiffPeak_WT_over_SP_ARB627
chr6	88923693	88923772	DiffPeak_WT_over_SP_ARB628
chr6	89232719	89232804	DiffPeak_WT_over_SP_ARB629
chr6	89372887	89372990	DiffPeak_WT_over_SP_ARB630
chr6	89535843	89535929	DiffPeak_WT_over_SP_ARB631
chr6	90570795	90570932	DiffPeak_WT_over_SP_ARB632
chr6	90993672	90993741	DiffPeak_WT_over_SP_ARB633
chr6	91610221	91610330	DiffPeak_WT_over_SP_ARB634
chr6	94135866	94135946	DiffPeak_WT_over_SP_ARB635
chr6	94339089	94339164	DiffPeak_WT_over_SP_ARB636
chr6	94618623	94618745	DiffPeak_WT_over_SP_ARB637
chr6	95058941	95059078	DiffPeak_WT_over_SP_ARB638
chr6	97110348	97110450	DiffPeak_WT_over_SP_ARB639
chr6	100281194	100281331	DiffPeak_WT_over_SP_ARB640
chr6	100475839	100475963	DiffPeak_WT_over_SP_ARB641
chr6	103624499	103624587	DiffPeak_WT_over_SP_ARB642
chr6	108663863	108664000	DiffPeak_WT_over_SP_ARB643
chr6	112369687	112369768	DiffPeak_WT_over_SP_ARB644
chr6	112830027	112830149	DiffPeak_WT_over_SP_ARB645
chr6	114834894	114835031	DiffPeak_WT_over_SP_ARB646
chr6	115210670	115210787	DiffPeak_WT_over_SP_ARB647
chr6	115702405	115702507	DiffPeak_WT_over_SP_ARB648
chr6	118554241	118554310	DiffPeak_WT_over_SP_ARB649
chr6	118712115	118712232	DiffPeak_WT_over_SP_ARB650
chr6	119415018	119415097	DiffPeak_WT_over_SP_ARB651
chr6	119624624	119624701	DiffPeak_WT_over_SP_ARB652
chr6	120968042	120968179	DiffPeak_WT_over_SP_ARB653
chr6	121051539	121051676	DiffPeak_WT_over_SP_ARB654
chr6	122745287	122745406	DiffPeak_WT_over_SP_ARB655
chr6	125107919	125108049	DiffPeak_WT_over_SP_ARB656
chr6	125525204	125525305	DiffPeak_WT_over_SP_ARB657
chr6	127269359	127269482	DiffPeak_WT_over_SP_ARB658
chr6	128432139	128432268	DiffPeak_WT_over_SP_ARB659
chr6	129500483	129500558	DiffPeak_WT_over_SP_ARB660
chr6	134338515	134338645	DiffPeak_WT_over_SP_ARB661
chr6	134734505	134734613	DiffPeak_WT_over_SP_ARB662
chr6	136657247	136657368	DiffPeak_WT_over_SP_ARB663
chr6	136691117	136691199	DiffPeak_WT_over_SP_ARB664
chr6	140028654	140028732	DiffPeak_WT_over_SP_ARB665
chr6	140187977	140188053	DiffPeak_WT_over_SP_ARB666
chr6	140282032	140282169	DiffPeak_WT_over_SP_ARB667
chr6	141449887	141450010	DiffPeak_WT_over_SP_ARB668
chr6	142328634	142328769	DiffPeak_WT_over_SP_ARB669
chr6	143057068	143057137	DiffPeak_WT_over_SP_ARB670
chr6	145123624	145123761	DiffPeak_WT_over_SP_ARB671
chr6	145906772	145906883	DiffPeak_WT_over_SP_ARB672
chr6	145927782	145927919	DiffPeak_WT_over_SP_ARB673
chr6	146896905	146897042	DiffPeak_WT_over_SP_ARB674
chr6	148138741	148138830	DiffPeak_WT_over_SP_ARB675
chr7	16688715	16688791	DiffPeak_WT_over_SP_ARB676
chr7	17051018	17051125	DiffPeak_WT_over_SP_ARB677
chr7	17457073	17457142	DiffPeak_WT_over_SP_ARB678
chr7	26218104	26218194	DiffPeak_WT_over_SP_ARB679
chr7	27952757	27952834	DiffPeak_WT_over_SP_ARB680
chr7	28094322	28094394	DiffPeak_WT_over_SP_ARB681
chr7	29338200	29338335	DiffPeak_WT_over_SP_ARB682
chr7	30176905	30177007	DiffPeak_WT_over_SP_ARB683
chr7	31877143	31877280	DiffPeak_WT_over_SP_ARB684
chr7	35843475	35843601	DiffPeak_WT_over_SP_ARB685
chr7	35908182	35908268	DiffPeak_WT_over_SP_ARB686
chr7	36162201	36162322	DiffPeak_WT_over_SP_ARB687
chr7	51889636	51889769	DiffPeak_WT_over_SP_ARB688
chr7	52068206	52068302	DiffPeak_WT_over_SP_ARB689
chr7	52097666	52097771	DiffPeak_WT_over_SP_ARB690
chr7	52117381	52117518	DiffPeak_WT_over_SP_ARB691
chr7	52594748	52594875	DiffPeak_WT_over_SP_ARB692
chr7	53008082	53008197	DiffPeak_WT_over_SP_ARB693
chr7	53020931	53021003	DiffPeak_WT_over_SP_ARB694
chr7	53370881	53371018	DiffPeak_WT_over_SP_ARB695
chr7	53384391	53384476	DiffPeak_WT_over_SP_ARB696
chr7	53401247	53401384	DiffPeak_WT_over_SP_ARB697
chr7	53871804	53871941	DiffPeak_WT_over_SP_ARB698
chr7	61362455	61362567	DiffPeak_WT_over_SP_ARB699
chr7	62116604	62116696	DiffPeak_WT_over_SP_ARB700
chr7	63133330	63133420	DiffPeak_WT_over_SP_ARB701
chr7	66044167	66044270	DiffPeak_WT_over_SP_ARB702
chr7	72189262	72189390	DiffPeak_WT_over_SP_ARB703
chr7	74841991	74842128	DiffPeak_WT_over_SP_ARB704
chr7	74870076	74870213	DiffPeak_WT_over_SP_ARB705
chr7	75176505	75176625	DiffPeak_WT_over_SP_ARB706
chr7	75324920	75325047	DiffPeak_WT_over_SP_ARB707
chr7	79333469	79333568	DiffPeak_WT_over_SP_ARB708
chr7	80395528	80395605	DiffPeak_WT_over_SP_ARB709
chr7	80479936	80480017	DiffPeak_WT_over_SP_ARB710
chr7	83016643	83016778	DiffPeak_WT_over_SP_ARB711
chr7	83272762	83272881	DiffPeak_WT_over_SP_ARB712
chr7	85628095	85628166	DiffPeak_WT_over_SP_ARB713
chr7	86478462	86478578	DiffPeak_WT_over_SP_ARB714
chr7	86766867	86766986	DiffPeak_WT_over_SP_ARB715
chr7	87602278	87602395	DiffPeak_WT_over_SP_ARB716
chr7	87805265	87805366	DiffPeak_WT_over_SP_ARB717
chr7	88621948	88622032	DiffPeak_WT_over_SP_ARB718
chr7	89357745	89357836	DiffPeak_WT_over_SP_ARB719
chr7	90781062	90781153	DiffPeak_WT_over_SP_ARB720
chr7	90784380	90784464	DiffPeak_WT_over_SP_ARB721
chr7	96988428	96988497	DiffPeak_WT_over_SP_ARB722
chr7	99838051	99838188	DiffPeak_WT_over_SP_ARB723
chr7	99932275	99932339	DiffPeak_WT_over_SP_ARB724
chr7	106294483	106294555	DiffPeak_WT_over_SP_ARB725
chr7	106601502	106601605	DiffPeak_WT_over_SP_ARB726
chr7	107109085	107109222	DiffPeak_WT_over_SP_ARB727
chr7	108820998	108821088	DiffPeak_WT_over_SP_ARB728
chr7	108926722	108926798	DiffPeak_WT_over_SP_ARB729
chr7	109363846	109363983	DiffPeak_WT_over_SP_ARB730
chr7	116412627	116412758	DiffPeak_WT_over_SP_ARB731
chr7	116980378	116980471	DiffPeak_WT_over_SP_ARB732
chr7	117415490	117415606	DiffPeak_WT_over_SP_ARB733
chr7	117935795	117935901	DiffPeak_WT_over_SP_ARB734
chr7	118581507	118581618	DiffPeak_WT_over_SP_ARB735
chr7	119337893	119338002	DiffPeak_WT_over_SP_ARB736
chr7	119459785	119459872	DiffPeak_WT_over_SP_ARB737
chr7	119463196	119463282	DiffPeak_WT_over_SP_ARB738
chr7	119705923	119706034	DiffPeak_WT_over_SP_ARB739
chr7	120385950	120386022	DiffPeak_WT_over_SP_ARB740
chr7	121160031	121160116	DiffPeak_WT_over_SP_ARB741
chr7	121304741	121304836	DiffPeak_WT_over_SP_ARB742
chr7	121935758	121935884	DiffPeak_WT_over_SP_ARB743
chr7	122454555	122454692	DiffPeak_WT_over_SP_ARB744
chr7	123254502	123254623	DiffPeak_WT_over_SP_ARB745
chr7	123637230	123637335	DiffPeak_WT_over_SP_ARB746
chr7	124637926	124638057	DiffPeak_WT_over_SP_ARB747
chr7	125904371	125904458	DiffPeak_WT_over_SP_ARB748
chr7	125930111	125930217	DiffPeak_WT_over_SP_ARB749
chr7	127213089	127213226	DiffPeak_WT_over_SP_ARB750
chr7	128205812	128205905	DiffPeak_WT_over_SP_ARB751
chr7	128218663	128218775	DiffPeak_WT_over_SP_ARB752
chr7	129045060	129045181	DiffPeak_WT_over_SP_ARB753
chr7	130482107	130482219	DiffPeak_WT_over_SP_ARB754
chr7	130513649	130513749	DiffPeak_WT_over_SP_ARB755
chr7	132493271	132493372	DiffPeak_WT_over_SP_ARB756
chr7	132626658	132626788	DiffPeak_WT_over_SP_ARB757
chr7	132707288	132707425	DiffPeak_WT_over_SP_ARB758
chr7	133388960	133389029	DiffPeak_WT_over_SP_ARB759
chr7	133543175	133543244	DiffPeak_WT_over_SP_ARB760
chr7	133736975	133737057	DiffPeak_WT_over_SP_ARB761
chr7	133883147	133883284	DiffPeak_WT_over_SP_ARB762
chr7	133997139	133997276	DiffPeak_WT_over_SP_ARB763
chr7	134383318	134383415	DiffPeak_WT_over_SP_ARB764
chr7	135875031	135875118	DiffPeak_WT_over_SP_ARB765
chr7	136750850	136750987	DiffPeak_WT_over_SP_ARB766
chr7	136794237	136794347	DiffPeak_WT_over_SP_ARB767
chr7	137933156	137933293	DiffPeak_WT_over_SP_ARB768
chr7	138536818	138536955	DiffPeak_WT_over_SP_ARB769
chr7	139761163	139761276	DiffPeak_WT_over_SP_ARB770
chr7	143622262	143622352	DiffPeak_WT_over_SP_ARB771
chr7	143892466	143892546	DiffPeak_WT_over_SP_ARB772
chr7	144190054	144190153	DiffPeak_WT_over_SP_ARB773
chr7	146213281	146213359	DiffPeak_WT_over_SP_ARB774
chr7	147281572	147281678	DiffPeak_WT_over_SP_ARB775
chr7	148497282	148497394	DiffPeak_WT_over_SP_ARB776
chr7	149023039	149023176	DiffPeak_WT_over_SP_ARB777
chr7	149110669	149110756	DiffPeak_WT_over_SP_ARB778
chr7	149718677	149718814	DiffPeak_WT_over_SP_ARB779
chr7	151836339	151836476	DiffPeak_WT_over_SP_ARB780
chr7	151929927	151930064	DiffPeak_WT_over_SP_ARB781
chr7	151973884	151973958	DiffPeak_WT_over_SP_ARB782
chr8	7170657	7170754	DiffPeak_WT_over_SP_ARB783
chr8	8065490	8065618	DiffPeak_WT_over_SP_ARB784
chr8	11843481	11843550	DiffPeak_WT_over_SP_ARB785
chr8	11843789	11843904	DiffPeak_WT_over_SP_ARB786
chr8	12097752	12097868	DiffPeak_WT_over_SP_ARB787
chr8	12761334	12761471	DiffPeak_WT_over_SP_ARB788
chr8	12900266	12900367	DiffPeak_WT_over_SP_ARB789
chr8	13356807	13356944	DiffPeak_WT_over_SP_ARB790
chr8	13529988	13530061	DiffPeak_WT_over_SP_ARB791
chr8	13952659	13952770	DiffPeak_WT_over_SP_ARB792
chr8	18256926	18257040	DiffPeak_WT_over_SP_ARB793
chr8	22051806	22051919	DiffPeak_WT_over_SP_ARB794
chr8	23941747	23941859	DiffPeak_WT_over_SP_ARB795
chr8	24347814	24347939	DiffPeak_WT_over_SP_ARB796
chr8	25590574	25590702	DiffPeak_WT_over_SP_ARB797
chr8	26648113	26648220	DiffPeak_WT_over_SP_ARB798
chr8	26658799	26658909	DiffPeak_WT_over_SP_ARB799
chr8	26864985	26865054	DiffPeak_WT_over_SP_ARB800
chr8	28254853	28254989	DiffPeak_WT_over_SP_ARB801
chr8	28752969	28753038	DiffPeak_WT_over_SP_ARB802
chr8	29598555	29598651	DiffPeak_WT_over_SP_ARB803
chr8	32489637	32489716	DiffPeak_WT_over_SP_ARB804
chr8	35155543	35155648	DiffPeak_WT_over_SP_ARB805
chr8	35689109	35689183	DiffPeak_WT_over_SP_ARB806
chr8	36439790	36439924	DiffPeak_WT_over_SP_ARB807
chr8	36666406	36666506	DiffPeak_WT_over_SP_ARB808
chr8	37252134	37252265	DiffPeak_WT_over_SP_ARB809
chr8	38300551	38300654	DiffPeak_WT_over_SP_ARB810
chr8	41548728	41548849	DiffPeak_WT_over_SP_ARB811
chr8	45952314	45952417	DiffPeak_WT_over_SP_ARB812
chr8	46044418	46044555	DiffPeak_WT_over_SP_ARB813
chr8	46092453	46092559	DiffPeak_WT_over_SP_ARB814
chr8	46696816	46696919	DiffPeak_WT_over_SP_ARB815
chr8	47558606	47558701	DiffPeak_WT_over_SP_ARB816
chr8	51471277	51471344	DiffPeak_WT_over_SP_ARB817
chr8	58772295	58772416	DiffPeak_WT_over_SP_ARB818
chr8	67359751	67359824	DiffPeak_WT_over_SP_ARB819
chr8	69681767	69681904	DiffPeak_WT_over_SP_ARB820
chr8	72391903	72391992	DiffPeak_WT_over_SP_ARB821
chr8	72918530	72918635	DiffPeak_WT_over_SP_ARB822
chr8	72929840	72929977	DiffPeak_WT_over_SP_ARB823
chr8	73113092	73113229	DiffPeak_WT_over_SP_ARB824
chr8	73117197	73117334	DiffPeak_WT_over_SP_ARB825
chr8	73126161	73126298	DiffPeak_WT_over_SP_ARB826
chr8	73131017	73131154	DiffPeak_WT_over_SP_ARB827
chr8	73173256	73173393	DiffPeak_WT_over_SP_ARB828
chr8	73198666	73198785	DiffPeak_WT_over_SP_ARB829
chr8	73277073	73277181	DiffPeak_WT_over_SP_ARB830
chr8	74304641	74304778	DiffPeak_WT_over_SP_ARB831
chr8	75025421	75025517	DiffPeak_WT_over_SP_ARB832
chr8	81343951	81344084	DiffPeak_WT_over_SP_ARB833
chr8	82026126	82026196	DiffPeak_WT_over_SP_ARB834
chr8	83394889	83395009	DiffPeak_WT_over_SP_ARB835
chr8	85674807	85674877	DiffPeak_WT_over_SP_ARB836
chr8	85757979	85758116	DiffPeak_WT_over_SP_ARB837
chr8	85774787	85774891	DiffPeak_WT_over_SP_ARB838
chr8	86111754	86111830	DiffPeak_WT_over_SP_ARB839
chr8	86140585	86140722	DiffPeak_WT_over_SP_ARB840
chr8	86206082	86206164	DiffPeak_WT_over_SP_ARB841
chr8	87623718	87623855	DiffPeak_WT_over_SP_ARB842
chr8	90258574	90258710	DiffPeak_WT_over_SP_ARB843
chr8	90979478	90979600	DiffPeak_WT_over_SP_ARB844
chr8	91132540	91132611	DiffPeak_WT_over_SP_ARB845
chr8	93365933	93366013	DiffPeak_WT_over_SP_ARB846
chr8	93371890	93371976	DiffPeak_WT_over_SP_ARB847
chr8	93668907	93669025	DiffPeak_WT_over_SP_ARB848
chr8	95803530	95803634	DiffPeak_WT_over_SP_ARB849
chr8	97661459	97661545	DiffPeak_WT_over_SP_ARB850
chr8	98201065	98201193	DiffPeak_WT_over_SP_ARB851
chr8	98409806	98409936	DiffPeak_WT_over_SP_ARB852
chr8	98493065	98493179	DiffPeak_WT_over_SP_ARB853
chr8	98544953	98545085	DiffPeak_WT_over_SP_ARB854
chr8	107919002	107919136	DiffPeak_WT_over_SP_ARB855
chr8	108734808	108734918	DiffPeak_WT_over_SP_ARB856
chr8	109648231	109648367	DiffPeak_WT_over_SP_ARB857
chr8	109725845	109725968	DiffPeak_WT_over_SP_ARB858
chr8	112296211	112296329	DiffPeak_WT_over_SP_ARB859
chr8	113327063	113327155	DiffPeak_WT_over_SP_ARB860
chr8	114303672	114303809	DiffPeak_WT_over_SP_ARB861
chr8	116977021	116977107	DiffPeak_WT_over_SP_ARB862
chr8	117681969	117682083	DiffPeak_WT_over_SP_ARB863
chr8	119843567	119843630	DiffPeak_WT_over_SP_ARB864
chr8	120239934	120240043	DiffPeak_WT_over_SP_ARB865
chr8	122558357	122558494	DiffPeak_WT_over_SP_ARB866
chr8	122567846	122567971	DiffPeak_WT_over_SP_ARB867
chr8	122812251	122812388	DiffPeak_WT_over_SP_ARB868
chr8	122830354	122830430	DiffPeak_WT_over_SP_ARB869
chr8	123277412	123277482	DiffPeak_WT_over_SP_ARB870
chr8	123311539	123311671	DiffPeak_WT_over_SP_ARB871
chr8	124488800	124488918	DiffPeak_WT_over_SP_ARB872
chr8	124571203	124571308	DiffPeak_WT_over_SP_ARB873
chr8	124868312	124868448	DiffPeak_WT_over_SP_ARB874
chr8	125290851	125290983	DiffPeak_WT_over_SP_ARB875
chr8	126052269	126052396	DiffPeak_WT_over_SP_ARB876
chr8	126433526	126433634	DiffPeak_WT_over_SP_ARB877
chr8	128459779	128459848	DiffPeak_WT_over_SP_ARB878
chr8	128520543	128520680	DiffPeak_WT_over_SP_ARB879
chr8	129102332	129102423	DiffPeak_WT_over_SP_ARB880
chr8	130554647	130554727	DiffPeak_WT_over_SP_ARB881
chr9	14787789	14787901	DiffPeak_WT_over_SP_ARB882
chr9	21296548	21296617	DiffPeak_WT_over_SP_ARB883
chr9	22568475	22568589	DiffPeak_WT_over_SP_ARB884
chr9	26720129	26720243	DiffPeak_WT_over_SP_ARB885
chr9	27327369	27327506	DiffPeak_WT_over_SP_ARB886
chr9	27591358	27591471	DiffPeak_WT_over_SP_ARB887
chr9	28430201	28430338	DiffPeak_WT_over_SP_ARB888
chr9	29611232	29611352	DiffPeak_WT_over_SP_ARB889
chr9	32124490	32124627	DiffPeak_WT_over_SP_ARB890
chr9	32143428	32143499	DiffPeak_WT_over_SP_ARB891
chr9	33529359	33529481	DiffPeak_WT_over_SP_ARB892
chr9	35134626	35134763	DiffPeak_WT_over_SP_ARB893
chr9	40144455	40144574	DiffPeak_WT_over_SP_ARB894
chr9	41422117	41422213	DiffPeak_WT_over_SP_ARB895
chr9	42432629	42432725	DiffPeak_WT_over_SP_ARB896
chr9	42661056	42661193	DiffPeak_WT_over_SP_ARB897
chr9	42839895	42839989	DiffPeak_WT_over_SP_ARB898
chr9	43914314	43914432	DiffPeak_WT_over_SP_ARB899
chr9	44990032	44990125	DiffPeak_WT_over_SP_ARB900
chr9	45632642	45632774	DiffPeak_WT_over_SP_ARB901
chr9	47398122	47398229	DiffPeak_WT_over_SP_ARB902
chr9	47445891	47446014	DiffPeak_WT_over_SP_ARB903
chr9	48091122	48091221	DiffPeak_WT_over_SP_ARB904
chr9	48319546	48319646	DiffPeak_WT_over_SP_ARB905
chr9	48861442	48861540	DiffPeak_WT_over_SP_ARB906
chr9	49789098	49789206	DiffPeak_WT_over_SP_ARB907
chr9	50157209	50157338	DiffPeak_WT_over_SP_ARB908
chr9	53641112	53641206	DiffPeak_WT_over_SP_ARB909
chr9	54504319	54504412	DiffPeak_WT_over_SP_ARB910
chr9	55893583	55893666	DiffPeak_WT_over_SP_ARB911
chr9	56152570	56152649	DiffPeak_WT_over_SP_ARB912
chr9	56623078	56623159	DiffPeak_WT_over_SP_ARB913
chr9	57105642	57105779	DiffPeak_WT_over_SP_ARB914
chr9	57798482	57798551	DiffPeak_WT_over_SP_ARB915
chr9	57957770	57957878	DiffPeak_WT_over_SP_ARB916
chr9	60812516	60812653	DiffPeak_WT_over_SP_ARB917
chr9	62022405	62022511	DiffPeak_WT_over_SP_ARB918
chr9	62381082	62381201	DiffPeak_WT_over_SP_ARB919
chr9	62946773	62946910	DiffPeak_WT_over_SP_ARB920
chr9	63798739	63798819	DiffPeak_WT_over_SP_ARB921
chr9	63847187	63847260	DiffPeak_WT_over_SP_ARB922
chr9	66547665	66547802	DiffPeak_WT_over_SP_ARB923
chr9	66782167	66782273	DiffPeak_WT_over_SP_ARB924
chr9	67098794	67098926	DiffPeak_WT_over_SP_ARB925
chr9	69166465	69166534	DiffPeak_WT_over_SP_ARB926
chr9	69325141	69325278	DiffPeak_WT_over_SP_ARB927
chr9	70333535	70333615	DiffPeak_WT_over_SP_ARB928
chr9	71020463	71020559	DiffPeak_WT_over_SP_ARB929
chr9	72813062	72813188	DiffPeak_WT_over_SP_ARB930
chr9	77801050	77801187	DiffPeak_WT_over_SP_ARB931
chr9	79996341	79996466	DiffPeak_WT_over_SP_ARB932
chr9	88609532	88609626	DiffPeak_WT_over_SP_ARB933
chr9	90003492	90003590	DiffPeak_WT_over_SP_ARB934
chr9	94578549	94578681	DiffPeak_WT_over_SP_ARB935
chr9	96937302	96937382	DiffPeak_WT_over_SP_ARB936
chr9	98645641	98645746	DiffPeak_WT_over_SP_ARB937
chr9	100368275	100368406	DiffPeak_WT_over_SP_ARB938
chr9	101162809	101162882	DiffPeak_WT_over_SP_ARB939
chr9	102989659	102989791	DiffPeak_WT_over_SP_ARB940
chr9	104056948	104057021	DiffPeak_WT_over_SP_ARB941
chr9	104122718	104122804	DiffPeak_WT_over_SP_ARB942
chr9	105632625	105632762	DiffPeak_WT_over_SP_ARB943
chr9	105982728	105982865	DiffPeak_WT_over_SP_ARB944
chr9	106642440	106642554	DiffPeak_WT_over_SP_ARB945
chr9	107215476	107215580	DiffPeak_WT_over_SP_ARB946
chr9	107239013	107239149	DiffPeak_WT_over_SP_ARB947
chr9	107367931	107368012	DiffPeak_WT_over_SP_ARB948
chr9	107408047	107408180	DiffPeak_WT_over_SP_ARB949
chr9	107417086	107417141	DiffPeak_WT_over_SP_ARB950
chr9	107433439	107433576	DiffPeak_WT_over_SP_ARB951
chr9	107508383	107508499	DiffPeak_WT_over_SP_ARB952
chr9	108076763	108076900	DiffPeak_WT_over_SP_ARB953
chr9	111208751	111208877	DiffPeak_WT_over_SP_ARB954
chr9	113280914	113281029	DiffPeak_WT_over_SP_ARB955
chr9	114647214	114647292	DiffPeak_WT_over_SP_ARB956
chr9	114873326	114873463	DiffPeak_WT_over_SP_ARB957
chr9	114888118	114888201	DiffPeak_WT_over_SP_ARB958
chr9	115187927	115188004	DiffPeak_WT_over_SP_ARB959
chr9	115195031	115195104	DiffPeak_WT_over_SP_ARB960
chr9	115375397	115375488	DiffPeak_WT_over_SP_ARB961
chr9	117085567	117085659	DiffPeak_WT_over_SP_ARB962
chr9	117816440	117816512	DiffPeak_WT_over_SP_ARB963
chr9	118515383	118515499	DiffPeak_WT_over_SP_ARB964
chr9	119241980	119242083	DiffPeak_WT_over_SP_ARB965
chr9	119811992	119812124	DiffPeak_WT_over_SP_ARB966
chr9	120924732	120924840	DiffPeak_WT_over_SP_ARB967
chr10	5317986	5318123	DiffPeak_WT_over_SP_ARB968
chr10	6375312	6375384	DiffPeak_WT_over_SP_ARB969
chr10	6585618	6585717	DiffPeak_WT_over_SP_ARB970
chr10	6650099	6650236	DiffPeak_WT_over_SP_ARB971
chr10	8438789	8438858	DiffPeak_WT_over_SP_ARB972
chr10	9319706	9319800	DiffPeak_WT_over_SP_ARB973
chr10	9353424	9353506	DiffPeak_WT_over_SP_ARB974
chr10	12764667	12764725	DiffPeak_WT_over_SP_ARB975
chr10	13532211	13532338	DiffPeak_WT_over_SP_ARB976
chr10	13820054	13820191	DiffPeak_WT_over_SP_ARB977
chr10	18221956	18222040	DiffPeak_WT_over_SP_ARB978
chr10	21125618	21125732	DiffPeak_WT_over_SP_ARB979
chr10	23438081	23438172	DiffPeak_WT_over_SP_ARB980
chr10	23884830	23884947	DiffPeak_WT_over_SP_ARB981
chr10	26872377	26872498	DiffPeak_WT_over_SP_ARB982
chr10	28766230	28766367	DiffPeak_WT_over_SP_ARB983
chr10	31079502	31079623	DiffPeak_WT_over_SP_ARB984
chr10	31164151	31164288	DiffPeak_WT_over_SP_ARB985
chr10	39207668	39207805	DiffPeak_WT_over_SP_ARB986
chr10	40547595	40547706	DiffPeak_WT_over_SP_ARB987
chr10	41404669	41404806	DiffPeak_WT_over_SP_ARB988
chr10	41747229	41747366	DiffPeak_WT_over_SP_ARB989
chr10	43614905	43615001	DiffPeak_WT_over_SP_ARB990
chr10	43782943	43783080	DiffPeak_WT_over_SP_ARB991
chr10	44722044	44722114	DiffPeak_WT_over_SP_ARB992
chr10	45041356	45041486	DiffPeak_WT_over_SP_ARB993
chr10	53249623	53249738	DiffPeak_WT_over_SP_ARB994
chr10	53489074	53489189	DiffPeak_WT_over_SP_ARB995
chr10	56397178	56397312	DiffPeak_WT_over_SP_ARB996
chr10	57351690	57351822	DiffPeak_WT_over_SP_ARB997
chr10	58192562	58192699	DiffPeak_WT_over_SP_ARB998
chr10	58196799	58196894	DiffPeak_WT_over_SP_ARB999
chr10	59748218	59748339	DiffPeak_WT_over_SP_ARB1000
chr10	59773558	59773695	DiffPeak_WT_over_SP_ARB1001
chr10	60657525	60657650	DiffPeak_WT_over_SP_ARB1002
chr10	61067444	61067540	DiffPeak_WT_over_SP_ARB1003
chr10	61652810	61652945	DiffPeak_WT_over_SP_ARB1004
chr10	61976302	61976439	DiffPeak_WT_over_SP_ARB1005
chr10	62019010	62019135	DiffPeak_WT_over_SP_ARB1006
chr10	62055416	62055487	DiffPeak_WT_over_SP_ARB1007
chr10	66504601	66504685	DiffPeak_WT_over_SP_ARB1008
chr10	66994178	66994315	DiffPeak_WT_over_SP_ARB1009
chr10	69125219	69125332	DiffPeak_WT_over_SP_ARB1010
chr10	74472078	74472158	DiffPeak_WT_over_SP_ARB1011
chr10	75845073	75845167	DiffPeak_WT_over_SP_ARB1012
chr10	76669710	76669815	DiffPeak_WT_over_SP_ARB1013
chr10	76734163	76734247	DiffPeak_WT_over_SP_ARB1014
chr10	77667111	77667215	DiffPeak_WT_over_SP_ARB1015
chr10	77834636	77834720	DiffPeak_WT_over_SP_ARB1016
chr10	79323167	79323304	DiffPeak_WT_over_SP_ARB1017
chr10	80007109	80007240	DiffPeak_WT_over_SP_ARB1018
chr10	80775257	80775394	DiffPeak_WT_over_SP_ARB1019
chr10	80869499	80869583	DiffPeak_WT_over_SP_ARB1020
chr10	82103273	82103410	DiffPeak_WT_over_SP_ARB1021
chr10	85956098	85956227	DiffPeak_WT_over_SP_ARB1022
chr10	86113366	86113475	DiffPeak_WT_over_SP_ARB1023
chr10	89185250	89185351	DiffPeak_WT_over_SP_ARB1024
chr10	93468435	93468566	DiffPeak_WT_over_SP_ARB1025
chr10	94020714	94020851	DiffPeak_WT_over_SP_ARB1026
chr10	94663002	94663099	DiffPeak_WT_over_SP_ARB1027
chr10	96028105	96028209	DiffPeak_WT_over_SP_ARB1028
chr10	97812129	97812243	DiffPeak_WT_over_SP_ARB1029
chr10	100544650	100544726	DiffPeak_WT_over_SP_ARB1030
chr10	104733363	104733432	DiffPeak_WT_over_SP_ARB1031
chr10	110971737	110971849	DiffPeak_WT_over_SP_ARB1032
chr10	115869678	115869792	DiffPeak_WT_over_SP_ARB1033
chr10	116351746	116351837	DiffPeak_WT_over_SP_ARB1034
chr10	117591450	117591523	DiffPeak_WT_over_SP_ARB1035
chr10	117814590	117814678	DiffPeak_WT_over_SP_ARB1036
chr10	122179952	122180050	DiffPeak_WT_over_SP_ARB1037
chr10	126819728	126819827	DiffPeak_WT_over_SP_ARB1038
chr10	127158675	127158795	DiffPeak_WT_over_SP_ARB1039
chr10	127340947	127341023	DiffPeak_WT_over_SP_ARB1040
chr10	128032647	128032767	DiffPeak_WT_over_SP_ARB1041
chr11	3269587	3269720	DiffPeak_WT_over_SP_ARB1042
chr11	4005618	4005755	DiffPeak_WT_over_SP_ARB1043
chr11	4096870	4096957	DiffPeak_WT_over_SP_ARB1044
chr11	4543957	4544047	DiffPeak_WT_over_SP_ARB1045
chr11	5313809	5313912	DiffPeak_WT_over_SP_ARB1046
chr11	5900365	5900502	DiffPeak_WT_over_SP_ARB1047
chr11	5921031	5921115	DiffPeak_WT_over_SP_ARB1048
chr11	5924046	5924183	DiffPeak_WT_over_SP_ARB1049
chr11	6933246	6933367	DiffPeak_WT_over_SP_ARB1050
chr11	7022500	7022569	DiffPeak_WT_over_SP_ARB1051
chr11	8353443	8353554	DiffPeak_WT_over_SP_ARB1052
chr11	8360811	8360925	DiffPeak_WT_over_SP_ARB1053
chr11	8382878	8383014	DiffPeak_WT_over_SP_ARB1054
chr11	8396837	8396919	DiffPeak_WT_over_SP_ARB1055
chr11	9026789	9026907	DiffPeak_WT_over_SP_ARB1056
chr11	11712116	11712225	DiffPeak_WT_over_SP_ARB1057
chr11	17191053	17191183	DiffPeak_WT_over_SP_ARB1058
chr11	20703968	20704105	DiffPeak_WT_over_SP_ARB1059
chr11	21063771	21063841	DiffPeak_WT_over_SP_ARB1060
chr11	22094863	22094921	DiffPeak_WT_over_SP_ARB1061
chr11	24598929	24599048	DiffPeak_WT_over_SP_ARB1062
chr11	31450873	31450957	DiffPeak_WT_over_SP_ARB1063
chr11	31683876	31683997	DiffPeak_WT_over_SP_ARB1064
chr11	32466437	32466517	DiffPeak_WT_over_SP_ARB1065
chr11	33502440	33502563	DiffPeak_WT_over_SP_ARB1066
chr11	33502862	33502973	DiffPeak_WT_over_SP_ARB1067
chr11	35101780	35101905	DiffPeak_WT_over_SP_ARB1068
chr11	35682222	35682352	DiffPeak_WT_over_SP_ARB1069
chr11	35756214	35756351	DiffPeak_WT_over_SP_ARB1070
chr11	48659151	48659226	DiffPeak_WT_over_SP_ARB1071
chr11	49822158	49822248	DiffPeak_WT_over_SP_ARB1072
chr11	50042303	50042400	DiffPeak_WT_over_SP_ARB1073
chr11	50085654	50085791	DiffPeak_WT_over_SP_ARB1074
chr11	51475578	51475709	DiffPeak_WT_over_SP_ARB1075
chr11	53568874	53568963	DiffPeak_WT_over_SP_ARB1076
chr11	53652999	53653115	DiffPeak_WT_over_SP_ARB1077
chr11	53736642	53736748	DiffPeak_WT_over_SP_ARB1078
chr11	58102555	58102672	DiffPeak_WT_over_SP_ARB1079
chr11	58146807	58146918	DiffPeak_WT_over_SP_ARB1080
chr11	58623857	58623994	DiffPeak_WT_over_SP_ARB1081
chr11	59516053	59516190	DiffPeak_WT_over_SP_ARB1082
chr11	59754248	59754324	DiffPeak_WT_over_SP_ARB1083
chr11	59756297	59756434	DiffPeak_WT_over_SP_ARB1084
chr11	59770381	59770518	DiffPeak_WT_over_SP_ARB1085
chr11	59830036	59830148	DiffPeak_WT_over_SP_ARB1086
chr11	62027041	62027178	DiffPeak_WT_over_SP_ARB1087
chr11	62140542	62140611	DiffPeak_WT_over_SP_ARB1088
chr11	63059131	63059215	DiffPeak_WT_over_SP_ARB1089
chr11	65586311	65586398	DiffPeak_WT_over_SP_ARB1090
chr11	68884532	68884607	DiffPeak_WT_over_SP_ARB1091
chr11	69403336	69403462	DiffPeak_WT_over_SP_ARB1092
chr11	70251055	70251133	DiffPeak_WT_over_SP_ARB1093
chr11	70302705	70302836	DiffPeak_WT_over_SP_ARB1094
chr11	70378619	70378708	DiffPeak_WT_over_SP_ARB1095
chr11	71714509	71714584	DiffPeak_WT_over_SP_ARB1096
chr11	74330591	74330670	DiffPeak_WT_over_SP_ARB1097
chr11	74373419	74373499	DiffPeak_WT_over_SP_ARB1098
chr11	75596462	75596599	DiffPeak_WT_over_SP_ARB1099
chr11	78235257	78235373	DiffPeak_WT_over_SP_ARB1100
chr11	78279967	78280097	DiffPeak_WT_over_SP_ARB1101
chr11	78288715	78288843	DiffPeak_WT_over_SP_ARB1102
chr11	78973966	78974100	DiffPeak_WT_over_SP_ARB1103
chr11	79444197	79444266	DiffPeak_WT_over_SP_ARB1104
chr11	80196671	80196808	DiffPeak_WT_over_SP_ARB1105
chr11	80241948	80242054	DiffPeak_WT_over_SP_ARB1106
chr11	80948792	80948879	DiffPeak_WT_over_SP_ARB1107
chr11	82086150	82086222	DiffPeak_WT_over_SP_ARB1108
chr11	83733915	83734044	DiffPeak_WT_over_SP_ARB1109
chr11	85091143	85091217	DiffPeak_WT_over_SP_ARB1110
chr11	86803700	86803783	DiffPeak_WT_over_SP_ARB1111
chr11	87469954	87470058	DiffPeak_WT_over_SP_ARB1112
chr11	87972942	87973068	DiffPeak_WT_over_SP_ARB1113
chr11	88011958	88012082	DiffPeak_WT_over_SP_ARB1114
chr11	88052187	88052324	DiffPeak_WT_over_SP_ARB1115
chr11	88286441	88286545	DiffPeak_WT_over_SP_ARB1116
chr11	88583350	88583487	DiffPeak_WT_over_SP_ARB1117
chr11	89302435	89302534	DiffPeak_WT_over_SP_ARB1118
chr11	89890314	89890451	DiffPeak_WT_over_SP_ARB1119
chr11	89983301	89983437	DiffPeak_WT_over_SP_ARB1120
chr11	90241428	90241533	DiffPeak_WT_over_SP_ARB1121
chr11	90287089	90287179	DiffPeak_WT_over_SP_ARB1122
chr11	95421139	95421276	DiffPeak_WT_over_SP_ARB1123
chr11	95910762	95910883	DiffPeak_WT_over_SP_ARB1124
chr11	96484312	96484395	DiffPeak_WT_over_SP_ARB1125
chr11	97447360	97447483	DiffPeak_WT_over_SP_ARB1126
chr11	97698214	97698342	DiffPeak_WT_over_SP_ARB1127
chr11	98450447	98450575	DiffPeak_WT_over_SP_ARB1128
chr11	98566516	98566641	DiffPeak_WT_over_SP_ARB1129
chr11	98631512	98631629	DiffPeak_WT_over_SP_ARB1130
chr11	98841714	98841811	DiffPeak_WT_over_SP_ARB1131
chr11	100031472	100031593	DiffPeak_WT_over_SP_ARB1132
chr11	100799623	100799704	DiffPeak_WT_over_SP_ARB1133
chr11	100886339	100886459	DiffPeak_WT_over_SP_ARB1134
chr11	102200702	102200782	DiffPeak_WT_over_SP_ARB1135
chr11	103119495	103119601	DiffPeak_WT_over_SP_ARB1136
chr11	104086789	104086884	DiffPeak_WT_over_SP_ARB1137
chr11	104257126	104257207	DiffPeak_WT_over_SP_ARB1138
chr11	104434167	104434286	DiffPeak_WT_over_SP_ARB1139
chr11	105214277	105214382	DiffPeak_WT_over_SP_ARB1140
chr11	105774592	105774712	DiffPeak_WT_over_SP_ARB1141
chr11	105798267	105798404	DiffPeak_WT_over_SP_ARB1142
chr11	105803376	105803508	DiffPeak_WT_over_SP_ARB1143
chr11	105996647	105996730	DiffPeak_WT_over_SP_ARB1144
chr11	106802201	106802268	DiffPeak_WT_over_SP_ARB1145
chr11	107277960	107278077	DiffPeak_WT_over_SP_ARB1146
chr11	108851514	108851583	DiffPeak_WT_over_SP_ARB1147
chr11	108980552	108980684	DiffPeak_WT_over_SP_ARB1148
chr11	109119461	109119569	DiffPeak_WT_over_SP_ARB1149
chr11	109441119	109441237	DiffPeak_WT_over_SP_ARB1150
chr11	112277415	112277517	DiffPeak_WT_over_SP_ARB1151
chr11	112429904	112430041	DiffPeak_WT_over_SP_ARB1152
chr11	113183089	113183165	DiffPeak_WT_over_SP_ARB1153
chr11	113245900	113245985	DiffPeak_WT_over_SP_ARB1154
chr11	113528495	113528577	DiffPeak_WT_over_SP_ARB1155
chr11	113990944	113991065	DiffPeak_WT_over_SP_ARB1156
chr11	114053388	114053504	DiffPeak_WT_over_SP_ARB1157
chr11	114081996	114082103	DiffPeak_WT_over_SP_ARB1158
chr11	114310144	114310281	DiffPeak_WT_over_SP_ARB1159
chr11	114351698	114351794	DiffPeak_WT_over_SP_ARB1160
chr11	114706323	114706460	DiffPeak_WT_over_SP_ARB1161
chr11	115455606	115455726	DiffPeak_WT_over_SP_ARB1162
chr11	115653399	115653473	DiffPeak_WT_over_SP_ARB1163
chr11	115675346	115675449	DiffPeak_WT_over_SP_ARB1164
chr11	115695594	115695731	DiffPeak_WT_over_SP_ARB1165
chr11	115764620	115764751	DiffPeak_WT_over_SP_ARB1166
chr11	115943992	115944129	DiffPeak_WT_over_SP_ARB1167
chr11	116157642	116157779	DiffPeak_WT_over_SP_ARB1168
chr11	116160840	116160977	DiffPeak_WT_over_SP_ARB1169
chr11	116401010	116401135	DiffPeak_WT_over_SP_ARB1170
chr11	116701878	116701964	DiffPeak_WT_over_SP_ARB1171
chr11	118267750	118267836	DiffPeak_WT_over_SP_ARB1172
chr11	118754474	118754569	DiffPeak_WT_over_SP_ARB1173
chr11	119376469	119376594	DiffPeak_WT_over_SP_ARB1174
chr11	119387521	119387603	DiffPeak_WT_over_SP_ARB1175
chr11	119393996	119394129	DiffPeak_WT_over_SP_ARB1176
chr11	119417557	119417626	DiffPeak_WT_over_SP_ARB1177
chr11	119881421	119881524	DiffPeak_WT_over_SP_ARB1178
chr11	119962588	119962680	DiffPeak_WT_over_SP_ARB1179
chr11	119997653	119997790	DiffPeak_WT_over_SP_ARB1180
chr11	120623468	120623584	DiffPeak_WT_over_SP_ARB1181
chr11	120659670	120659760	DiffPeak_WT_over_SP_ARB1182
chr12	8786210	8786316	DiffPeak_WT_over_SP_ARB1183
chr12	8923917	8924044	DiffPeak_WT_over_SP_ARB1184
chr12	16142508	16142637	DiffPeak_WT_over_SP_ARB1185
chr12	16522494	16522631	DiffPeak_WT_over_SP_ARB1186
chr12	16558136	16558273	DiffPeak_WT_over_SP_ARB1187
chr12	17701562	17701689	DiffPeak_WT_over_SP_ARB1188
chr12	25683572	25683647	DiffPeak_WT_over_SP_ARB1189
chr12	25795313	25795384	DiffPeak_WT_over_SP_ARB1190
chr12	32605401	32605538	DiffPeak_WT_over_SP_ARB1191
chr12	40712842	40712956	DiffPeak_WT_over_SP_ARB1192
chr12	54225898	54226006	DiffPeak_WT_over_SP_ARB1193
chr12	55526283	55526404	DiffPeak_WT_over_SP_ARB1194
chr12	55752993	55753062	DiffPeak_WT_over_SP_ARB1195
chr12	56581129	56581266	DiffPeak_WT_over_SP_ARB1196
chr12	56942769	56942880	DiffPeak_WT_over_SP_ARB1197
chr12	70490650	70490786	DiffPeak_WT_over_SP_ARB1198
chr12	76664993	76665088	DiffPeak_WT_over_SP_ARB1199
chr12	80008031	80008133	DiffPeak_WT_over_SP_ARB1200
chr12	81190685	81190800	DiffPeak_WT_over_SP_ARB1201
chr12	81213876	81213975	DiffPeak_WT_over_SP_ARB1202
chr12	81309595	81309693	DiffPeak_WT_over_SP_ARB1203
chr12	81748412	81748549	DiffPeak_WT_over_SP_ARB1204
chr12	81922425	81922542	DiffPeak_WT_over_SP_ARB1205
chr12	84200283	84200369	DiffPeak_WT_over_SP_ARB1206
chr12	86131983	86132074	DiffPeak_WT_over_SP_ARB1207
chr12	86543337	86543410	DiffPeak_WT_over_SP_ARB1208
chr12	90880288	90880386	DiffPeak_WT_over_SP_ARB1209
chr12	91252532	91252621	DiffPeak_WT_over_SP_ARB1210
chr12	92911980	92912056	DiffPeak_WT_over_SP_ARB1211
chr12	93006700	93006826	DiffPeak_WT_over_SP_ARB1212
chr12	96977108	96977218	DiffPeak_WT_over_SP_ARB1213
chr12	100445606	100445675	DiffPeak_WT_over_SP_ARB1214
chr12	100510157	100510294	DiffPeak_WT_over_SP_ARB1215
chr12	100573981	100574110	DiffPeak_WT_over_SP_ARB1216
chr12	100590556	100590645	DiffPeak_WT_over_SP_ARB1217
chr12	100605972	100606062	DiffPeak_WT_over_SP_ARB1218
chr12	102270506	102270595	DiffPeak_WT_over_SP_ARB1219
chr12	103785160	103785297	DiffPeak_WT_over_SP_ARB1220
chr12	103829242	103829364	DiffPeak_WT_over_SP_ARB1221
chr12	103837915	103838008	DiffPeak_WT_over_SP_ARB1222
chr12	103915838	103915972	DiffPeak_WT_over_SP_ARB1223
chr12	103945417	103945548	DiffPeak_WT_over_SP_ARB1224
chr12	104914930	104915067	DiffPeak_WT_over_SP_ARB1225
chr12	104924441	104924578	DiffPeak_WT_over_SP_ARB1226
chr12	105663924	105664061	DiffPeak_WT_over_SP_ARB1227
chr12	106033590	106033727	DiffPeak_WT_over_SP_ARB1228
chr12	106137619	106137700	DiffPeak_WT_over_SP_ARB1229
chr12	106148405	106148518	DiffPeak_WT_over_SP_ARB1230
chr12	109303073	109303201	DiffPeak_WT_over_SP_ARB1231
chr12	110070617	110070660	DiffPeak_WT_over_SP_ARB1232
chr12	110080252	110080389	DiffPeak_WT_over_SP_ARB1233
chr12	110118788	110118925	DiffPeak_WT_over_SP_ARB1234
chr12	111811921	111812041	DiffPeak_WT_over_SP_ARB1235
chr12	112104402	112104516	DiffPeak_WT_over_SP_ARB1236
chr12	112330255	112330388	DiffPeak_WT_over_SP_ARB1237
chr12	112481390	112481527	DiffPeak_WT_over_SP_ARB1238
chr12	112588144	112588265	DiffPeak_WT_over_SP_ARB1239
chr12	112693664	112693798	DiffPeak_WT_over_SP_ARB1240
chr12	113099983	113100107	DiffPeak_WT_over_SP_ARB1241
chr12	114171996	114172123	DiffPeak_WT_over_SP_ARB1242
chr12	114190844	114190929	DiffPeak_WT_over_SP_ARB1243
chr12	114235568	114235681	DiffPeak_WT_over_SP_ARB1244
chr12	117287164	117287301	DiffPeak_WT_over_SP_ARB1245
chr12	117424539	117424676	DiffPeak_WT_over_SP_ARB1246
chr12	117584599	117584708	DiffPeak_WT_over_SP_ARB1247
chr12	118460292	118460415	DiffPeak_WT_over_SP_ARB1248
chr13	3713570	3713688	DiffPeak_WT_over_SP_ARB1249
chr13	3749103	3749209	DiffPeak_WT_over_SP_ARB1250
chr13	23783530	23783667	DiffPeak_WT_over_SP_ARB1251
chr13	24278686	24278766	DiffPeak_WT_over_SP_ARB1252
chr13	25023894	25024016	DiffPeak_WT_over_SP_ARB1253
chr13	25169180	25169317	DiffPeak_WT_over_SP_ARB1254
chr13	25204596	25204698	DiffPeak_WT_over_SP_ARB1255
chr13	29449165	29449246	DiffPeak_WT_over_SP_ARB1256
chr13	30336836	30336962	DiffPeak_WT_over_SP_ARB1257
chr13	31635062	31635140	DiffPeak_WT_over_SP_ARB1258
chr13	32573357	32573463	DiffPeak_WT_over_SP_ARB1259
chr13	34014079	34014163	DiffPeak_WT_over_SP_ARB1260
chr13	37709020	37709153	DiffPeak_WT_over_SP_ARB1261
chr13	38907261	38907347	DiffPeak_WT_over_SP_ARB1262
chr13	39455455	39455544	DiffPeak_WT_over_SP_ARB1263
chr13	40358495	40358603	DiffPeak_WT_over_SP_ARB1264
chr13	42382229	42382336	DiffPeak_WT_over_SP_ARB1265
chr13	42397699	42397779	DiffPeak_WT_over_SP_ARB1266
chr13	45265524	45265652	DiffPeak_WT_over_SP_ARB1267
chr13	45879217	45879354	DiffPeak_WT_over_SP_ARB1268
chr13	46875196	46875333	DiffPeak_WT_over_SP_ARB1269
chr13	47112787	47112884	DiffPeak_WT_over_SP_ARB1270
chr13	47284126	47284220	DiffPeak_WT_over_SP_ARB1271
chr13	48058243	48058333	DiffPeak_WT_over_SP_ARB1272
chr13	49226958	49227095	DiffPeak_WT_over_SP_ARB1273
chr13	49378983	49379118	DiffPeak_WT_over_SP_ARB1274
chr13	49458180	49458317	DiffPeak_WT_over_SP_ARB1275
chr13	51265621	51265718	DiffPeak_WT_over_SP_ARB1276
chr13	51409069	51409206	DiffPeak_WT_over_SP_ARB1277
chr13	51769418	51769499	DiffPeak_WT_over_SP_ARB1278
chr13	51948771	51948880	DiffPeak_WT_over_SP_ARB1279
chr13	51949505	51949642	DiffPeak_WT_over_SP_ARB1280
chr13	52025653	52025790	DiffPeak_WT_over_SP_ARB1281
chr13	52057929	52058040	DiffPeak_WT_over_SP_ARB1282
chr13	52247288	52247362	DiffPeak_WT_over_SP_ARB1283
chr13	52264934	52265004	DiffPeak_WT_over_SP_ARB1284
chr13	52743709	52743835	DiffPeak_WT_over_SP_ARB1285
chr13	53152348	53152426	DiffPeak_WT_over_SP_ARB1286
chr13	53173234	53173308	DiffPeak_WT_over_SP_ARB1287
chr13	53758363	53758441	DiffPeak_WT_over_SP_ARB1288
chr13	56405253	56405335	DiffPeak_WT_over_SP_ARB1289
chr13	56506509	56506601	DiffPeak_WT_over_SP_ARB1290
chr13	56850100	56850198	DiffPeak_WT_over_SP_ARB1291
chr13	58283299	58283406	DiffPeak_WT_over_SP_ARB1292
chr13	58644687	58644757	DiffPeak_WT_over_SP_ARB1293
chr13	59548098	59548233	DiffPeak_WT_over_SP_ARB1294
chr13	59954840	59954972	DiffPeak_WT_over_SP_ARB1295
chr13	62999325	62999418	DiffPeak_WT_over_SP_ARB1296
chr13	63081894	63081963	DiffPeak_WT_over_SP_ARB1297
chr13	63418295	63418356	DiffPeak_WT_over_SP_ARB1298
chr13	63532756	63532825	DiffPeak_WT_over_SP_ARB1299
chr13	64702027	64702122	DiffPeak_WT_over_SP_ARB1300
chr13	69451369	69451475	DiffPeak_WT_over_SP_ARB1301
chr13	70787575	70787662	DiffPeak_WT_over_SP_ARB1302
chr13	70869020	70869103	DiffPeak_WT_over_SP_ARB1303
chr13	71786604	71786741	DiffPeak_WT_over_SP_ARB1304
chr13	72477886	72478023	DiffPeak_WT_over_SP_ARB1305
chr13	72962665	72962801	DiffPeak_WT_over_SP_ARB1306
chr13	73823293	73823430	DiffPeak_WT_over_SP_ARB1307
chr13	74276438	74276549	DiffPeak_WT_over_SP_ARB1308
chr13	91926241	91926363	DiffPeak_WT_over_SP_ARB1309
chr13	93038023	93038160	DiffPeak_WT_over_SP_ARB1310
chr13	93506949	93507042	DiffPeak_WT_over_SP_ARB1311
chr13	93684447	93684519	DiffPeak_WT_over_SP_ARB1312
chr13	95333028	95333097	DiffPeak_WT_over_SP_ARB1313
chr13	97057627	97057750	DiffPeak_WT_over_SP_ARB1314
chr13	97893403	97893501	DiffPeak_WT_over_SP_ARB1315
chr13	98784846	98784947	DiffPeak_WT_over_SP_ARB1316
chr13	98984352	98984462	DiffPeak_WT_over_SP_ARB1317
chr13	100283170	100283273	DiffPeak_WT_over_SP_ARB1318
chr13	101366559	101366648	DiffPeak_WT_over_SP_ARB1319
chr13	102465013	102465097	DiffPeak_WT_over_SP_ARB1320
chr13	103095097	103095214	DiffPeak_WT_over_SP_ARB1321
chr13	104709292	104709409	DiffPeak_WT_over_SP_ARB1322
chr13	104864056	104864147	DiffPeak_WT_over_SP_ARB1323
chr13	105519849	105519986	DiffPeak_WT_over_SP_ARB1324
chr13	111652223	111652332	DiffPeak_WT_over_SP_ARB1325
chr13	112579599	112579672	DiffPeak_WT_over_SP_ARB1326
chr13	112718847	112718933	DiffPeak_WT_over_SP_ARB1327
chr13	113776561	113776679	DiffPeak_WT_over_SP_ARB1328
chr13	113988084	113988201	DiffPeak_WT_over_SP_ARB1329
chr13	114396621	114396753	DiffPeak_WT_over_SP_ARB1330
chr14	5658129	5658198	DiffPeak_WT_over_SP_ARB1331
chr14	8695902	8695971	DiffPeak_WT_over_SP_ARB1332
chr14	8708772	8708864	DiffPeak_WT_over_SP_ARB1333
chr14	8784375	8784451	DiffPeak_WT_over_SP_ARB1334
chr14	10694062	10694131	DiffPeak_WT_over_SP_ARB1335
chr14	20536241	20536353	DiffPeak_WT_over_SP_ARB1336
chr14	20542244	20542381	DiffPeak_WT_over_SP_ARB1337
chr14	20587929	20588039	DiffPeak_WT_over_SP_ARB1338
chr14	20601800	20601914	DiffPeak_WT_over_SP_ARB1339
chr14	21648765	21648902	DiffPeak_WT_over_SP_ARB1340
chr14	21803245	21803329	DiffPeak_WT_over_SP_ARB1341
chr14	21804849	21804986	DiffPeak_WT_over_SP_ARB1342
chr14	22711106	22711231	DiffPeak_WT_over_SP_ARB1343
chr14	24667363	24667467	DiffPeak_WT_over_SP_ARB1344
chr14	28674723	28674860	DiffPeak_WT_over_SP_ARB1345
chr14	30697570	30697677	DiffPeak_WT_over_SP_ARB1346
chr14	30891355	30891455	DiffPeak_WT_over_SP_ARB1347
chr14	31463155	31463271	DiffPeak_WT_over_SP_ARB1348
chr14	31701232	31701351	DiffPeak_WT_over_SP_ARB1349
chr14	32435980	32436086	DiffPeak_WT_over_SP_ARB1350
chr14	32918184	32918277	DiffPeak_WT_over_SP_ARB1351
chr14	33330402	33330539	DiffPeak_WT_over_SP_ARB1352
chr14	34617633	34617758	DiffPeak_WT_over_SP_ARB1353
chr14	36171713	36171795	DiffPeak_WT_over_SP_ARB1354
chr14	45837536	45837673	DiffPeak_WT_over_SP_ARB1355
chr14	46220394	46220510	DiffPeak_WT_over_SP_ARB1356
chr14	47966604	47966677	DiffPeak_WT_over_SP_ARB1357
chr14	51588870	51588965	DiffPeak_WT_over_SP_ARB1358
chr14	51661529	51661663	DiffPeak_WT_over_SP_ARB1359
chr14	52607130	52607267	DiffPeak_WT_over_SP_ARB1360
chr14	52867904	52868031	DiffPeak_WT_over_SP_ARB1361
chr14	53081771	53081845	DiffPeak_WT_over_SP_ARB1362
chr14	55229508	55229634	DiffPeak_WT_over_SP_ARB1363
chr14	55319694	55319831	DiffPeak_WT_over_SP_ARB1364
chr14	55368165	55368272	DiffPeak_WT_over_SP_ARB1365
chr14	56481177	56481314	DiffPeak_WT_over_SP_ARB1366
chr14	58165073	58165157	DiffPeak_WT_over_SP_ARB1367
chr14	59601704	59601837	DiffPeak_WT_over_SP_ARB1368
chr14	62440647	62440784	DiffPeak_WT_over_SP_ARB1369
chr14	63469932	63470001	DiffPeak_WT_over_SP_ARB1370
chr14	65327458	65327583	DiffPeak_WT_over_SP_ARB1371
chr14	66011882	66011954	DiffPeak_WT_over_SP_ARB1372
chr14	66337141	66337278	DiffPeak_WT_over_SP_ARB1373
chr14	66378460	66378597	DiffPeak_WT_over_SP_ARB1374
chr14	67386694	67386823	DiffPeak_WT_over_SP_ARB1375
chr14	70606501	70606557	DiffPeak_WT_over_SP_ARB1376
chr14	71351294	71351376	DiffPeak_WT_over_SP_ARB1377
chr14	72919527	72919596	DiffPeak_WT_over_SP_ARB1378
chr14	73779087	73779160	DiffPeak_WT_over_SP_ARB1379
chr14	73830439	73830575	DiffPeak_WT_over_SP_ARB1380
chr14	73902754	73902891	DiffPeak_WT_over_SP_ARB1381
chr14	77114631	77114730	DiffPeak_WT_over_SP_ARB1382
chr14	78284296	78284433	DiffPeak_WT_over_SP_ARB1383
chr14	79038996	79039065	DiffPeak_WT_over_SP_ARB1384
chr14	81062552	81062682	DiffPeak_WT_over_SP_ARB1385
chr14	87958509	87958578	DiffPeak_WT_over_SP_ARB1386
chr14	102797948	102798073	DiffPeak_WT_over_SP_ARB1387
chr14	103780421	103780558	DiffPeak_WT_over_SP_ARB1388
chr14	105786558	105786678	DiffPeak_WT_over_SP_ARB1389
chr14	115751345	115751464	DiffPeak_WT_over_SP_ARB1390
chr14	120611160	120611229	DiffPeak_WT_over_SP_ARB1391
chr14	121283843	121283935	DiffPeak_WT_over_SP_ARB1392
chr14	122299110	122299182	DiffPeak_WT_over_SP_ARB1393
chr14	122865172	122865245	DiffPeak_WT_over_SP_ARB1394
chr15	4030096	4030215	DiffPeak_WT_over_SP_ARB1395
chr15	5105194	5105313	DiffPeak_WT_over_SP_ARB1396
chr15	6811307	6811420	DiffPeak_WT_over_SP_ARB1397
chr15	7100953	7101090	DiffPeak_WT_over_SP_ARB1398
chr15	10130911	10131048	DiffPeak_WT_over_SP_ARB1399
chr15	10382078	10382209	DiffPeak_WT_over_SP_ARB1400
chr15	12214503	12214635	DiffPeak_WT_over_SP_ARB1401
chr15	12665902	12666007	DiffPeak_WT_over_SP_ARB1402
chr15	13235061	13235168	DiffPeak_WT_over_SP_ARB1403
chr15	25342654	25342740	DiffPeak_WT_over_SP_ARB1404
chr15	25563894	25563961	DiffPeak_WT_over_SP_ARB1405
chr15	27342693	27342822	DiffPeak_WT_over_SP_ARB1406
chr15	27439930	27440036	DiffPeak_WT_over_SP_ARB1407
chr15	32251063	32251157	DiffPeak_WT_over_SP_ARB1408
chr15	34747936	34748073	DiffPeak_WT_over_SP_ARB1409
chr15	35838169	35838284	DiffPeak_WT_over_SP_ARB1410
chr15	36501696	36501767	DiffPeak_WT_over_SP_ARB1411
chr15	36635870	36635973	DiffPeak_WT_over_SP_ARB1412
chr15	37094696	37094821	DiffPeak_WT_over_SP_ARB1413
chr15	38780307	38780376	DiffPeak_WT_over_SP_ARB1414
chr15	38789306	38789402	DiffPeak_WT_over_SP_ARB1415
chr15	39961242	39961298	DiffPeak_WT_over_SP_ARB1416
chr15	47518536	47518663	DiffPeak_WT_over_SP_ARB1417
chr15	57672222	57672359	DiffPeak_WT_over_SP_ARB1418
chr15	58802537	58802674	DiffPeak_WT_over_SP_ARB1419
chr15	59110465	59110559	DiffPeak_WT_over_SP_ARB1420
chr15	61069630	61069740	DiffPeak_WT_over_SP_ARB1421
chr15	62270855	62270971	DiffPeak_WT_over_SP_ARB1422
chr15	64784492	64784580	DiffPeak_WT_over_SP_ARB1423
chr15	66794301	66794385	DiffPeak_WT_over_SP_ARB1424
chr15	66870507	66870577	DiffPeak_WT_over_SP_ARB1425
chr15	67071546	67071683	DiffPeak_WT_over_SP_ARB1426
chr15	68476844	68476952	DiffPeak_WT_over_SP_ARB1427
chr15	72761577	72761652	DiffPeak_WT_over_SP_ARB1428
chr15	73325967	73326036	DiffPeak_WT_over_SP_ARB1429
chr15	74554838	74554918	DiffPeak_WT_over_SP_ARB1430
chr15	76702856	76702971	DiffPeak_WT_over_SP_ARB1431
chr15	77630653	77630757	DiffPeak_WT_over_SP_ARB1432
chr15	77778864	77778994	DiffPeak_WT_over_SP_ARB1433
chr15	78465703	78465834	DiffPeak_WT_over_SP_ARB1434
chr15	78881311	78881408	DiffPeak_WT_over_SP_ARB1435
chr15	79178527	79178614	DiffPeak_WT_over_SP_ARB1436
chr15	79851182	79851319	DiffPeak_WT_over_SP_ARB1437
chr15	80424130	80424267	DiffPeak_WT_over_SP_ARB1438
chr15	81353963	81354084	DiffPeak_WT_over_SP_ARB1439
chr15	81677209	81677326	DiffPeak_WT_over_SP_ARB1440
chr15	83315520	83315636	DiffPeak_WT_over_SP_ARB1441
chr15	83510732	83510869	DiffPeak_WT_over_SP_ARB1442
chr15	84572241	84572342	DiffPeak_WT_over_SP_ARB1443
chr15	85397905	85398015	DiffPeak_WT_over_SP_ARB1444
chr15	86086667	86086773	DiffPeak_WT_over_SP_ARB1445
chr15	86166289	86166414	DiffPeak_WT_over_SP_ARB1446
chr15	86440176	86440261	DiffPeak_WT_over_SP_ARB1447
chr15	86637248	86637355	DiffPeak_WT_over_SP_ARB1448
chr15	86665462	86665599	DiffPeak_WT_over_SP_ARB1449
chr15	88534933	88535030	DiffPeak_WT_over_SP_ARB1450
chr15	88612754	88612865	DiffPeak_WT_over_SP_ARB1451
chr15	92985310	92985416	DiffPeak_WT_over_SP_ARB1452
chr15	93154669	93154796	DiffPeak_WT_over_SP_ARB1453
chr15	94037167	94037236	DiffPeak_WT_over_SP_ARB1454
chr15	95680289	95680397	DiffPeak_WT_over_SP_ARB1455
chr15	95686286	95686423	DiffPeak_WT_over_SP_ARB1456
chr15	96106237	96106315	DiffPeak_WT_over_SP_ARB1457
chr15	96449415	96449532	DiffPeak_WT_over_SP_ARB1458
chr15	97662510	97662642	DiffPeak_WT_over_SP_ARB1459
chr15	98662726	98662848	DiffPeak_WT_over_SP_ARB1460
chr15	98699995	98700102	DiffPeak_WT_over_SP_ARB1461
chr15	99138049	99138154	DiffPeak_WT_over_SP_ARB1462
chr15	99151579	99151716	DiffPeak_WT_over_SP_ARB1463
chr15	99359561	99359698	DiffPeak_WT_over_SP_ARB1464
chr15	99657351	99657474	DiffPeak_WT_over_SP_ARB1465
chr15	100123160	100123249	DiffPeak_WT_over_SP_ARB1466
chr15	100232352	100232427	DiffPeak_WT_over_SP_ARB1467
chr15	100621335	100621433	DiffPeak_WT_over_SP_ARB1468
chr15	100794622	100794702	DiffPeak_WT_over_SP_ARB1469
chr15	100860767	100860904	DiffPeak_WT_over_SP_ARB1470
chr15	101098748	101098885	DiffPeak_WT_over_SP_ARB1471
chr15	101163513	101163629	DiffPeak_WT_over_SP_ARB1472
chr15	101835830	101835967	DiffPeak_WT_over_SP_ARB1473
chr15	102021881	102021968	DiffPeak_WT_over_SP_ARB1474
chr15	102951895	102952013	DiffPeak_WT_over_SP_ARB1475
chr16	4976339	4976476	DiffPeak_WT_over_SP_ARB1476
chr16	8596702	8596771	DiffPeak_WT_over_SP_ARB1477
chr16	10294633	10294705	DiffPeak_WT_over_SP_ARB1478
chr16	10374895	10374980	DiffPeak_WT_over_SP_ARB1479
chr16	10986550	10986648	DiffPeak_WT_over_SP_ARB1480
chr16	13358580	13358717	DiffPeak_WT_over_SP_ARB1481
chr16	13359878	13359987	DiffPeak_WT_over_SP_ARB1482
chr16	13515848	13515976	DiffPeak_WT_over_SP_ARB1483
chr16	17494826	17494963	DiffPeak_WT_over_SP_ARB1484
chr16	17578011	17578148	DiffPeak_WT_over_SP_ARB1485
chr16	18391030	18391167	DiffPeak_WT_over_SP_ARB1486
chr16	21251730	21251846	DiffPeak_WT_over_SP_ARB1487
chr16	21284542	21284611	DiffPeak_WT_over_SP_ARB1488
chr16	21511231	21511296	DiffPeak_WT_over_SP_ARB1489
chr16	21814181	21814270	DiffPeak_WT_over_SP_ARB1490
chr16	22987432	22987528	DiffPeak_WT_over_SP_ARB1491
chr16	23429540	23429604	DiffPeak_WT_over_SP_ARB1492
chr16	26934619	26934717	DiffPeak_WT_over_SP_ARB1493
chr16	28230390	28230502	DiffPeak_WT_over_SP_ARB1494
chr16	29452514	29452620	DiffPeak_WT_over_SP_ARB1495
chr16	29504448	29504533	DiffPeak_WT_over_SP_ARB1496
chr16	29802835	29802927	DiffPeak_WT_over_SP_ARB1497
chr16	29976009	29976121	DiffPeak_WT_over_SP_ARB1498
chr16	30273369	30273485	DiffPeak_WT_over_SP_ARB1499
chr16	30565552	30565657	DiffPeak_WT_over_SP_ARB1500
chr16	31608064	31608182	DiffPeak_WT_over_SP_ARB1501
chr16	33004298	33004435	DiffPeak_WT_over_SP_ARB1502
chr16	33024020	33024090	DiffPeak_WT_over_SP_ARB1503
chr16	33266799	33266920	DiffPeak_WT_over_SP_ARB1504
chr16	35301320	35301454	DiffPeak_WT_over_SP_ARB1505
chr16	35489249	35489333	DiffPeak_WT_over_SP_ARB1506
chr16	36196086	36196181	DiffPeak_WT_over_SP_ARB1507
chr16	36481727	36481810	DiffPeak_WT_over_SP_ARB1508
chr16	36489078	36489151	DiffPeak_WT_over_SP_ARB1509
chr16	38617643	38617741	DiffPeak_WT_over_SP_ARB1510
chr16	43291689	43291792	DiffPeak_WT_over_SP_ARB1511
chr16	43654749	43654820	DiffPeak_WT_over_SP_ARB1512
chr16	45155302	45155394	DiffPeak_WT_over_SP_ARB1513
chr16	49856389	49856526	DiffPeak_WT_over_SP_ARB1514
chr16	50438533	50438622	DiffPeak_WT_over_SP_ARB1515
chr16	76370394	76370478	DiffPeak_WT_over_SP_ARB1516
chr16	78426898	78427035	DiffPeak_WT_over_SP_ARB1517
chr16	87817955	87818031	DiffPeak_WT_over_SP_ARB1518
chr16	90077381	90077482	DiffPeak_WT_over_SP_ARB1519
chr16	90087915	90087985	DiffPeak_WT_over_SP_ARB1520
chr16	90419229	90419352	DiffPeak_WT_over_SP_ARB1521
chr16	90775318	90775455	DiffPeak_WT_over_SP_ARB1522
chr16	91994002	91994139	DiffPeak_WT_over_SP_ARB1523
chr16	92101538	92101675	DiffPeak_WT_over_SP_ARB1524
chr16	93488148	93488285	DiffPeak_WT_over_SP_ARB1525
chr16	93546127	93546234	DiffPeak_WT_over_SP_ARB1526
chr16	93596709	93596810	DiffPeak_WT_over_SP_ARB1527
chr16	94365707	94365808	DiffPeak_WT_over_SP_ARB1528
chr16	94585548	94585664	DiffPeak_WT_over_SP_ARB1529
chr16	95026795	95026928	DiffPeak_WT_over_SP_ARB1530
chr16	95105592	95105708	DiffPeak_WT_over_SP_ARB1531
chr16	95108409	95108546	DiffPeak_WT_over_SP_ARB1532
chr16	95116156	95116290	DiffPeak_WT_over_SP_ARB1533
chr16	98096465	98096541	DiffPeak_WT_over_SP_ARB1534
chr17	4465916	4465998	DiffPeak_WT_over_SP_ARB1535
chr17	4793862	4793999	DiffPeak_WT_over_SP_ARB1536
chr17	5091456	5091593	DiffPeak_WT_over_SP_ARB1537
chr17	5310748	5310868	DiffPeak_WT_over_SP_ARB1538
chr17	5937358	5937495	DiffPeak_WT_over_SP_ARB1539
chr17	7449404	7449521	DiffPeak_WT_over_SP_ARB1540
chr17	7740985	7741098	DiffPeak_WT_over_SP_ARB1541
chr17	11974144	11974246	DiffPeak_WT_over_SP_ARB1542
chr17	12455794	12455931	DiffPeak_WT_over_SP_ARB1543
chr17	12950215	12950330	DiffPeak_WT_over_SP_ARB1544
chr17	13125776	13125907	DiffPeak_WT_over_SP_ARB1545
chr17	14319651	14319742	DiffPeak_WT_over_SP_ARB1546
chr17	15373567	15373677	DiffPeak_WT_over_SP_ARB1547
chr17	17762032	17762101	DiffPeak_WT_over_SP_ARB1548
chr17	23680008	23680145	DiffPeak_WT_over_SP_ARB1549
chr17	24865077	24865176	DiffPeak_WT_over_SP_ARB1550
chr17	25560876	25561013	DiffPeak_WT_over_SP_ARB1551
chr17	26044478	26044605	DiffPeak_WT_over_SP_ARB1552
chr17	26297465	26297534	DiffPeak_WT_over_SP_ARB1553
chr17	27331301	27331415	DiffPeak_WT_over_SP_ARB1554
chr17	27735402	27735516	DiffPeak_WT_over_SP_ARB1555
chr17	28609239	28609308	DiffPeak_WT_over_SP_ARB1556
chr17	29317840	29317926	DiffPeak_WT_over_SP_ARB1557
chr17	29482284	29482421	DiffPeak_WT_over_SP_ARB1558
chr17	30120859	30120931	DiffPeak_WT_over_SP_ARB1559
chr17	30347502	30347618	DiffPeak_WT_over_SP_ARB1560
chr17	30599907	30599999	DiffPeak_WT_over_SP_ARB1561
chr17	31883881	31883949	DiffPeak_WT_over_SP_ARB1562
chr17	33096464	33096533	DiffPeak_WT_over_SP_ARB1563
chr17	34694432	34694569	DiffPeak_WT_over_SP_ARB1564
chr17	35704250	35704387	DiffPeak_WT_over_SP_ARB1565
chr17	40479529	40479642	DiffPeak_WT_over_SP_ARB1566
chr17	43154514	43154578	DiffPeak_WT_over_SP_ARB1567
chr17	45811118	45811243	DiffPeak_WT_over_SP_ARB1568
chr17	46217356	46217478	DiffPeak_WT_over_SP_ARB1569
chr17	46822296	46822388	DiffPeak_WT_over_SP_ARB1570
chr17	47289080	47289162	DiffPeak_WT_over_SP_ARB1571
chr17	47620869	47620994	DiffPeak_WT_over_SP_ARB1572
chr17	48891184	48891321	DiffPeak_WT_over_SP_ARB1573
chr17	49970266	49970363	DiffPeak_WT_over_SP_ARB1574
chr17	50224236	50224333	DiffPeak_WT_over_SP_ARB1575
chr17	50567709	50567811	DiffPeak_WT_over_SP_ARB1576
chr17	52175987	52176106	DiffPeak_WT_over_SP_ARB1577
chr17	52322128	52322212	DiffPeak_WT_over_SP_ARB1578
chr17	56499968	56500105	DiffPeak_WT_over_SP_ARB1579
chr17	63749295	63749432	DiffPeak_WT_over_SP_ARB1580
chr17	66318554	66318691	DiffPeak_WT_over_SP_ARB1581
chr17	66859383	66859513	DiffPeak_WT_over_SP_ARB1582
chr17	68079548	68079685	DiffPeak_WT_over_SP_ARB1583
chr17	68484547	68484609	DiffPeak_WT_over_SP_ARB1584
chr17	72032653	72032776	DiffPeak_WT_over_SP_ARB1585
chr17	73495609	73495728	DiffPeak_WT_over_SP_ARB1586
chr17	74180758	74180894	DiffPeak_WT_over_SP_ARB1587
chr17	74712977	74713070	DiffPeak_WT_over_SP_ARB1588
chr17	75669405	75669497	DiffPeak_WT_over_SP_ARB1589
chr17	75682325	75682453	DiffPeak_WT_over_SP_ARB1590
chr17	78622273	78622397	DiffPeak_WT_over_SP_ARB1591
chr17	78991441	78991530	DiffPeak_WT_over_SP_ARB1592
chr17	80364379	80364449	DiffPeak_WT_over_SP_ARB1593
chr17	81456559	81456643	DiffPeak_WT_over_SP_ARB1594
chr17	84361438	84361544	DiffPeak_WT_over_SP_ARB1595
chr17	85879522	85879658	DiffPeak_WT_over_SP_ARB1596
chr17	87802917	87803042	DiffPeak_WT_over_SP_ARB1597
chr18	4769814	4769916	DiffPeak_WT_over_SP_ARB1598
chr18	4811793	4811927	DiffPeak_WT_over_SP_ARB1599
chr18	5159770	5159845	DiffPeak_WT_over_SP_ARB1600
chr18	6275732	6275809	DiffPeak_WT_over_SP_ARB1601
chr18	12437265	12437402	DiffPeak_WT_over_SP_ARB1602
chr18	12848846	12848983	DiffPeak_WT_over_SP_ARB1603
chr18	14535722	14535829	DiffPeak_WT_over_SP_ARB1604
chr18	25137693	25137823	DiffPeak_WT_over_SP_ARB1605
chr18	33970138	33970275	DiffPeak_WT_over_SP_ARB1606
chr18	35434234	35434332	DiffPeak_WT_over_SP_ARB1607
chr18	36090027	36090099	DiffPeak_WT_over_SP_ARB1608
chr18	36269684	36269821	DiffPeak_WT_over_SP_ARB1609
chr18	38228865	38229002	DiffPeak_WT_over_SP_ARB1610
chr18	38449881	38449970	DiffPeak_WT_over_SP_ARB1611
chr18	38514429	38514499	DiffPeak_WT_over_SP_ARB1612
chr18	43315735	43315872	DiffPeak_WT_over_SP_ARB1613
chr18	44248231	44248333	DiffPeak_WT_over_SP_ARB1614
chr18	46304396	46304474	DiffPeak_WT_over_SP_ARB1615
chr18	46781514	46781625	DiffPeak_WT_over_SP_ARB1616
chr18	46836453	46836561	DiffPeak_WT_over_SP_ARB1617
chr18	53413444	53413581	DiffPeak_WT_over_SP_ARB1618
chr18	54017630	54017721	DiffPeak_WT_over_SP_ARB1619
chr18	56635688	56635825	DiffPeak_WT_over_SP_ARB1620
chr18	58406506	58406643	DiffPeak_WT_over_SP_ARB1621
chr18	60596375	60596467	DiffPeak_WT_over_SP_ARB1622
chr18	62614049	62614162	DiffPeak_WT_over_SP_ARB1623
chr18	65185010	65185093	DiffPeak_WT_over_SP_ARB1624
chr18	65390511	65390582	DiffPeak_WT_over_SP_ARB1625
chr18	65966538	65966675	DiffPeak_WT_over_SP_ARB1626
chr18	73224920	73225048	DiffPeak_WT_over_SP_ARB1627
chr18	74025626	74025762	DiffPeak_WT_over_SP_ARB1628
chr18	75225141	75225255	DiffPeak_WT_over_SP_ARB1629
chr18	76287494	76287631	DiffPeak_WT_over_SP_ARB1630
chr18	77284697	77284773	DiffPeak_WT_over_SP_ARB1631
chr18	77483601	77483730	DiffPeak_WT_over_SP_ARB1632
chr18	77799566	77799641	DiffPeak_WT_over_SP_ARB1633
chr18	78574908	78575035	DiffPeak_WT_over_SP_ARB1634
chr18	79161996	79162090	DiffPeak_WT_over_SP_ARB1635
chr18	79274731	79274861	DiffPeak_WT_over_SP_ARB1636
chr18	80308906	80309002	DiffPeak_WT_over_SP_ARB1637
chr18	80513746	80513883	DiffPeak_WT_over_SP_ARB1638
chr18	80812416	80812540	DiffPeak_WT_over_SP_ARB1639
chr18	82770703	82770788	DiffPeak_WT_over_SP_ARB1640
chr18	82774998	82775123	DiffPeak_WT_over_SP_ARB1641
chr18	82837697	82837809	DiffPeak_WT_over_SP_ARB1642
chr18	83183793	83183862	DiffPeak_WT_over_SP_ARB1643
chr18	83286732	83286868	DiffPeak_WT_over_SP_ARB1644
chr18	83633614	83633733	DiffPeak_WT_over_SP_ARB1645
chr18	84275298	84275391	DiffPeak_WT_over_SP_ARB1646
chr18	85140508	85140599	DiffPeak_WT_over_SP_ARB1647
chr19	4478089	4478226	DiffPeak_WT_over_SP_ARB1648
chr19	4542224	4542350	DiffPeak_WT_over_SP_ARB1649
chr19	6101223	6101339	DiffPeak_WT_over_SP_ARB1650
chr19	6948550	6948685	DiffPeak_WT_over_SP_ARB1651
chr19	7005329	7005420	DiffPeak_WT_over_SP_ARB1652
chr19	7122642	7122711	DiffPeak_WT_over_SP_ARB1653
chr19	7164894	7164969	DiffPeak_WT_over_SP_ARB1654
chr19	9144876	9145006	DiffPeak_WT_over_SP_ARB1655
chr19	11924491	11924623	DiffPeak_WT_over_SP_ARB1656
chr19	16505111	16505174	DiffPeak_WT_over_SP_ARB1657
chr19	17153552	17153634	DiffPeak_WT_over_SP_ARB1658
chr19	17460310	17460396	DiffPeak_WT_over_SP_ARB1659
chr19	20955832	20955922	DiffPeak_WT_over_SP_ARB1660
chr19	21425629	21425707	DiffPeak_WT_over_SP_ARB1661
chr19	22987519	22987652	DiffPeak_WT_over_SP_ARB1662
chr19	23259352	23259457	DiffPeak_WT_over_SP_ARB1663
chr19	23954430	23954543	DiffPeak_WT_over_SP_ARB1664
chr19	24337316	24337385	DiffPeak_WT_over_SP_ARB1665
chr19	26714312	26714387	DiffPeak_WT_over_SP_ARB1666
chr19	29399905	29400042	DiffPeak_WT_over_SP_ARB1667
chr19	29569798	29569908	DiffPeak_WT_over_SP_ARB1668
chr19	30099890	30100007	DiffPeak_WT_over_SP_ARB1669
chr19	31998561	31998671	DiffPeak_WT_over_SP_ARB1670
chr19	32324250	32324333	DiffPeak_WT_over_SP_ARB1671
chr19	32336930	32337053	DiffPeak_WT_over_SP_ARB1672
chr19	40297004	40297141	DiffPeak_WT_over_SP_ARB1673
chr19	40484711	40484808	DiffPeak_WT_over_SP_ARB1674
chr19	41694068	41694184	DiffPeak_WT_over_SP_ARB1675
chr19	42137373	42137472	DiffPeak_WT_over_SP_ARB1676
chr19	42628127	42628224	DiffPeak_WT_over_SP_ARB1677
chr19	42840212	42840326	DiffPeak_WT_over_SP_ARB1678
chr19	43731543	43731619	DiffPeak_WT_over_SP_ARB1679
chr19	43769940	43770070	DiffPeak_WT_over_SP_ARB1680
chr19	44961554	44961691	DiffPeak_WT_over_SP_ARB1681
chr19	45441071	45441156	DiffPeak_WT_over_SP_ARB1682
chr19	46599994	46600089	DiffPeak_WT_over_SP_ARB1683
chr19	46753608	46753725	DiffPeak_WT_over_SP_ARB1684
chr19	53122219	53122330	DiffPeak_WT_over_SP_ARB1685
chr19	53866476	53866556	DiffPeak_WT_over_SP_ARB1686
chr19	56661629	56661766	DiffPeak_WT_over_SP_ARB1687
chr19	56750951	56751053	DiffPeak_WT_over_SP_ARB1688
chr19	56861395	56861532	DiffPeak_WT_over_SP_ARB1689
chr19	57439525	57439626	DiffPeak_WT_over_SP_ARB1690
chr19	57512507	57512644	DiffPeak_WT_over_SP_ARB1691
chr19	57627961	57628081	DiffPeak_WT_over_SP_ARB1692
chr19	58459852	58459955	DiffPeak_WT_over_SP_ARB1693
chr19	59735899	59736019	DiffPeak_WT_over_SP_ARB1694
chr19	60220429	60220543	DiffPeak_WT_over_SP_ARB1695
chrX	9775414	9775488	DiffPeak_WT_over_SP_ARB1696
chrX	12523170	12523288	DiffPeak_WT_over_SP_ARB1697
chrX	12571854	12571933	DiffPeak_WT_over_SP_ARB1698
chrX	19473799	19473907	DiffPeak_WT_over_SP_ARB1699
chrX	48476186	48476265	DiffPeak_WT_over_SP_ARB1700
chrX	49506235	49506346	DiffPeak_WT_over_SP_ARB1701
chrX	53983271	53983381	DiffPeak_WT_over_SP_ARB1702
chrX	54313329	54313412	DiffPeak_WT_over_SP_ARB1703
chrX	65753272	65753353	DiffPeak_WT_over_SP_ARB1704
chrX	70446723	70446832	DiffPeak_WT_over_SP_ARB1705
chrX	70747345	70747440	DiffPeak_WT_over_SP_ARB1706
chrX	70766240	70766354	DiffPeak_WT_over_SP_ARB1707
chrX	73925165	73925290	DiffPeak_WT_over_SP_ARB1708
chrX	75835477	75835546	DiffPeak_WT_over_SP_ARB1709
chrX	96684191	96684328	DiffPeak_WT_over_SP_ARB1710
chrX	102197792	102197926	DiffPeak_WT_over_SP_ARB1711
chrX	106091416	106091514	DiffPeak_WT_over_SP_ARB1712
chrX	132381577	132381646	DiffPeak_WT_over_SP_ARB1713
chrX	136059364	136059501	DiffPeak_WT_over_SP_ARB1714
chrX	137495071	137495165	DiffPeak_WT_over_SP_ARB1715
chrX	139156662	139156754	DiffPeak_WT_over_SP_ARB1716
chrX	139228805	139228912	DiffPeak_WT_over_SP_ARB1717
chrX	141892831	141892914	DiffPeak_WT_over_SP_ARB1718
chrX	147956627	147956763	DiffPeak_WT_over_SP_ARB1719
chrX	160465019	160465156	DiffPeak_WT_over_SP_ARB1720
chrX	163476782	163476870	DiffPeak_WT_over_SP_ARB1721

## Sheet: Dataset S4
SPARKI AR-preferred ARBs with >4-fold enrichement over wild-type AR in epididymis
Differential peak analysis by HOMER, SPARKI-AR vs. wt-AR on SPARKI AR-preferred ARBs, fold change > 4
chr1	20131873	20131927	DiffPeak_SP_over_WT_ARB1
chr1	34021150	34021272	DiffPeak_SP_over_WT_ARB2
chr1	40538791	40538861	DiffPeak_SP_over_WT_ARB3
chr1	42127022	42127116	DiffPeak_SP_over_WT_ARB4
chr1	46518664	46518797	DiffPeak_SP_over_WT_ARB5
chr1	53736907	53737040	DiffPeak_SP_over_WT_ARB6
chr1	58844683	58844791	DiffPeak_SP_over_WT_ARB7
chr1	65804595	65804690	DiffPeak_SP_over_WT_ARB8
chr1	70993210	70993316	DiffPeak_SP_over_WT_ARB9
chr1	74981903	74982020	DiffPeak_SP_over_WT_ARB10
chr1	89057837	89057949	DiffPeak_SP_over_WT_ARB11
chr1	91451948	91452066	DiffPeak_SP_over_WT_ARB12
chr1	91604827	91604906	DiffPeak_SP_over_WT_ARB13
chr1	93225614	93225740	DiffPeak_SP_over_WT_ARB14
chr1	94139760	94139893	DiffPeak_SP_over_WT_ARB15
chr1	94955057	94955126	DiffPeak_SP_over_WT_ARB16
chr1	107074101	107074226	DiffPeak_SP_over_WT_ARB17
chr1	109813668	109813801	DiffPeak_SP_over_WT_ARB18
chr1	127617760	127617863	DiffPeak_SP_over_WT_ARB19
chr1	134167364	134167443	DiffPeak_SP_over_WT_ARB20
chr1	137433751	137433870	DiffPeak_SP_over_WT_ARB21
chr1	140800516	140800615	DiffPeak_SP_over_WT_ARB22
chr1	145661231	145661302	DiffPeak_SP_over_WT_ARB23
chr1	153176511	153176596	DiffPeak_SP_over_WT_ARB24
chr1	154439847	154439933	DiffPeak_SP_over_WT_ARB25
chr1	160368622	160368704	DiffPeak_SP_over_WT_ARB26
chr1	166762617	166762686	DiffPeak_SP_over_WT_ARB27
chr1	169441419	169441488	DiffPeak_SP_over_WT_ARB28
chr1	172750411	172750493	DiffPeak_SP_over_WT_ARB29
chr1	185722078	185722211	DiffPeak_SP_over_WT_ARB30
chr1	189583525	189583625	DiffPeak_SP_over_WT_ARB31
chr1	191152107	191152176	DiffPeak_SP_over_WT_ARB32
chr1	194426310	194426438	DiffPeak_SP_over_WT_ARB33
chr2	4670271	4670351	DiffPeak_SP_over_WT_ARB34
chr2	5872954	5873054	DiffPeak_SP_over_WT_ARB35
chr2	18773993	18774062	DiffPeak_SP_over_WT_ARB36
chr2	34628231	34628291	DiffPeak_SP_over_WT_ARB37
chr2	58708959	58709084	DiffPeak_SP_over_WT_ARB38
chr2	64529662	64529729	DiffPeak_SP_over_WT_ARB39
chr2	71029418	71029551	DiffPeak_SP_over_WT_ARB40
chr2	75149489	75149599	DiffPeak_SP_over_WT_ARB41
chr2	80586444	80586548	DiffPeak_SP_over_WT_ARB42
chr2	86403296	86403398	DiffPeak_SP_over_WT_ARB43
chr2	88996884	88996953	DiffPeak_SP_over_WT_ARB44
chr2	92962048	92962138	DiffPeak_SP_over_WT_ARB45
chr2	102666585	102666644	DiffPeak_SP_over_WT_ARB46
chr2	106251759	106251892	DiffPeak_SP_over_WT_ARB47
chr2	110430372	110430464	DiffPeak_SP_over_WT_ARB48
chr2	120567342	120567475	DiffPeak_SP_over_WT_ARB49
chr2	131334103	131334181	DiffPeak_SP_over_WT_ARB50
chr2	131465984	131466053	DiffPeak_SP_over_WT_ARB51
chr2	134483734	134483829	DiffPeak_SP_over_WT_ARB52
chr2	135677595	135677716	DiffPeak_SP_over_WT_ARB53
chr2	137147611	137147680	DiffPeak_SP_over_WT_ARB54
chr2	157767333	157767456	DiffPeak_SP_over_WT_ARB55
chr2	162153690	162153823	DiffPeak_SP_over_WT_ARB56
chr2	165867564	165867657	DiffPeak_SP_over_WT_ARB57
chr2	167091077	167091157	DiffPeak_SP_over_WT_ARB58
chr2	169446098	169446197	DiffPeak_SP_over_WT_ARB59
chr2	174601239	174601308	DiffPeak_SP_over_WT_ARB60
chr3	5446431	5446500	DiffPeak_SP_over_WT_ARB61
chr3	9364251	9364320	DiffPeak_SP_over_WT_ARB62
chr3	25432990	25433059	DiffPeak_SP_over_WT_ARB63
chr3	37313664	37313731	DiffPeak_SP_over_WT_ARB64
chr3	42342199	42342278	DiffPeak_SP_over_WT_ARB65
chr3	52434032	52434157	DiffPeak_SP_over_WT_ARB66
chr3	58426888	58426960	DiffPeak_SP_over_WT_ARB67
chr3	79477032	79477108	DiffPeak_SP_over_WT_ARB68
chr3	86871506	86871575	DiffPeak_SP_over_WT_ARB69
chr3	87364082	87364166	DiffPeak_SP_over_WT_ARB70
chr3	95917324	95917457	DiffPeak_SP_over_WT_ARB71
chr3	98917472	98917541	DiffPeak_SP_over_WT_ARB72
chr3	100524906	100524981	DiffPeak_SP_over_WT_ARB73
chr3	101518712	101518813	DiffPeak_SP_over_WT_ARB74
chr3	102927686	102927779	DiffPeak_SP_over_WT_ARB75
chr3	102928081	102928167	DiffPeak_SP_over_WT_ARB76
chr3	104223083	104223212	DiffPeak_SP_over_WT_ARB77
chr3	104245939	104245975	DiffPeak_SP_over_WT_ARB78
chr3	104620466	104620549	DiffPeak_SP_over_WT_ARB79
chr3	109147858	109147967	DiffPeak_SP_over_WT_ARB80
chr3	109279008	109279100	DiffPeak_SP_over_WT_ARB81
chr3	143357096	143357181	DiffPeak_SP_over_WT_ARB82
chr3	156591450	156591546	DiffPeak_SP_over_WT_ARB83
chr4	10799489	10799622	DiffPeak_SP_over_WT_ARB84
chr4	31704950	31705023	DiffPeak_SP_over_WT_ARB85
chr4	32657614	32657718	DiffPeak_SP_over_WT_ARB86
chr4	35045726	35045829	DiffPeak_SP_over_WT_ARB87
chr4	44944802	44944935	DiffPeak_SP_over_WT_ARB88
chr4	46513082	46513151	DiffPeak_SP_over_WT_ARB89
chr4	47265367	47265436	DiffPeak_SP_over_WT_ARB90
chr4	54569519	54569595	DiffPeak_SP_over_WT_ARB91
chr4	57188320	57188395	DiffPeak_SP_over_WT_ARB92
chr4	58947771	58947854	DiffPeak_SP_over_WT_ARB93
chr4	66423305	66423411	DiffPeak_SP_over_WT_ARB94
chr4	69817130	69817218	DiffPeak_SP_over_WT_ARB95
chr4	71865797	71865869	DiffPeak_SP_over_WT_ARB96
chr4	82078097	82078166	DiffPeak_SP_over_WT_ARB97
chr4	83224275	83224368	DiffPeak_SP_over_WT_ARB98
chr4	90964112	90964197	DiffPeak_SP_over_WT_ARB99
chr4	106652495	106652577	DiffPeak_SP_over_WT_ARB100
chr4	106794275	106794406	DiffPeak_SP_over_WT_ARB101
chr4	115416711	115416780	DiffPeak_SP_over_WT_ARB102
chr4	122502032	122502134	DiffPeak_SP_over_WT_ARB103
chr4	128892487	128892577	DiffPeak_SP_over_WT_ARB104
chr4	129355881	129355973	DiffPeak_SP_over_WT_ARB105
chr4	129588072	129588181	DiffPeak_SP_over_WT_ARB106
chr4	135622481	135622585	DiffPeak_SP_over_WT_ARB107
chr4	135984304	135984373	DiffPeak_SP_over_WT_ARB108
chr4	137546960	137547029	DiffPeak_SP_over_WT_ARB109
chr4	137635332	137635403	DiffPeak_SP_over_WT_ARB110
chr4	141741722	141741791	DiffPeak_SP_over_WT_ARB111
chr4	145546542	145546611	DiffPeak_SP_over_WT_ARB112
chr4	154054665	154054798	DiffPeak_SP_over_WT_ARB113
chr4	154652682	154652775	DiffPeak_SP_over_WT_ARB114
chr5	25159313	25159413	DiffPeak_SP_over_WT_ARB115
chr5	31584760	31584842	DiffPeak_SP_over_WT_ARB116
chr5	36540372	36540496	DiffPeak_SP_over_WT_ARB117
chr5	36547207	36547276	DiffPeak_SP_over_WT_ARB118
chr5	36873803	36873872	DiffPeak_SP_over_WT_ARB119
chr5	38884138	38884214	DiffPeak_SP_over_WT_ARB120
chr5	39443665	39443742	DiffPeak_SP_over_WT_ARB121
chr5	49130019	49130125	DiffPeak_SP_over_WT_ARB122
chr5	60079996	60080125	DiffPeak_SP_over_WT_ARB123
chr5	64004598	64004693	DiffPeak_SP_over_WT_ARB124
chr5	64828913	64828982	DiffPeak_SP_over_WT_ARB125
chr5	66641143	66641265	DiffPeak_SP_over_WT_ARB126
chr5	82041059	82041137	DiffPeak_SP_over_WT_ARB127
chr5	120291586	120291719	DiffPeak_SP_over_WT_ARB128
chr5	122114190	122114291	DiffPeak_SP_over_WT_ARB129
chr5	127495476	127495569	DiffPeak_SP_over_WT_ARB130
chr5	133653092	133653225	DiffPeak_SP_over_WT_ARB131
chr5	135853622	135853751	DiffPeak_SP_over_WT_ARB132
chr5	138698552	138698628	DiffPeak_SP_over_WT_ARB133
chr5	140695628	140695697	DiffPeak_SP_over_WT_ARB134
chr5	142868162	142868273	DiffPeak_SP_over_WT_ARB135
chr5	147183283	147183416	DiffPeak_SP_over_WT_ARB136
chr5	151386009	151386111	DiffPeak_SP_over_WT_ARB137
chr5	151662350	151662419	DiffPeak_SP_over_WT_ARB138
chr6	7587109	7587193	DiffPeak_SP_over_WT_ARB139
chr6	9377384	9377517	DiffPeak_SP_over_WT_ARB140
chr6	31286928	31287019	DiffPeak_SP_over_WT_ARB141
chr6	34266950	34267024	DiffPeak_SP_over_WT_ARB142
chr6	42284706	42284810	DiffPeak_SP_over_WT_ARB143
chr6	48050158	48050237	DiffPeak_SP_over_WT_ARB144
chr6	51561727	51561821	DiffPeak_SP_over_WT_ARB145
chr6	54386140	54386220	DiffPeak_SP_over_WT_ARB146
chr6	68993133	68993201	DiffPeak_SP_over_WT_ARB147
chr6	70914597	70914730	DiffPeak_SP_over_WT_ARB148
chr6	82756723	82756806	DiffPeak_SP_over_WT_ARB149
chr6	89810056	89810135	DiffPeak_SP_over_WT_ARB150
chr6	92840568	92840653	DiffPeak_SP_over_WT_ARB151
chr6	100400979	100401106	DiffPeak_SP_over_WT_ARB152
chr6	100402995	100403098	DiffPeak_SP_over_WT_ARB153
chr6	112407883	112407952	DiffPeak_SP_over_WT_ARB154
chr6	112712028	112712108	DiffPeak_SP_over_WT_ARB155
chr6	113458315	113458407	DiffPeak_SP_over_WT_ARB156
chr6	121672874	121673007	DiffPeak_SP_over_WT_ARB157
chr6	131325171	131325304	DiffPeak_SP_over_WT_ARB158
chr6	137094388	137094454	DiffPeak_SP_over_WT_ARB159
chr6	145957003	145957076	DiffPeak_SP_over_WT_ARB160
chr6	148361504	148361594	DiffPeak_SP_over_WT_ARB161
chr7	13991666	13991779	DiffPeak_SP_over_WT_ARB162
chr7	17312284	17312346	DiffPeak_SP_over_WT_ARB163
chr7	19598374	19598507	DiffPeak_SP_over_WT_ARB164
chr7	25250061	25250144	DiffPeak_SP_over_WT_ARB165
chr7	25706960	25707029	DiffPeak_SP_over_WT_ARB166
chr7	30209353	30209431	DiffPeak_SP_over_WT_ARB167
chr7	62476398	62476457	DiffPeak_SP_over_WT_ARB168
chr7	65995692	65995792	DiffPeak_SP_over_WT_ARB169
chr7	72204932	72205065	DiffPeak_SP_over_WT_ARB170
chr7	75683323	75683443	DiffPeak_SP_over_WT_ARB171
chr7	77421119	77421204	DiffPeak_SP_over_WT_ARB172
chr7	81539978	81540111	DiffPeak_SP_over_WT_ARB173
chr7	81633337	81633401	DiffPeak_SP_over_WT_ARB174
chr7	88097189	88097291	DiffPeak_SP_over_WT_ARB175
chr7	88165441	88165533	DiffPeak_SP_over_WT_ARB176
chr7	102727302	102727371	DiffPeak_SP_over_WT_ARB177
chr7	104071744	104071821	DiffPeak_SP_over_WT_ARB178
chr7	106630778	106630868	DiffPeak_SP_over_WT_ARB179
chr7	108011329	108011409	DiffPeak_SP_over_WT_ARB180
chr7	117027149	117027282	DiffPeak_SP_over_WT_ARB181
chr7	123753838	123753917	DiffPeak_SP_over_WT_ARB182
chr7	124801801	124801874	DiffPeak_SP_over_WT_ARB183
chr7	125682856	125682920	DiffPeak_SP_over_WT_ARB184
chr7	129211367	129211470	DiffPeak_SP_over_WT_ARB185
chr7	130571387	130571488	DiffPeak_SP_over_WT_ARB186
chr7	135370363	135370416	DiffPeak_SP_over_WT_ARB187
chr7	136793832	136793901	DiffPeak_SP_over_WT_ARB188
chr7	143895809	143895914	DiffPeak_SP_over_WT_ARB189
chr7	144567453	144567537	DiffPeak_SP_over_WT_ARB190
chr7	144892391	144892485	DiffPeak_SP_over_WT_ARB191
chr7	148615506	148615575	DiffPeak_SP_over_WT_ARB192
chr7	150327196	150327268	DiffPeak_SP_over_WT_ARB193
chr7	151863048	151863128	DiffPeak_SP_over_WT_ARB194
chr8	8310834	8310962	DiffPeak_SP_over_WT_ARB195
chr8	9347299	9347432	DiffPeak_SP_over_WT_ARB196
chr8	10033708	10033786	DiffPeak_SP_over_WT_ARB197
chr8	10684945	10685014	DiffPeak_SP_over_WT_ARB198
chr8	11393214	11393290	DiffPeak_SP_over_WT_ARB199
chr8	24933451	24933574	DiffPeak_SP_over_WT_ARB200
chr8	25145940	25146045	DiffPeak_SP_over_WT_ARB201
chr8	47039001	47039070	DiffPeak_SP_over_WT_ARB202
chr8	69242138	69242200	DiffPeak_SP_over_WT_ARB203
chr8	86118199	86118284	DiffPeak_SP_over_WT_ARB204
chr8	87522097	87522166	DiffPeak_SP_over_WT_ARB205
chr8	90845630	90845701	DiffPeak_SP_over_WT_ARB206
chr8	90863973	90864046	DiffPeak_SP_over_WT_ARB207
chr8	96675428	96675494	DiffPeak_SP_over_WT_ARB208
chr8	110544920	110544983	DiffPeak_SP_over_WT_ARB209
chr8	116822215	116822326	DiffPeak_SP_over_WT_ARB210
chr8	122034791	122034884	DiffPeak_SP_over_WT_ARB211
chr8	123834931	123835021	DiffPeak_SP_over_WT_ARB212
chr8	126847434	126847519	DiffPeak_SP_over_WT_ARB213
chr8	126894439	126894511	DiffPeak_SP_over_WT_ARB214
chr8	127069199	127069332	DiffPeak_SP_over_WT_ARB215
chr8	127263973	127264106	DiffPeak_SP_over_WT_ARB216
chr8	127614539	127614638	DiffPeak_SP_over_WT_ARB217
chr9	5395994	5396111	DiffPeak_SP_over_WT_ARB218
chr9	11211849	11211978	DiffPeak_SP_over_WT_ARB219
chr9	21442534	21442607	DiffPeak_SP_over_WT_ARB220
chr9	27855825	27855920	DiffPeak_SP_over_WT_ARB221
chr9	29429522	29429608	DiffPeak_SP_over_WT_ARB222
chr9	30081695	30081789	DiffPeak_SP_over_WT_ARB223
chr9	36094826	36094920	DiffPeak_SP_over_WT_ARB224
chr9	36670992	36671063	DiffPeak_SP_over_WT_ARB225
chr9	44334919	44334996	DiffPeak_SP_over_WT_ARB226
chr9	45116322	45116399	DiffPeak_SP_over_WT_ARB227
chr9	47057394	47057463	DiffPeak_SP_over_WT_ARB228
chr9	54646578	54646678	DiffPeak_SP_over_WT_ARB229
chr9	54998999	54999072	DiffPeak_SP_over_WT_ARB230
chr9	58365765	58365877	DiffPeak_SP_over_WT_ARB231
chr9	60113114	60113185	DiffPeak_SP_over_WT_ARB232
chr9	69321563	69321662	DiffPeak_SP_over_WT_ARB233
chr9	71139845	71139931	DiffPeak_SP_over_WT_ARB234
chr9	71309693	71309809	DiffPeak_SP_over_WT_ARB235
chr9	71391346	71391415	DiffPeak_SP_over_WT_ARB236
chr9	72488746	72488816	DiffPeak_SP_over_WT_ARB237
chr9	84389814	84389912	DiffPeak_SP_over_WT_ARB238
chr9	94130102	94130183	DiffPeak_SP_over_WT_ARB239
chr9	94874495	94874608	DiffPeak_SP_over_WT_ARB240
chr9	96778210	96778304	DiffPeak_SP_over_WT_ARB241
chr9	116062074	116062143	DiffPeak_SP_over_WT_ARB242
chr9	116943488	116943581	DiffPeak_SP_over_WT_ARB243
chr9	119265499	119265569	DiffPeak_SP_over_WT_ARB244
chr9	120647306	120647395	DiffPeak_SP_over_WT_ARB245
chr10	16523942	16524064	DiffPeak_SP_over_WT_ARB246
chr10	20783617	20783727	DiffPeak_SP_over_WT_ARB247
chr10	26577848	26577953	DiffPeak_SP_over_WT_ARB248
chr10	27854008	27854130	DiffPeak_SP_over_WT_ARB249
chr10	29130092	29130211	DiffPeak_SP_over_WT_ARB250
chr10	55490887	55491012	DiffPeak_SP_over_WT_ARB251
chr10	55494242	55494317	DiffPeak_SP_over_WT_ARB252
chr10	57506048	57506112	DiffPeak_SP_over_WT_ARB253
chr10	66663613	66663742	DiffPeak_SP_over_WT_ARB254
chr10	75140981	75141050	DiffPeak_SP_over_WT_ARB255
chr10	83188846	83188915	DiffPeak_SP_over_WT_ARB256
chr10	92367808	92367925	DiffPeak_SP_over_WT_ARB257
chr10	94094487	94094620	DiffPeak_SP_over_WT_ARB258
chr10	103255423	103255521	DiffPeak_SP_over_WT_ARB259
chr10	104488628	104488761	DiffPeak_SP_over_WT_ARB260
chr10	105998859	105998964	DiffPeak_SP_over_WT_ARB261
chr10	111160048	111160125	DiffPeak_SP_over_WT_ARB262
chr10	125887907	125888002	DiffPeak_SP_over_WT_ARB263
chr10	126913289	126913422	DiffPeak_SP_over_WT_ARB264
chr10	126929285	126929399	DiffPeak_SP_over_WT_ARB265
chr10	127006690	127006762	DiffPeak_SP_over_WT_ARB266
chr11	20364557	20364635	DiffPeak_SP_over_WT_ARB267
chr11	31698143	31698253	DiffPeak_SP_over_WT_ARB268
chr11	32288071	32288165	DiffPeak_SP_over_WT_ARB269
chr11	33671695	33671778	DiffPeak_SP_over_WT_ARB270
chr11	34585146	34585241	DiffPeak_SP_over_WT_ARB271
chr11	63433764	63433835	DiffPeak_SP_over_WT_ARB272
chr11	64047134	64047249	DiffPeak_SP_over_WT_ARB273
chr11	65650491	65650582	DiffPeak_SP_over_WT_ARB274
chr11	67328761	67328844	DiffPeak_SP_over_WT_ARB275
chr11	68967497	68967570	DiffPeak_SP_over_WT_ARB276
chr11	69762354	69762424	DiffPeak_SP_over_WT_ARB277
chr11	70599304	70599373	DiffPeak_SP_over_WT_ARB278
chr11	79643364	79643479	DiffPeak_SP_over_WT_ARB279
chr11	95831760	95831871	DiffPeak_SP_over_WT_ARB280
chr11	98169799	98169890	DiffPeak_SP_over_WT_ARB281
chr11	99957998	99958100	DiffPeak_SP_over_WT_ARB282
chr11	99961674	99961783	DiffPeak_SP_over_WT_ARB283
chr11	109210096	109210191	DiffPeak_SP_over_WT_ARB284
chr11	109786449	109786524	DiffPeak_SP_over_WT_ARB285
chr11	113193343	113193412	DiffPeak_SP_over_WT_ARB286
chr11	116395510	116395637	DiffPeak_SP_over_WT_ARB287
chr11	117415556	117415686	DiffPeak_SP_over_WT_ARB288
chr11	119415913	119415986	DiffPeak_SP_over_WT_ARB289
chr11	120905187	120905290	DiffPeak_SP_over_WT_ARB290
chr12	3284648	3284722	DiffPeak_SP_over_WT_ARB291
chr12	17260010	17260082	DiffPeak_SP_over_WT_ARB292
chr12	32185066	32185116	DiffPeak_SP_over_WT_ARB293
chr12	34927018	34927091	DiffPeak_SP_over_WT_ARB294
chr12	37655458	37655566	DiffPeak_SP_over_WT_ARB295
chr12	38708027	38708159	DiffPeak_SP_over_WT_ARB296
chr12	47030443	47030576	DiffPeak_SP_over_WT_ARB297
chr12	70070421	70070542	DiffPeak_SP_over_WT_ARB298
chr12	72648085	72648154	DiffPeak_SP_over_WT_ARB299
chr12	73327472	73327563	DiffPeak_SP_over_WT_ARB300
chr12	73458554	73458627	DiffPeak_SP_over_WT_ARB301
chr12	73945167	73945246	DiffPeak_SP_over_WT_ARB302
chr12	81076733	81076802	DiffPeak_SP_over_WT_ARB303
chr12	82092298	82092402	DiffPeak_SP_over_WT_ARB304
chr12	83516088	83516177	DiffPeak_SP_over_WT_ARB305
chr12	88710535	88710612	DiffPeak_SP_over_WT_ARB306
chr12	103549882	103549961	DiffPeak_SP_over_WT_ARB307
chr12	105251084	105251173	DiffPeak_SP_over_WT_ARB308
chr12	106061646	106061715	DiffPeak_SP_over_WT_ARB309
chr12	106198889	106198983	DiffPeak_SP_over_WT_ARB310
chr12	114100353	114100443	DiffPeak_SP_over_WT_ARB311
chr13	3982303	3982393	DiffPeak_SP_over_WT_ARB312
chr13	9762965	9763023	DiffPeak_SP_over_WT_ARB313
chr13	54730877	54730986	DiffPeak_SP_over_WT_ARB314
chr13	58647168	58647301	DiffPeak_SP_over_WT_ARB315
chr13	67594857	67594930	DiffPeak_SP_over_WT_ARB316
chr13	72103217	72103299	DiffPeak_SP_over_WT_ARB317
chr13	73830001	73830067	DiffPeak_SP_over_WT_ARB318
chr13	75254132	75254265	DiffPeak_SP_over_WT_ARB319
chr13	82178845	82178961	DiffPeak_SP_over_WT_ARB320
chr13	87787246	87787332	DiffPeak_SP_over_WT_ARB321
chr13	88103310	88103366	DiffPeak_SP_over_WT_ARB322
chr13	103023538	103023671	DiffPeak_SP_over_WT_ARB323
chr13	118009213	118009294	DiffPeak_SP_over_WT_ARB324
chr14	37296073	37296206	DiffPeak_SP_over_WT_ARB325
chr14	51372477	51372585	DiffPeak_SP_over_WT_ARB326
chr14	55088796	55088929	DiffPeak_SP_over_WT_ARB327
chr14	63558955	63559024	DiffPeak_SP_over_WT_ARB328
chr14	67856251	67856320	DiffPeak_SP_over_WT_ARB329
chr14	73298294	73298424	DiffPeak_SP_over_WT_ARB330
chr14	102269757	102269842	DiffPeak_SP_over_WT_ARB331
chr14	116606709	116606816	DiffPeak_SP_over_WT_ARB332
chr14	118716753	118716822	DiffPeak_SP_over_WT_ARB333
chr14	124025243	124025360	DiffPeak_SP_over_WT_ARB334
chr15	12123326	12123391	DiffPeak_SP_over_WT_ARB335
chr15	25097665	25097762	DiffPeak_SP_over_WT_ARB336
chr15	27739030	27739099	DiffPeak_SP_over_WT_ARB337
chr15	44506923	44506992	DiffPeak_SP_over_WT_ARB338
chr15	66369651	66369774	DiffPeak_SP_over_WT_ARB339
chr15	66711734	66711807	DiffPeak_SP_over_WT_ARB340
chr15	73114388	73114487	DiffPeak_SP_over_WT_ARB341
chr15	74765669	74765738	DiffPeak_SP_over_WT_ARB342
chr15	79158362	79158440	DiffPeak_SP_over_WT_ARB343
chr15	83197279	83197345	DiffPeak_SP_over_WT_ARB344
chr15	83413465	83413534	DiffPeak_SP_over_WT_ARB345
chr15	84541613	84541723	DiffPeak_SP_over_WT_ARB346
chr15	93436991	93437060	DiffPeak_SP_over_WT_ARB347
chr15	102377300	102377369	DiffPeak_SP_over_WT_ARB348
chr16	4607963	4608044	DiffPeak_SP_over_WT_ARB349
chr16	7967090	7967167	DiffPeak_SP_over_WT_ARB350
chr16	14106521	14106590	DiffPeak_SP_over_WT_ARB351
chr16	14941103	14941210	DiffPeak_SP_over_WT_ARB352
chr16	24889849	24889933	DiffPeak_SP_over_WT_ARB353
chr16	49043205	49043325	DiffPeak_SP_over_WT_ARB354
chr16	53275023	53275115	DiffPeak_SP_over_WT_ARB355
chr16	69376725	69376812	DiffPeak_SP_over_WT_ARB356
chr16	76352520	76352607	DiffPeak_SP_over_WT_ARB357
chr16	92357075	92357144	DiffPeak_SP_over_WT_ARB358
chr16	92468329	92468433	DiffPeak_SP_over_WT_ARB359
chr16	96316224	96316347	DiffPeak_SP_over_WT_ARB360
chr17	3592989	3593058	DiffPeak_SP_over_WT_ARB361
chr17	5341239	5341312	DiffPeak_SP_over_WT_ARB362
chr17	5822426	5822495	DiffPeak_SP_over_WT_ARB363
chr17	10663180	10663274	DiffPeak_SP_over_WT_ARB364
chr17	11000609	11000683	DiffPeak_SP_over_WT_ARB365
chr17	11820708	11820777	DiffPeak_SP_over_WT_ARB366
chr17	14324428	14324519	DiffPeak_SP_over_WT_ARB367
chr17	14429278	14429347	DiffPeak_SP_over_WT_ARB368
chr17	17746624	17746740	DiffPeak_SP_over_WT_ARB369
chr17	28344758	28344838	DiffPeak_SP_over_WT_ARB370
chr17	31774437	31774505	DiffPeak_SP_over_WT_ARB371
chr17	34840647	34840763	DiffPeak_SP_over_WT_ARB372
chr17	40650773	40650857	DiffPeak_SP_over_WT_ARB373
chr17	49957286	49957376	DiffPeak_SP_over_WT_ARB374
chr17	65070531	65070613	DiffPeak_SP_over_WT_ARB375
chr17	67707121	67707203	DiffPeak_SP_over_WT_ARB376
chr17	72340591	72340676	DiffPeak_SP_over_WT_ARB377
chr17	81102098	81102167	DiffPeak_SP_over_WT_ARB378
chr17	84801233	84801313	DiffPeak_SP_over_WT_ARB379
chr17	86902942	86903075	DiffPeak_SP_over_WT_ARB380
chr17	88425965	88426039	DiffPeak_SP_over_WT_ARB381
chr18	12111210	12111300	DiffPeak_SP_over_WT_ARB382
chr18	25691998	25692067	DiffPeak_SP_over_WT_ARB383
chr18	31854658	31854763	DiffPeak_SP_over_WT_ARB384
chr18	37980344	37980415	DiffPeak_SP_over_WT_ARB385
chr18	43678106	43678175	DiffPeak_SP_over_WT_ARB386
chr18	43985993	43986074	DiffPeak_SP_over_WT_ARB387
chr18	47526060	47526166	DiffPeak_SP_over_WT_ARB388
chr18	54365043	54365176	DiffPeak_SP_over_WT_ARB389
chr18	70780916	70781023	DiffPeak_SP_over_WT_ARB390
chr18	76185113	76185218	DiffPeak_SP_over_WT_ARB391
chr18	79282586	79282684	DiffPeak_SP_over_WT_ARB392
chr19	14926944	14927019	DiffPeak_SP_over_WT_ARB393
chr19	21747950	21748019	DiffPeak_SP_over_WT_ARB394
chr19	24637871	24637970	DiffPeak_SP_over_WT_ARB395
chr19	27868488	27868606	DiffPeak_SP_over_WT_ARB396
chr19	28514893	28514962	DiffPeak_SP_over_WT_ARB397
chr19	29007531	29007622	DiffPeak_SP_over_WT_ARB398
chr19	43491975	43492081	DiffPeak_SP_over_WT_ARB399
chr19	44420681	44420781	DiffPeak_SP_over_WT_ARB400
chr19	48536830	48536949	DiffPeak_SP_over_WT_ARB401
chr19	50550805	50550875	DiffPeak_SP_over_WT_ARB402
chr19	50551153	50551234	DiffPeak_SP_over_WT_ARB403
chr19	52256588	52256657	DiffPeak_SP_over_WT_ARB404
chr19	52325654	52325741	DiffPeak_SP_over_WT_ARB405
chr19	53126669	53126750	DiffPeak_SP_over_WT_ARB406
chr19	53615672	53615805	DiffPeak_SP_over_WT_ARB407
chr19	55004016	55004149	DiffPeak_SP_over_WT_ARB408
chrX	13098587	13098676	DiffPeak_SP_over_WT_ARB409
chrX	33765864	33765961	DiffPeak_SP_over_WT_ARB410
chrX	73831512	73831608	DiffPeak_SP_over_WT_ARB411
chrX	101371948	101372052	DiffPeak_SP_over_WT_ARB412
chrX	156317983	156318077	DiffPeak_SP_over_WT_ARB413
chrX	164250653	164250734	DiffPeak_SP_over_WT_ARB414

## Sheet: Dataset S5
Androgen-regulated genes that are differentially expressed in SPARKI vs. wild-type mouse epididymis
Gene name	Logratio-testosterone vs. vehicle	SPARKI/WT ratio
Pemt	2.94	-1.53578
Lcn12	2.91	-0.673085
Ccno	2.9	-0.781416
Alpl	2.54	-1.17941
Muc5b	2.27	-0.825293
Rhbdd3	2.13	-0.808822
Rprml	1.89	-1.06852
Isyna1	1.75	-1.25019
Enpp1	1.59	-0.597595
Cyb561	1.47	-0.778892
Acat2	1.45	-0.655134
Syt12	1.43	-1.19289
Ramp3	1.36	-0.837915
Fga	1.32	0.926653
Ehd3	1.3	-1.44547
Bex2	1.26	-0.614924
Smtnl2	1.21	-0.865371
Cyp4f15	1.17	-0.607445
Spin2	1.09	-1.03232
Cyp2j13	1.07	1.19172
Calml3	1.04	0.686799
Nxnl2	1	-1.81704
Ap3b2	0.98	-1.48887
Pxmp2	0.98	-0.634043
Rarres1	0.97	-2.20951
Slc6a12	0.95	-1.91184
Pkd2l1	0.94	3.58159
Pip5k1b	0.91	-0.645517
Gabrb1	0.88	-0.798805
Rhbg	0.88	-3.0621
Prom2	0.86	-0.714179
Slc27a2	0.86	-0.811447
Cdc37l1	0.85	0.676035
Dner	0.84	-1.58156
Tubb2b	0.84	-0.737396
Rnaseh2c	0.83	-0.859363
Tpd52l1	0.83	-0.656312
Car12	0.82	0.943416
Ldhd	0.82	0.904953
Srd5a2	0.8	-1.89666
Man1a	0.76	-1.05718
Ctnnbip1	0.71	-0.842541
Dab2	0.69	-0.635914
Dmrtc1a	0.69	-1.46506
Mcoln3	0.68	-1.5675
Scml4	0.64	-0.815941
Nxf3	0.63	-1.6559
Rasl10a	0.63	-1.10451
Tmem139	0.63	-0.941206
Gchfr	0.61	-0.634522
Acaa2	0.59	0.926417
Ank	0.59	-0.638447
Mus81	0.59	-0.777696
Car14	0.58	0.666882
Cxcl14	0.58	-1.34672
Lingo1	0.57	-0.790065
Slco2a1	0.57	-0.671343
Ppy	0.55	-0.752096
Mapk11	0.53	-0.894591
Faim2	0.52	-1.53734
Atp10a	0.51	0.939759
Hamp2	0.49	2.41468
Slc16a13	0.47	-0.978889
Slc39a8	0.46	-1.80553
Arrdc2	0.43	0.761522
Nt5e	0.42	-0.77682
Cnga2	0.41	-2.13635
Capn3	0.38	-1.24227
Gas2l1	0.38	-0.792666
Sema5a	0.38	-0.806222
Dera	0.37	1.20777
Slc31a1	0.37	-0.850502
Unc5b	0.37	-0.819335
Alox5	0.36	-0.80563
Rdh12	0.36	-1.71845
Erc2	0.35	0.766784
Cav3	0.32	-2.19492
Ccdc41	0.32	1.0615
Esrrb	0.28	1.23921
Actr1b	0.27	2.34289
Sval2	0.27	2.15034
Cdkn1a	0.24	0.663203
Arfgef2	0.23	-2.38702
Gpr155	0.23	-0.735736
Slc7a9	0.21	1.37648
Snd1	0.21	2.68072
Tubd1	0.21	-0.69808
Nr2e1	0.2	-1.17585
Tsfm	0.2	3.42279
Adcy7	0.19	-0.823327
Klk1b26	0.19	1.29385
Nhsl1	0.19	0.680721
Amdhd1	0.17	1.07557
Kcnj12	0.17	0.638099
Prrx1	0.17	-0.987046
Tesc	0.17	1.17776
Stx19	0.15	-0.839109
Tsga14	0.15	-1.14998
Adam23	0.14	-0.675353
Paqr5	0.14	-1.02548
Epha4	0.13	-1.06485
Tkt	0.11	-0.808174
Pctp	0.1	-0.646805
Mobp	0.08	-1.60418
Cacna1b	0.07	-3.28082
Ccbe1	0.07	0.924938
Myt1l	0.07	-1.4133
Rab3c	0.07	-2.3896
Tmem174	0.06	-1.43812
Plcxd3	0.05	0.86001
Xpo1	-0.03	-1.08964
Spag9	-0.04	0.718724
Epha7	-0.05	-1.35428
Itk	-0.05	1.79724
Prox1	-0.05	2.05703
Tuba8	-0.05	1.42039
Arhgap19	-0.06	0.796792
Ap4e1	-0.07	0.871345
Cd44	-0.07	0.674321
Dnase1l3	-0.07	2.51362
Sema3g	-0.08	0.652077
Dlgap1	-0.09	-0.824511
Dpyd	-0.09	0.624727
Nin	-0.09	0.768921
Tsc22d4	-0.09	-0.930301
Tcrg-V6	-0.1	1.25552
Klrd1	-0.11	1.15081
Gpatch4	-0.13	-0.628589
Slit2	-0.13	-0.860995
Anxa8	-0.14	2.05144
Mal2	-0.14	1.76099
St6galnac5	-0.14	-1.75409
Gpr68	-0.15	0.923964
Galnt13	-0.16	0.731154
Zdhhc14	-0.16	0.854083
Abcb1b	-0.17	2.91658
Aim1l	-0.17	-0.628147
Gfod1	-0.17	2.49558
Pdzd3	-0.17	0.889281
Bcl7c	-0.19	0.730079
Gabrb3	-0.2	3.6095
Il10	-0.2	0.850734
Sipa1l1	-0.2	0.7042
Angptl7	-0.21	-0.708698
Errfi1	-0.21	0.610662
Synj2	-0.21	-1.31977
Zfp467	-0.22	0.793659
Heyl	-0.24	1.4619
Tmprss4	-0.24	1.4199
Dennd1c	-0.25	1.33842
Cdh6	-0.26	2.0921
Bzrap1	-0.28	0.743328
Fzd7	-0.28	0.775914
Dtx1	-0.29	2.50734
Bid	-0.3	4.01213
Zc3h3	-0.3	0.714309
Cxcl16	-0.32	0.647026
Ednra	-0.32	0.597993
Lad1	-0.32	-0.72854
Samd14	-0.33	0.74019
Tnfaip3	-0.33	0.735957
Dkkl1	-0.34	2.52441
Spsb2	-0.34	0.600238
Ppm1a	-0.35	1.93058
Neurl2	-0.36	0.756968
Nt5dc2	-0.36	0.948583
Anxa6	-0.38	0.655923
Htra3	-0.38	0.699164
Abcb9	-0.39	-1.47061
Slc46a3	-0.4	0.601121
Capg	-0.41	-0.902963
Col14a1	-0.42	-0.701651
Cstad	-0.42	1.53689
Mme	-0.42	-1.36931
Sftpd	-0.42	1.48763
Tnfsf13b	-0.42	0.605671
Tspan7	-0.42	0.639771
Dusp1	-0.43	1.41945
Tox	-0.43	1.04887
Irx3	-0.44	1.50026
Tmem98	-0.45	0.716919
Camk2n1	-0.46	0.617622
Il13ra1	-0.46	0.770833
Ddah1	-0.47	-0.854267
Sdpr	-0.47	-0.619197
H2-Ab1	-0.48	0.709551
Mmd	-0.48	-0.633604
Rps6ka1	-0.49	0.616437
Anxa13	-0.51	-1.97061
Sepw1	-0.51	0.687238
Hhex	-0.52	0.923671
Cdc42ep5	-0.54	2.15554
Alox12e	-0.61	1.93074
Rbp1	-0.61	-0.750526
F2r	-0.64	0.755315
Ffar2	-0.64	-2.2203
Trim8	-0.64	-0.665581
Icam1	-0.66	0.744444
Cldn1	-0.67	0.884205
Sirpa	-0.76	0.856236
C1qtnf3	-0.79	-1.1529
Timd2	-0.79	2.82475
Tead2	-0.8	0.924219
Nfatc4	-0.82	0.803774
Ephx1	-0.83	0.74555
Dpysl3	-0.87	0.699002
Akr1c19	-0.88	-1.20549
Ctsh	-0.89	0.723348
Best1	-0.94	2.04055
Lgmn	-1	1.1488
Socs3	-1	1.7288
C3	-1.06	1.424
Gpc3	-1.08	0.708531
Sostdc1	-1.16	2.47655
Lrrc26	-1.22	-1.05034
Mpeg1	-1.29	0.726111
Inmt	-1.56	-0.916484
Stc1	-1.92	-2.01381

## Sheet: Dataset S6
AR-binding sites in ventral prostate of wild-type mice (final set)
Overlap of wt-AR peaks called using MACS2 (FDR < 5%) and HOMER (FDR < 2%)
chr1	5276534	5276657	Pro_WT_AR_vs_IgG_macs2_homer_ovl__1	13.765
chr1	8623115	8623199	Pro_WT_AR_vs_IgG_macs2_homer_ovl__2	4.94345
chr1	9553404	9553519	Pro_WT_AR_vs_IgG_macs2_homer_ovl__3	10.0606
chr1	9841559	9841743	Pro_WT_AR_vs_IgG_macs2_homer_ovl__4	6.34446
chr1	10114124	10114211	Pro_WT_AR_vs_IgG_macs2_homer_ovl__5	3.69427
chr1	10507637	10507759	Pro_WT_AR_vs_IgG_macs2_homer_ovl__6	4.94345
chr1	12282663	12282816	Pro_WT_AR_vs_IgG_macs2_homer_ovl__7	5.3138
chr1	12754339	12754431	Pro_WT_AR_vs_IgG_macs2_homer_ovl__8	8.59478
chr1	13551697	13551783	Pro_WT_AR_vs_IgG_macs2_homer_ovl__9	1.86909
chr1	13659757	13659900	Pro_WT_AR_vs_IgG_macs2_homer_ovl__10	16.6559
chr1	14299784	14299883	Pro_WT_AR_vs_IgG_macs2_homer_ovl__11	6.34446
chr1	16163783	16163916	Pro_WT_AR_vs_IgG_macs2_homer_ovl__12	24.9788
chr1	20854069	20854203	Pro_WT_AR_vs_IgG_macs2_homer_ovl__13	11.6444
[truncated: 6,680 more rows]

## Sheet: Dataset S7
AR-binding sites in ventral prostate of SPARKI mice (final set)
[truncated: 5,553 more rows]

[truncated: 3 more sheets: Dataset S8, Dataset S9, Dataset S10]
